# Supplementary material for: A structural biology community assessment of AlphaFold2 applications
Source: Nat Struct Mol Biol. 2022 Nov 7;29(11):1056–67. doi: 10.1038/s41594-022-00849-w (PMC9663297; doi:10.1038/s41594-022-00849-w)
Supplement: Supplementary file 4 — Results for the inference of intrinsically disordered regions in human proteins using metrics derived from the AlphaFold2 predicted structures. [file 41594_2022_849_MOESM4_ESM.zip]

Archive with 2 entries (2 files):
- SDataset1_human_accessibility_windowed.20.tdt
- SDataset1_human_pLDDT_windowed.20.tdt
