# Supplementary material for: A structural biology community assessment of AlphaFold2 applications
Source: Nat Struct Mol Biol. 2022 Nov 7;29(11):1056–67. doi: 10.1038/s41594-022-00849-w (PMC9663297; doi:10.1038/s41594-022-00849-w)
Supplement: Supplementary file 4 — Results for the inference of intrinsically disordered regions in human proteins using metrics derived from the AlphaFold2 predicted structures. [file 41594_2022_849_MOESM4_ESM.zip › SDataset1_human_accessibility_windowed.20.tdt]

Q00266	0.65,0.62,0.61,0.58,0.56,0.54,0.52,0.50,0.48,0.47,0.45,0.44,0.43,0.41,0.40,0.39,0.38,0.37,0.36,0.35,0.35,0.32,0.30,0.29,0.27,0.25,0.24,0.23,0.21,0.21,0.20,0.19,0.17,0.16,0.15,0.12,0.12,0.12,0.12,0.11,0.11,0.12,0.13,0.12,0.12,0.13,0.13,0.14,0.14,0.15,0.16,0.16,0.17,0.19,0.19,0.21,0.21,0.23,0.23,0.24,0.26,0.26,0.26,0.26,0.27,0.27,0.27,0.27,0.27,0.27,0.26,0.25,0.26,0.26,0.29,0.30,0.30,0.30,0.30,0.29…
Q8NB16	0.33,0.35,0.35,0.34,0.35,0.35,0.34,0.33,0.33,0.33,0.32,0.31,0.32,0.31,0.30,0.30,0.30,0.29,0.29,0.29,0.29,0.27,0.26,0.26,0.26,0.26,0.27,0.28,0.29,0.30,0.32,0.34,0.34,0.34,0.35,0.37,0.37,0.37,0.37,0.37,0.35,0.35,0.34,0.35,0.35,0.34,0.34,0.34,0.34,0.34,0.34,0.34,0.35,0.34,0.34,0.35,0.35,0.36,0.36,0.37,0.37,0.39,0.40,0.40,0.39,0.40,0.41,0.39,0.38,0.38,0.36,0.35,0.36,0.36,0.36,0.36,0.33,0.32,0.33,0.33…
O94851	0.41,0.40,0.42,0.42,0.40,0.40,0.40,0.38,0.37,0.38,0.38,0.37,0.37,0.37,0.36,0.35,0.37,0.37,0.36,0.37,0.36,0.35,0.35,0.34,0.33,0.32,0.32,0.32,0.31,0.30,0.31,0.30,0.30,0.31,0.31,0.32,0.32,0.32,0.32,0.34,0.34,0.33,0.34,0.33,0.32,0.32,0.32,0.33,0.33,0.33,0.33,0.33,0.33,0.34,0.33,0.35,0.35,0.33,0.33,0.35,0.34,0.36,0.35,0.34,0.33,0.34,0.34,0.33,0.32,0.32,0.32,0.30,0.30,0.30,0.29,0.28,0.27,0.27,0.26,0.26…
Q8TDZ2	0.45,0.45,0.44,0.45,0.44,0.43,0.42,0.42,0.41,0.39,0.40,0.41,0.39,0.38,0.39,0.39,0.38,0.39,0.38,0.40,0.40,0.38,0.37,0.36,0.33,0.33,0.32,0.30,0.30,0.30,0.30,0.30,0.31,0.31,0.31,0.32,0.31,0.33,0.33,0.32,0.33,0.33,0.32,0.32,0.32,0.32,0.32,0.32,0.33,0.33,0.33,0.33,0.33,0.35,0.35,0.34,0.34,0.36,0.34,0.36,0.34,0.33,0.34,0.35,0.34,0.35,0.33,0.33,0.33,0.32,0.31,0.31,0.31,0.29,0.29,0.29,0.27,0.27,0.25,0.25…
Q9NPJ6	0.88,0.88,0.87,0.86,0.84,0.82,0.81,0.80,0.79,0.77,0.76,0.75,0.73,0.72,0.72,0.71,0.69,0.69,0.68,0.67,0.66,0.65,0.64,0.62,0.61,0.61,0.58,0.58,0.57,0.55,0.54,0.54,0.54,0.53,0.53,0.53,0.52,0.51,0.51,0.51,0.49,0.48,0.47,0.48,0.47,0.46,0.48,0.47,0.46,0.46,0.47,0.47,0.47,0.47,0.47,0.46,0.47,0.48,0.47,0.47,0.48,0.48,0.47,0.47,0.48,0.48,0.47,0.49,0.49,0.49,0.50,0.50,0.49,0.48,0.47,0.46,0.46,0.47,0.46,0.45…
Q8N635	0.56,0.58,0.56,0.55,0.52,0.51,0.49,0.47,0.46,0.44,0.43,0.42,0.41,0.41,0.40,0.40,0.40,0.41,0.42,0.41,0.42,0.42,0.41,0.41,0.41,0.41,0.40,0.40,0.39,0.37,0.36,0.37,0.36,0.36,0.35,0.33,0.34,0.33,0.33,0.32,0.32,0.31,0.29,0.29,0.28,0.29,0.28,0.29,0.29,0.30,0.31,0.33,0.33,0.33,0.33,0.34,0.34,0.33,0.33,0.33,0.32,0.31,0.29,0.28,0.27,0.25,0.24,0.23,0.22,0.22,0.23,0.23,0.23,0.24,0.24,0.26,0.26,0.27,0.28,0.28…
O15553	0.37,0.38,0.38,0.36,0.35,0.36,0.36,0.35,0.34,0.35,0.34,0.36,0.35,0.36,0.38,0.39,0.39,0.40,0.40,0.39,0.39,0.38,0.38,0.38,0.37,0.38,0.39,0.38,0.40,0.40,0.41,0.41,0.41,0.41,0.41,0.40,0.40,0.39,0.39,0.38,0.38,0.38,0.38,0.39,0.39,0.39,0.38,0.38,0.38,0.38,0.36,0.38,0.35,0.35,0.35,0.33,0.31,0.32,0.31,0.31,0.32,0.31,0.30,0.29,0.29,0.29,0.29,0.28,0.28,0.26,0.27,0.27,0.27,0.28,0.29,0.30,0.32,0.35,0.36,0.37…
Q8NCK7	0.90,0.90,0.90,0.89,0.89,0.88,0.88,0.89,0.88,0.87,0.86,0.84,0.83,0.81,0.79,0.79,0.78,0.76,0.75,0.74,0.72,0.69,0.68,0.66,0.64,0.62,0.61,0.58,0.56,0.54,0.52,0.50,0.48,0.46,0.44,0.42,0.42,0.39,0.37,0.36,0.35,0.33,0.31,0.30,0.30,0.28,0.26,0.26,0.25,0.24,0.25,0.25,0.25,0.26,0.27,0.27,0.25,0.25,0.26,0.26,0.26,0.26,0.27,0.26,0.27,0.27,0.27,0.26,0.26,0.28,0.28,0.27,0.27,0.28,0.28,0.28,0.28,0.27,0.27,0.28…
Q9HD23	0.90,0.90,0.90,0.90,0.89,0.89,0.88,0.87,0.87,0.86,0.87,0.86,0.86,0.86,0.86,0.86,0.85,0.85,0.86,0.85,0.86,0.86,0.85,0.85,0.86,0.86,0.85,0.86,0.86,0.86,0.86,0.86,0.86,0.85,0.86,0.86,0.86,0.86,0.87,0.86,0.86,0.86,0.86,0.85,0.86,0.85,0.85,0.86,0.85,0.86,0.86,0.86,0.86,0.87,0.87,0.87,0.87,0.87,0.87,0.86,0.87,0.86,0.85,0.84,0.83,0.80,0.79,0.77,0.75,0.73,0.71,0.69,0.68,0.67,0.65,0.64,0.63,0.62,0.61,0.59…
Q9NYP9	0.93,0.93,0.93,0.93,0.94,0.94,0.94,0.94,0.94,0.93,0.93,0.92,0.92,0.91,0.91,0.90,0.89,0.89,0.88,0.87,0.87,0.86,0.86,0.85,0.84,0.83,0.83,0.82,0.81,0.80,0.78,0.77,0.77,0.76,0.76,0.75,0.75,0.74,0.73,0.72,0.71,0.70,0.69,0.68,0.67,0.66,0.65,0.64,0.63,0.63,0.63,0.62,0.61,0.60,0.60,0.59,0.59,0.60,0.59,0.58,0.58,0.56,0.55,0.54,0.52,0.52,0.52,0.51,0.51,0.51,0.51,0.50,0.49,0.48,0.47,0.47,0.46,0.45,0.44,0.43…
Q96H12	0.57,0.56,0.56,0.54,0.52,0.52,0.52,0.51,0.51,0.51,0.50,0.49,0.48,0.48,0.49,0.49,0.50,0.50,0.50,0.51,0.50,0.49,0.47,0.46,0.45,0.44,0.43,0.43,0.41,0.40,0.40,0.38,0.36,0.38,0.37,0.35,0.35,0.37,0.37,0.37,0.38,0.38,0.37,0.38,0.38,0.39,0.38,0.38,0.39,0.37,0.37,0.38,0.38,0.38,0.38,0.37,0.36,0.35,0.35,0.35,0.34,0.36,0.36,0.36,0.36,0.37,0.37,0.37,0.38,0.40,0.39,0.40,0.41,0.43,0.43,0.44,0.45,0.46,0.46,0.47…
Q86VF5	0.73,0.70,0.67,0.67,0.64,0.62,0.60,0.59,0.57,0.56,0.55,0.53,0.53,0.52,0.52,0.51,0.49,0.50,0.50,0.49,0.49,0.48,0.46,0.44,0.44,0.43,0.41,0.40,0.40,0.39,0.39,0.38,0.37,0.35,0.36,0.34,0.34,0.33,0.33,0.33,0.33,0.33,0.33,0.35,0.35,0.35,0.36,0.37,0.36,0.36,0.37,0.37,0.37,0.37,0.37,0.36,0.37,0.38,0.38,0.37,0.37,0.37,0.37,0.37,0.37,0.36,0.36,0.36,0.35,0.34,0.34,0.32,0.31,0.31,0.30,0.30,0.30,0.30,0.29,0.29…
Q13724	0.89,0.88,0.88,0.88,0.89,0.88,0.89,0.89,0.89,0.89,0.90,0.90,0.90,0.90,0.90,0.89,0.90,0.90,0.90,0.90,0.89,0.87,0.87,0.86,0.85,0.84,0.83,0.82,0.80,0.79,0.79,0.78,0.78,0.76,0.75,0.74,0.74,0.73,0.71,0.71,0.71,0.70,0.70,0.68,0.67,0.66,0.65,0.63,0.63,0.61,0.59,0.57,0.56,0.54,0.52,0.52,0.51,0.50,0.50,0.48,0.46,0.46,0.47,0.47,0.46,0.45,0.44,0.43,0.44,0.44,0.43,0.43,0.43,0.41,0.41,0.39,0.38,0.37,0.36,0.35…
P45452	0.83,0.82,0.83,0.83,0.83,0.82,0.83,0.83,0.82,0.83,0.81,0.79,0.79,0.79,0.77,0.76,0.76,0.74,0.73,0.72,0.71,0.69,0.67,0.66,0.65,0.64,0.61,0.61,0.60,0.60,0.59,0.58,0.58,0.57,0.57,0.56,0.56,0.56,0.56,0.55,0.56,0.54,0.53,0.52,0.51,0.50,0.49,0.47,0.45,0.45,0.42,0.42,0.42,0.41,0.39,0.40,0.39,0.38,0.39,0.39,0.39,0.39,0.39,0.40,0.40,0.39,0.39,0.39,0.39,0.38,0.36,0.36,0.35,0.34,0.33,0.32,0.30,0.29,0.27,0.25…
Q9BXB5	0.92,0.92,0.92,0.91,0.91,0.91,0.91,0.91,0.91,0.91,0.91,0.92,0.92,0.92,0.92,0.91,0.91,0.91,0.91,0.91,0.91,0.91,0.91,0.91,0.91,0.91,0.91,0.91,0.91,0.91,0.91,0.91,0.91,0.91,0.91,0.91,0.91,0.91,0.91,0.91,0.90,0.90,0.89,0.89,0.89,0.90,0.89,0.90,0.90,0.89,0.89,0.90,0.89,0.89,0.89,0.88,0.86,0.86,0.84,0.83,0.81,0.79,0.77,0.75,0.74,0.73,0.73,0.73,0.72,0.71,0.69,0.68,0.67,0.65,0.63,0.60,0.58,0.56,0.55,0.53…
A0A024RBG1	0.45,0.43,0.41,0.40,0.38,0.37,0.37,0.37,0.38,0.39,0.38,0.39,0.39,0.38,0.37,0.36,0.35,0.34,0.33,0.33,0.34,0.33,0.33,0.34,0.33,0.33,0.31,0.29,0.28,0.27,0.26,0.25,0.24,0.24,0.23,0.24,0.24,0.25,0.25,0.25,0.25,0.25,0.25,0.26,0.27,0.27,0.27,0.27,0.26,0.24,0.23,0.22,0.21,0.21,0.21,0.23,0.23,0.24,0.25,0.26,0.26,0.24,0.24,0.23,0.22,0.23,0.23,0.26,0.28,0.29,0.30,0.30,0.31,0.31,0.30,0.29,0.27,0.27,0.25,0.25…
Q8NH64	0.48,0.50,0.49,0.47,0.47,0.48,0.47,0.46,0.46,0.46,0.45,0.45,0.45,0.44,0.43,0.43,0.43,0.42,0.41,0.42,0.41,0.39,0.38,0.37,0.35,0.34,0.33,0.32,0.30,0.32,0.30,0.30,0.31,0.32,0.32,0.33,0.34,0.34,0.34,0.32,0.32,0.31,0.29,0.29,0.29,0.28,0.26,0.26,0.26,0.25,0.24,0.24,0.23,0.22,0.23,0.23,0.22,0.21,0.23,0.22,0.21,0.21,0.22,0.21,0.20,0.21,0.22,0.22,0.23,0.23,0.22,0.21,0.22,0.20,0.20,0.21,0.20,0.19,0.20,0.19…
Q96DL1	0.60,0.60,0.59,0.58,0.58,0.58,0.58,0.58,0.57,0.57,0.57,0.57,0.57,0.57,0.57,0.56,0.56,0.56,0.56,0.57,0.57,0.55,0.55,0.54,0.53,0.53,0.52,0.52,0.52,0.52,0.51,0.52,0.51,0.52,0.51,0.51,0.52,0.52,0.53,0.53,0.53,0.54,0.55,0.56,0.57,0.58,0.58,0.59,0.60,0.60,0.60,0.60,0.60,0.61,0.61,0.61,0.62,0.62,0.63,0.62,0.60,0.60,0.60,0.58,0.59,0.59,0.58,0.58,0.58,0.58,0.56,0.57,0.57,0.58,0.56,0.56,0.56,0.54,0.55,0.53…
Q9ULW8	0.39,0.40,0.39,0.38,0.37,0.36,0.34,0.34,0.33,0.33,0.34,0.34,0.34,0.33,0.35,0.36,0.35,0.35,0.35,0.34,0.34,0.32,0.31,0.30,0.29,0.30,0.30,0.30,0.29,0.29,0.29,0.29,0.27,0.26,0.26,0.28,0.29,0.31,0.32,0.33,0.34,0.36,0.35,0.35,0.37,0.38,0.39,0.39,0.40,0.41,0.41,0.41,0.42,0.41,0.41,0.39,0.38,0.37,0.37,0.36,0.38,0.38,0.39,0.38,0.40,0.41,0.40,0.39,0.40,0.40,0.40,0.40,0.41,0.40,0.40,0.38,0.36,0.34,0.34,0.34…
P18669	0.22,0.21,0.20,0.20,0.19,0.19,0.19,0.19,0.19,0.19,0.18,0.20,0.21,0.20,0.20,0.21,0.21,0.20,0.21,0.22,0.21,0.19,0.19,0.19,0.18,0.18,0.20,0.21,0.23,0.23,0.25,0.25,0.26,0.25,0.25,0.25,0.24,0.24,0.23,0.22,0.22,0.22,0.22,0.22,0.23,0.23,0.22,0.23,0.23,0.22,0.22,0.24,0.22,0.22,0.24,0.23,0.24,0.25,0.25,0.25,0.24,0.25,0.26,0.25,0.25,0.26,0.24,0.22,0.22,0.20,0.20,0.18,0.18,0.18,0.18,0.18,0.18,0.19,0.19,0.19…
Q9NUG6	0.52,0.52,0.50,0.50,0.49,0.48,0.48,0.48,0.48,0.47,0.47,0.47,0.45,0.45,0.45,0.46,0.45,0.45,0.45,0.44,0.45,0.44,0.43,0.42,0.41,0.40,0.40,0.41,0.41,0.41,0.42,0.41,0.41,0.43,0.43,0.43,0.43,0.43,0.42,0.43,0.44,0.45,0.46,0.47,0.48,0.48,0.49,0.48,0.48,0.46,0.48,0.48,0.47,0.48,0.48,0.48,0.47,0.47,0.48,0.47,0.47,0.48,0.47,0.47,0.47,0.47,0.47,0.47,0.47,0.46,0.45,0.44,0.45,0.44,0.42,0.41,0.41,0.41,0.40,0.40…
Q86VZ1	0.48,0.46,0.44,0.45,0.44,0.43,0.41,0.41,0.41,0.40,0.40,0.40,0.39,0.38,0.39,0.39,0.38,0.38,0.38,0.38,0.37,0.36,0.34,0.33,0.32,0.31,0.30,0.28,0.28,0.30,0.30,0.29,0.29,0.32,0.32,0.32,0.32,0.32,0.30,0.29,0.28,0.27,0.27,0.27,0.26,0.25,0.26,0.25,0.24,0.24,0.25,0.24,0.22,0.24,0.24,0.23,0.23,0.24,0.23,0.22,0.23,0.23,0.21,0.23,0.23,0.25,0.24,0.24,0.24,0.24,0.23,0.23,0.24,0.24,0.22,0.21,0.20,0.21,0.21,0.21…
O60437	0.84,0.82,0.81,0.81,0.80,0.79,0.77,0.76,0.75,0.73,0.71,0.72,0.71,0.69,0.69,0.69,0.67,0.66,0.66,0.65,0.63,0.62,0.61,0.59,0.57,0.56,0.55,0.52,0.51,0.49,0.48,0.46,0.46,0.45,0.43,0.42,0.41,0.40,0.39,0.39,0.39,0.38,0.38,0.39,0.38,0.38,0.38,0.39,0.39,0.38,0.38,0.39,0.38,0.37,0.37,0.37,0.36,0.35,0.36,0.36,0.35,0.35,0.36,0.35,0.35,0.36,0.36,0.36,0.36,0.36,0.36,0.36,0.37,0.37,0.36,0.37,0.37,0.37,0.37,0.37…
Q9NY27	0.45,0.45,0.46,0.45,0.43,0.42,0.43,0.41,0.40,0.40,0.39,0.38,0.37,0.38,0.38,0.38,0.38,0.37,0.37,0.36,0.37,0.36,0.37,0.37,0.35,0.34,0.34,0.34,0.32,0.32,0.32,0.31,0.31,0.31,0.31,0.29,0.28,0.27,0.27,0.26,0.25,0.26,0.27,0.25,0.27,0.28,0.29,0.30,0.31,0.34,0.34,0.35,0.37,0.39,0.39,0.39,0.40,0.39,0.40,0.39,0.41,0.40,0.40,0.38,0.39,0.40,0.39,0.39,0.40,0.41,0.41,0.41,0.43,0.43,0.44,0.44,0.44,0.44,0.44,0.43…
Q8NDH3	0.33,0.31,0.30,0.29,0.27,0.26,0.26,0.25,0.26,0.25,0.24,0.25,0.26,0.25,0.26,0.25,0.26,0.26,0.26,0.26,0.26,0.26,0.25,0.25,0.26,0.27,0.26,0.26,0.27,0.28,0.28,0.27,0.27,0.28,0.26,0.25,0.26,0.28,0.27,0.27,0.27,0.29,0.30,0.30,0.31,0.32,0.33,0.34,0.34,0.34,0.35,0.36,0.36,0.35,0.35,0.34,0.34,0.32,0.31,0.31,0.32,0.34,0.34,0.36,0.37,0.35,0.35,0.35,0.35,0.33,0.32,0.31,0.32,0.31,0.30,0.30,0.32,0.30,0.28,0.29…
Q5H9R7	0.61,0.59,0.58,0.56,0.55,0.54,0.52,0.51,0.51,0.50,0.51,0.50,0.49,0.48,0.49,0.48,0.47,0.47,0.48,0.48,0.47,0.46,0.45,0.43,0.41,0.40,0.38,0.37,0.35,0.35,0.35,0.36,0.35,0.35,0.36,0.35,0.35,0.35,0.33,0.33,0.30,0.29,0.30,0.30,0.30,0.31,0.32,0.34,0.35,0.35,0.36,0.36,0.37,0.37,0.37,0.36,0.36,0.36,0.36,0.35,0.34,0.33,0.32,0.31,0.31,0.31,0.31,0.31,0.31,0.32,0.32,0.31,0.29,0.29,0.30,0.29,0.28,0.30,0.31,0.32…
Q5JTB6	0.63,0.64,0.64,0.65,0.66,0.66,0.67,0.67,0.68,0.69,0.68,0.68,0.68,0.68,0.68,0.68,0.67,0.66,0.67,0.66,0.67,0.66,0.65,0.64,0.63,0.63,0.62,0.63,0.63,0.63,0.63,0.62,0.63,0.63,0.62,0.62,0.62,0.62,0.62,0.61,0.61,0.61,0.60,0.60,0.60,0.59,0.58,0.58,0.57,0.56,0.55,0.55,0.55,0.54,0.55,0.54,0.54,0.54,0.55,0.55,0.55,0.55,0.56,0.56,0.57,0.59,0.59,0.60,0.59,0.60,0.61,0.62,0.63,0.63,0.64,0.65,0.66,0.66,0.67,0.67…
Q8NE79	0.84,0.85,0.86,0.85,0.85,0.85,0.85,0.85,0.85,0.85,0.85,0.84,0.83,0.83,0.83,0.82,0.81,0.81,0.81,0.79,0.78,0.77,0.76,0.75,0.73,0.72,0.71,0.69,0.67,0.67,0.65,0.64,0.63,0.61,0.60,0.59,0.59,0.57,0.56,0.56,0.56,0.55,0.54,0.53,0.51,0.50,0.48,0.48,0.46,0.44,0.43,0.42,0.40,0.40,0.38,0.37,0.35,0.35,0.33,0.32,0.32,0.32,0.31,0.30,0.31,0.32,0.31,0.31,0.34,0.34,0.33,0.35,0.35,0.35,0.35,0.37,0.35,0.35,0.36,0.35…
Q6DJT9	0.83,0.83,0.84,0.84,0.85,0.85,0.85,0.86,0.86,0.86,0.85,0.85,0.85,0.83,0.82,0.81,0.81,0.80,0.79,0.80,0.79,0.78,0.76,0.76,0.74,0.74,0.73,0.73,0.71,0.71,0.70,0.68,0.67,0.66,0.65,0.64,0.63,0.62,0.61,0.61,0.60,0.59,0.58,0.56,0.56,0.55,0.55,0.55,0.53,0.54,0.53,0.51,0.50,0.49,0.48,0.49,0.50,0.48,0.47,0.48,0.47,0.45,0.45,0.45,0.45,0.45,0.45,0.45,0.46,0.46,0.46,0.46,0.48,0.47,0.48,0.48,0.48,0.49,0.49,0.49…
Q8WVI7	0.80,0.81,0.80,0.78,0.76,0.75,0.74,0.73,0.71,0.72,0.72,0.72,0.73,0.73,0.73,0.72,0.73,0.72,0.72,0.71,0.72,0.71,0.71,0.71,0.71,0.71,0.71,0.71,0.71,0.71,0.71,0.70,0.70,0.71,0.71,0.71,0.71,0.71,0.72,0.71,0.72,0.72,0.73,0.73,0.74,0.76,0.77,0.78,0.79,0.80,0.81,0.81,0.81,0.80,0.80,0.80,0.81,0.81,0.81,0.82,0.83,0.83,0.83,0.83,0.83,0.83,0.83,0.83,0.82,0.83,0.83,0.83,0.83,0.83,0.83,0.83,0.84,0.84,0.84,0.83…
D3DTV9	0.81,0.79,0.79,0.79,0.78,0.77,0.76,0.76,0.75,0.74,0.73,0.73,0.72,0.72,0.71,0.71,0.71,0.71,0.70,0.69,0.69,0.68,0.68,0.67,0.68,0.67,0.67,0.67,0.67,0.67,0.66,0.67,0.67,0.66,0.67,0.67,0.67,0.67,0.67,0.67,0.67,0.68,0.68,0.69,0.69,0.70,0.71,0.71,0.72,0.73,0.74,0.75,0.76,0.77,0.77,0.77,0.79,0.79,0.79,0.80,0.82,0.82,0.83,0.83,0.84,0.83,0.83,0.83,0.83,0.84,0.84,0.84,0.84,0.84,0.84,0.83,0.84,0.84,0.85,0.85…
Q8WUA2	0.23,0.24,0.25,0.24,0.23,0.23,0.22,0.21,0.20,0.20,0.19,0.18,0.19,0.18,0.18,0.18,0.18,0.17,0.18,0.17,0.17,0.16,0.16,0.17,0.16,0.17,0.17,0.18,0.19,0.18,0.17,0.16,0.16,0.16,0.16,0.16,0.17,0.17,0.19,0.17,0.18,0.18,0.18,0.17,0.17,0.17,0.17,0.18,0.19,0.19,0.21,0.22,0.24,0.25,0.25,0.25,0.26,0.26,0.28,0.27,0.28,0.28,0.30,0.31,0.33,0.33,0.34,0.32,0.32,0.33,0.33,0.33,0.33,0.33,0.33,0.33,0.32,0.32,0.32,0.31…
Q8NCQ7	0.66,0.67,0.68,0.69,0.70,0.71,0.71,0.72,0.73,0.73,0.73,0.74,0.75,0.74,0.74,0.75,0.74,0.74,0.75,0.75,0.75,0.75,0.76,0.77,0.77,0.78,0.78,0.80,0.81,0.83,0.84,0.85,0.85,0.85,0.85,0.85,0.85,0.86,0.85,0.86,0.86,0.86,0.86,0.85,0.85,0.84,0.83,0.83,0.83,0.82,0.81,0.80,0.80,0.78,0.79,0.78,0.77,0.76,0.74,0.74,0.72,0.72,0.71,0.71,0.71,0.71,0.71,0.71,0.70,0.69,0.69,0.67,0.67,0.67,0.67,0.65,0.62,0.60,0.59,0.59…
O15067	0.33,0.32,0.33,0.33,0.34,0.33,0.33,0.34,0.36,0.34,0.36,0.36,0.35,0.36,0.36,0.35,0.36,0.35,0.34,0.34,0.33,0.31,0.30,0.29,0.29,0.29,0.29,0.30,0.32,0.34,0.34,0.33,0.34,0.34,0.36,0.36,0.35,0.35,0.34,0.33,0.33,0.32,0.32,0.31,0.30,0.29,0.29,0.29,0.28,0.27,0.29,0.27,0.26,0.27,0.27,0.28,0.28,0.28,0.28,0.29,0.30,0.31,0.33,0.34,0.35,0.35,0.35,0.34,0.34,0.31,0.30,0.29,0.29,0.28,0.27,0.26,0.26,0.26,0.25,0.26…
P12272	0.64,0.64,0.65,0.65,0.66,0.67,0.66,0.65,0.64,0.64,0.63,0.63,0.63,0.63,0.64,0.64,0.64,0.63,0.64,0.64,0.64,0.63,0.62,0.61,0.60,0.60,0.60,0.59,0.59,0.58,0.58,0.59,0.58,0.58,0.58,0.59,0.59,0.59,0.59,0.58,0.58,0.58,0.57,0.56,0.55,0.54,0.53,0.54,0.55,0.55,0.55,0.56,0.57,0.56,0.57,0.57,0.57,0.58,0.59,0.60,0.60,0.61,0.62,0.63,0.64,0.65,0.66,0.67,0.68,0.69,0.69,0.71,0.71,0.72,0.73,0.73,0.74,0.75,0.75,0.76…
O43242	0.87,0.87,0.87,0.88,0.88,0.88,0.88,0.88,0.88,0.88,0.87,0.87,0.86,0.86,0.86,0.85,0.85,0.84,0.84,0.84,0.83,0.83,0.82,0.82,0.82,0.82,0.82,0.82,0.82,0.83,0.82,0.82,0.83,0.83,0.82,0.81,0.80,0.79,0.78,0.77,0.76,0.75,0.74,0.73,0.72,0.71,0.70,0.68,0.67,0.66,0.64,0.62,0.62,0.61,0.59,0.59,0.58,0.56,0.54,0.54,0.52,0.51,0.50,0.49,0.48,0.46,0.46,0.45,0.45,0.44,0.43,0.43,0.41,0.39,0.38,0.38,0.37,0.35,0.36,0.36…
Q16557	0.88,0.87,0.87,0.87,0.86,0.86,0.85,0.85,0.85,0.85,0.85,0.85,0.85,0.84,0.84,0.82,0.81,0.79,0.78,0.76,0.76,0.75,0.74,0.73,0.71,0.69,0.68,0.67,0.66,0.65,0.63,0.61,0.59,0.58,0.56,0.54,0.53,0.52,0.50,0.51,0.50,0.48,0.47,0.45,0.43,0.42,0.40,0.39,0.37,0.36,0.36,0.35,0.34,0.33,0.33,0.33,0.33,0.33,0.32,0.31,0.31,0.30,0.30,0.29,0.29,0.31,0.32,0.32,0.32,0.32,0.32,0.32,0.33,0.34,0.34,0.35,0.36,0.35,0.34,0.35…
Q9BTD8	0.86,0.86,0.85,0.85,0.85,0.85,0.85,0.83,0.82,0.82,0.82,0.81,0.80,0.80,0.79,0.78,0.78,0.78,0.77,0.77,0.76,0.75,0.74,0.73,0.72,0.72,0.72,0.71,0.71,0.70,0.69,0.70,0.69,0.70,0.69,0.70,0.70,0.70,0.70,0.70,0.71,0.70,0.70,0.70,0.70,0.70,0.70,0.70,0.71,0.72,0.72,0.72,0.74,0.74,0.75,0.75,0.76,0.77,0.77,0.78,0.78,0.79,0.80,0.81,0.81,0.82,0.82,0.82,0.83,0.82,0.82,0.83,0.82,0.81,0.80,0.79,0.79,0.77,0.77,0.76…
P20340	0.51,0.51,0.51,0.49,0.47,0.45,0.45,0.44,0.43,0.41,0.41,0.40,0.39,0.38,0.39,0.40,0.40,0.40,0.40,0.41,0.42,0.40,0.40,0.38,0.37,0.37,0.35,0.33,0.33,0.32,0.30,0.30,0.29,0.28,0.28,0.30,0.30,0.33,0.34,0.34,0.35,0.35,0.34,0.33,0.34,0.34,0.34,0.33,0.32,0.33,0.33,0.33,0.34,0.36,0.36,0.35,0.36,0.35,0.35,0.34,0.33,0.32,0.31,0.30,0.31,0.31,0.30,0.29,0.29,0.27,0.27,0.26,0.25,0.25,0.24,0.24,0.23,0.23,0.22,0.21…
Q6VN20	0.90,0.89,0.89,0.89,0.89,0.88,0.88,0.87,0.86,0.86,0.84,0.83,0.81,0.80,0.78,0.77,0.77,0.75,0.73,0.73,0.72,0.70,0.68,0.67,0.66,0.64,0.63,0.61,0.61,0.60,0.59,0.58,0.55,0.53,0.51,0.50,0.48,0.45,0.44,0.44,0.43,0.42,0.40,0.40,0.38,0.36,0.34,0.33,0.32,0.32,0.32,0.32,0.32,0.31,0.30,0.31,0.30,0.30,0.30,0.31,0.30,0.31,0.32,0.33,0.34,0.33,0.33,0.32,0.32,0.29,0.28,0.27,0.27,0.28,0.29,0.28,0.27,0.28,0.28,0.27…
Q9NP90	0.29,0.29,0.27,0.26,0.27,0.26,0.25,0.25,0.26,0.27,0.28,0.28,0.30,0.31,0.33,0.33,0.34,0.35,0.35,0.35,0.35,0.33,0.32,0.31,0.29,0.30,0.30,0.31,0.31,0.32,0.32,0.34,0.35,0.36,0.38,0.37,0.37,0.36,0.37,0.36,0.36,0.36,0.36,0.36,0.36,0.36,0.37,0.39,0.39,0.39,0.39,0.38,0.38,0.36,0.36,0.35,0.34,0.33,0.33,0.33,0.32,0.32,0.31,0.30,0.29,0.28,0.27,0.26,0.24,0.24,0.24,0.25,0.24,0.23,0.22,0.22,0.22,0.22,0.22,0.23…
Q14964	0.25,0.24,0.24,0.23,0.22,0.22,0.22,0.21,0.21,0.22,0.23,0.24,0.25,0.24,0.25,0.27,0.29,0.28,0.30,0.29,0.30,0.29,0.28,0.28,0.28,0.28,0.28,0.29,0.29,0.30,0.31,0.31,0.32,0.32,0.33,0.33,0.34,0.35,0.35,0.36,0.37,0.37,0.37,0.36,0.37,0.37,0.37,0.36,0.36,0.36,0.35,0.34,0.35,0.36,0.36,0.35,0.35,0.33,0.33,0.32,0.33,0.32,0.31,0.31,0.31,0.29,0.29,0.29,0.27,0.26,0.26,0.25,0.24,0.23,0.23,0.22,0.23,0.23,0.22,0.21…
Q9H2M9	0.29,0.28,0.29,0.30,0.29,0.31,0.32,0.34,0.36,0.38,0.40,0.41,0.42,0.43,0.45,0.46,0.48,0.49,0.50,0.51,0.52,0.52,0.53,0.55,0.57,0.58,0.60,0.60,0.62,0.64,0.65,0.67,0.68,0.69,0.71,0.72,0.74,0.76,0.78,0.80,0.82,0.84,0.86,0.86,0.86,0.88,0.88,0.88,0.87,0.86,0.85,0.83,0.82,0.80,0.78,0.76,0.76,0.73,0.71,0.70,0.68,0.65,0.64,0.61,0.59,0.57,0.56,0.53,0.51,0.49,0.47,0.46,0.44,0.42,0.41,0.39,0.36,0.34,0.32,0.30…
O43502	0.60,0.60,0.57,0.56,0.56,0.56,0.53,0.53,0.54,0.52,0.51,0.49,0.49,0.47,0.46,0.46,0.45,0.44,0.44,0.45,0.44,0.43,0.41,0.40,0.39,0.37,0.36,0.36,0.36,0.34,0.34,0.33,0.33,0.34,0.35,0.34,0.33,0.34,0.34,0.34,0.32,0.32,0.31,0.31,0.31,0.31,0.31,0.32,0.33,0.32,0.33,0.35,0.37,0.39,0.41,0.43,0.44,0.45,0.47,0.49,0.48,0.50,0.50,0.52,0.52,0.52,0.53,0.54,0.53,0.53,0.54,0.54,0.55,0.56,0.56,0.56,0.56,0.57,0.57,0.55…
O95716	0.74,0.72,0.69,0.67,0.64,0.61,0.59,0.57,0.55,0.54,0.53,0.53,0.51,0.50,0.49,0.48,0.47,0.46,0.45,0.45,0.44,0.42,0.40,0.39,0.39,0.38,0.37,0.35,0.35,0.35,0.35,0.34,0.33,0.32,0.32,0.31,0.30,0.30,0.29,0.29,0.28,0.28,0.28,0.28,0.29,0.30,0.32,0.34,0.35,0.35,0.35,0.35,0.34,0.34,0.34,0.34,0.34,0.33,0.33,0.33,0.33,0.34,0.36,0.36,0.35,0.36,0.35,0.35,0.34,0.33,0.33,0.31,0.32,0.31,0.31,0.30,0.29,0.29,0.28,0.27…
P04049	0.87,0.87,0.88,0.87,0.88,0.88,0.88,0.88,0.88,0.88,0.88,0.88,0.87,0.87,0.87,0.87,0.87,0.87,0.87,0.87,0.87,0.87,0.87,0.87,0.87,0.87,0.87,0.87,0.87,0.87,0.88,0.88,0.88,0.88,0.88,0.86,0.85,0.83,0.82,0.79,0.79,0.77,0.75,0.74,0.74,0.73,0.73,0.71,0.70,0.68,0.68,0.66,0.66,0.66,0.66,0.65,0.63,0.61,0.60,0.59,0.57,0.55,0.53,0.53,0.51,0.48,0.48,0.47,0.46,0.44,0.42,0.41,0.39,0.38,0.36,0.35,0.34,0.33,0.34,0.33…
Q92928	0.27,0.27,0.27,0.26,0.25,0.25,0.25,0.25,0.24,0.25,0.27,0.28,0.28,0.29,0.30,0.31,0.32,0.33,0.33,0.33,0.34,0.32,0.30,0.30,0.29,0.29,0.29,0.29,0.30,0.30,0.31,0.31,0.33,0.35,0.36,0.37,0.36,0.36,0.35,0.36,0.36,0.36,0.35,0.34,0.34,0.34,0.34,0.35,0.37,0.37,0.37,0.37,0.36,0.36,0.35,0.35,0.34,0.33,0.33,0.33,0.32,0.31,0.30,0.30,0.29,0.28,0.27,0.26,0.26,0.25,0.25,0.24,0.25,0.25,0.23,0.23,0.23,0.24,0.23,0.24…
Q9ULI2	0.37,0.35,0.34,0.34,0.33,0.32,0.32,0.32,0.31,0.30,0.31,0.32,0.31,0.30,0.32,0.33,0.34,0.35,0.35,0.35,0.35,0.33,0.31,0.29,0.27,0.26,0.26,0.27,0.27,0.28,0.28,0.29,0.30,0.31,0.34,0.34,0.34,0.35,0.34,0.33,0.33,0.33,0.34,0.36,0.36,0.37,0.37,0.38,0.38,0.38,0.39,0.38,0.37,0.37,0.37,0.34,0.32,0.31,0.29,0.29,0.29,0.29,0.29,0.29,0.31,0.33,0.33,0.32,0.32,0.32,0.31,0.31,0.32,0.30,0.29,0.28,0.27,0.26,0.27,0.27…
Q9Y6G3	0.83,0.83,0.83,0.83,0.82,0.82,0.82,0.82,0.83,0.81,0.82,0.82,0.82,0.82,0.82,0.82,0.81,0.80,0.79,0.79,0.78,0.77,0.77,0.77,0.76,0.75,0.74,0.72,0.72,0.71,0.71,0.69,0.70,0.69,0.68,0.69,0.68,0.68,0.67,0.67,0.66,0.66,0.65,0.65,0.63,0.64,0.64,0.63,0.63,0.63,0.64,0.62,0.63,0.63,0.63,0.63,0.63,0.63,0.64,0.65,0.65,0.66,0.64,0.65,0.65,0.66,0.66,0.67,0.68,0.68,0.67,0.67,0.68,0.67,0.67,0.67,0.67,0.67,0.68,0.69…
P62277	0.68,0.66,0.65,0.65,0.65,0.63,0.64,0.63,0.62,0.61,0.61,0.61,0.59,0.58,0.58,0.57,0.55,0.54,0.54,0.53,0.52,0.52,0.53,0.52,0.52,0.52,0.51,0.50,0.51,0.49,0.48,0.47,0.45,0.43,0.42,0.42,0.42,0.42,0.41,0.39,0.39,0.38,0.38,0.38,0.36,0.35,0.35,0.34,0.35,0.35,0.35,0.34,0.34,0.34,0.34,0.34,0.35,0.37,0.39,0.38,0.38,0.39,0.39,0.38,0.36,0.36,0.37,0.37,0.36,0.36,0.36,0.35,0.36,0.36,0.36,0.36,0.35,0.34,0.33,0.34…
Q8IZC4	0.82,0.81,0.80,0.76,0.75,0.75,0.73,0.71,0.70,0.69,0.67,0.66,0.65,0.64,0.63,0.62,0.62,0.60,0.59,0.59,0.58,0.56,0.55,0.55,0.53,0.53,0.52,0.51,0.50,0.48,0.46,0.44,0.42,0.40,0.38,0.36,0.34,0.33,0.32,0.30,0.28,0.28,0.27,0.26,0.26,0.26,0.25,0.24,0.25,0.25,0.25,0.25,0.26,0.26,0.26,0.26,0.27,0.27,0.28,0.29,0.29,0.30,0.32,0.32,0.33,0.35,0.34,0.34,0.35,0.36,0.37,0.40,0.42,0.44,0.45,0.47,0.47,0.48,0.49,0.48…
P19793	0.88,0.88,0.89,0.89,0.89,0.90,0.90,0.90,0.89,0.89,0.89,0.89,0.89,0.89,0.89,0.89,0.89,0.89,0.89,0.89,0.89,0.89,0.89,0.89,0.89,0.89,0.89,0.89,0.90,0.90,0.90,0.90,0.90,0.90,0.90,0.90,0.91,0.91,0.91,0.91,0.91,0.90,0.90,0.89,0.89,0.89,0.89,0.88,0.88,0.89,0.89,0.89,0.89,0.89,0.89,0.89,0.89,0.89,0.89,0.88,0.88,0.87,0.87,0.87,0.87,0.86,0.86,0.86,0.87,0.86,0.87,0.87,0.87,0.87,0.87,0.87,0.87,0.87,0.87,0.86…
P21453	0.64,0.64,0.63,0.60,0.58,0.57,0.57,0.55,0.53,0.53,0.52,0.51,0.50,0.49,0.48,0.49,0.48,0.48,0.48,0.49,0.49,0.48,0.48,0.48,0.46,0.45,0.45,0.45,0.43,0.43,0.42,0.42,0.41,0.40,0.39,0.38,0.39,0.38,0.37,0.37,0.37,0.37,0.36,0.35,0.36,0.36,0.36,0.35,0.35,0.35,0.36,0.36,0.37,0.38,0.39,0.39,0.38,0.38,0.38,0.37,0.35,0.34,0.33,0.31,0.30,0.29,0.28,0.26,0.26,0.25,0.24,0.23,0.24,0.23,0.22,0.22,0.22,0.21,0.20,0.21…
O95977	0.54,0.53,0.54,0.52,0.50,0.49,0.48,0.46,0.44,0.44,0.44,0.43,0.42,0.42,0.41,0.41,0.42,0.42,0.43,0.43,0.44,0.45,0.44,0.44,0.43,0.43,0.43,0.42,0.42,0.42,0.41,0.41,0.40,0.40,0.40,0.39,0.39,0.39,0.39,0.38,0.37,0.37,0.37,0.35,0.36,0.37,0.36,0.36,0.37,0.37,0.36,0.36,0.37,0.37,0.37,0.39,0.38,0.38,0.38,0.36,0.36,0.34,0.32,0.31,0.30,0.29,0.28,0.27,0.26,0.26,0.25,0.24,0.23,0.24,0.23,0.22,0.22,0.22,0.21,0.20…
Q14D33	0.34,0.36,0.38,0.37,0.37,0.36,0.36,0.35,0.35,0.35,0.35,0.35,0.36,0.35,0.36,0.36,0.36,0.38,0.37,0.38,0.40,0.41,0.40,0.39,0.38,0.39,0.39,0.37,0.38,0.38,0.40,0.38,0.39,0.39,0.39,0.37,0.39,0.40,0.40,0.41,0.39,0.40,0.39,0.38,0.38,0.38,0.39,0.38,0.38,0.37,0.37,0.36,0.35,0.33,0.34,0.33,0.33,0.34,0.33,0.34,0.33,0.32,0.31,0.31,0.30,0.30,0.30,0.30,0.30,0.30,0.30,0.30,0.31,0.30,0.33,0.33,0.34,0.35,0.34,0.36…
Q92503	0.22,0.21,0.20,0.22,0.22,0.22,0.21,0.23,0.24,0.23,0.25,0.25,0.25,0.27,0.26,0.26,0.26,0.26,0.25,0.27,0.27,0.27,0.27,0.28,0.27,0.29,0.29,0.31,0.32,0.33,0.32,0.33,0.33,0.32,0.31,0.31,0.31,0.32,0.32,0.32,0.32,0.33,0.34,0.36,0.35,0.36,0.37,0.39,0.37,0.37,0.39,0.37,0.37,0.38,0.37,0.38,0.39,0.38,0.39,0.39,0.37,0.36,0.35,0.34,0.34,0.33,0.32,0.32,0.31,0.32,0.31,0.31,0.30,0.31,0.31,0.32,0.31,0.32,0.31,0.32…
Q9NV23	0.59,0.58,0.57,0.58,0.56,0.56,0.54,0.52,0.50,0.48,0.47,0.45,0.44,0.43,0.42,0.42,0.41,0.41,0.39,0.40,0.39,0.37,0.34,0.33,0.31,0.29,0.28,0.28,0.26,0.26,0.26,0.25,0.25,0.23,0.23,0.23,0.23,0.23,0.22,0.21,0.21,0.19,0.19,0.18,0.18,0.18,0.18,0.20,0.21,0.23,0.24,0.24,0.26,0.26,0.26,0.27,0.28,0.28,0.27,0.29,0.28,0.27,0.27,0.30,0.29,0.29,0.29,0.29,0.28,0.27,0.27,0.28,0.28,0.29,0.28,0.28,0.28,0.28,0.28,0.28…
P18405	0.43,0.43,0.43,0.41,0.43,0.43,0.42,0.42,0.41,0.42,0.41,0.42,0.43,0.43,0.44,0.43,0.42,0.42,0.41,0.41,0.40,0.38,0.38,0.39,0.39,0.38,0.39,0.40,0.40,0.40,0.41,0.39,0.39,0.40,0.40,0.39,0.39,0.40,0.39,0.38,0.39,0.38,0.37,0.36,0.37,0.36,0.35,0.35,0.36,0.35,0.35,0.37,0.36,0.36,0.37,0.35,0.37,0.37,0.37,0.38,0.38,0.39,0.39,0.37,0.36,0.35,0.35,0.32,0.31,0.30,0.30,0.29,0.29,0.28,0.27,0.28,0.28,0.27,0.26,0.27…
Q9Y6R1	0.89,0.89,0.89,0.89,0.89,0.89,0.89,0.88,0.86,0.84,0.81,0.79,0.77,0.76,0.74,0.72,0.70,0.70,0.71,0.71,0.71,0.71,0.71,0.71,0.71,0.71,0.72,0.72,0.73,0.72,0.73,0.73,0.73,0.73,0.74,0.74,0.74,0.75,0.74,0.74,0.74,0.74,0.74,0.74,0.74,0.74,0.74,0.74,0.75,0.76,0.78,0.80,0.82,0.84,0.85,0.87,0.89,0.91,0.92,0.91,0.92,0.92,0.91,0.92,0.90,0.89,0.88,0.86,0.84,0.83,0.82,0.80,0.79,0.78,0.76,0.74,0.72,0.71,0.71,0.71…
Q96FV2	0.34,0.33,0.34,0.34,0.35,0.34,0.33,0.31,0.30,0.29,0.28,0.28,0.27,0.26,0.25,0.25,0.25,0.27,0.26,0.26,0.25,0.23,0.21,0.19,0.17,0.16,0.16,0.15,0.16,0.17,0.17,0.19,0.21,0.23,0.24,0.25,0.26,0.27,0.27,0.27,0.25,0.26,0.27,0.26,0.26,0.24,0.25,0.27,0.29,0.29,0.29,0.29,0.29,0.29,0.29,0.29,0.29,0.28,0.26,0.26,0.26,0.27,0.26,0.26,0.26,0.26,0.25,0.24,0.23,0.23,0.22,0.21,0.20,0.17,0.15,0.14,0.13,0.13,0.12,0.12…
A0A286YF77	0.91,0.91,0.91,0.91,0.91,0.91,0.91,0.91,0.91,0.91,0.90,0.90,0.89,0.89,0.88,0.88,0.87,0.87,0.86,0.85,0.85,0.84,0.84,0.83,0.82,0.80,0.80,0.80,0.80,0.78,0.77,0.76,0.74,0.74,0.73,0.72,0.71,0.71,0.71,0.70,0.69,0.69,0.69,0.68,0.67,0.66,0.66,0.65,0.65,0.64,0.65,0.64,0.63,0.64,0.64,0.63,0.64,0.63,0.64,0.64,0.64,0.64,0.64,0.64,0.64,0.63,0.65,0.65,0.64,0.64,0.65,0.64,0.64,0.66,0.66,0.67,0.67,0.67,0.66,0.66…
P02743	0.78,0.76,0.73,0.72,0.71,0.70,0.67,0.65,0.63,0.61,0.61,0.60,0.60,0.58,0.58,0.57,0.56,0.55,0.53,0.52,0.51,0.49,0.47,0.47,0.45,0.46,0.46,0.45,0.43,0.42,0.41,0.39,0.37,0.35,0.33,0.31,0.29,0.27,0.27,0.26,0.26,0.25,0.26,0.27,0.26,0.25,0.24,0.24,0.24,0.24,0.24,0.23,0.21,0.22,0.24,0.24,0.23,0.24,0.23,0.23,0.23,0.23,0.23,0.22,0.21,0.22,0.20,0.19,0.18,0.18,0.17,0.16,0.16,0.16,0.16,0.18,0.19,0.20,0.20,0.20…
Q1RMZ1	0.91,0.88,0.87,0.87,0.86,0.85,0.84,0.83,0.82,0.81,0.80,0.79,0.78,0.77,0.77,0.75,0.74,0.73,0.72,0.70,0.70,0.68,0.66,0.64,0.63,0.62,0.60,0.58,0.56,0.55,0.53,0.52,0.51,0.50,0.49,0.48,0.46,0.46,0.44,0.42,0.40,0.39,0.39,0.38,0.37,0.37,0.37,0.37,0.37,0.37,0.35,0.36,0.36,0.35,0.34,0.34,0.33,0.33,0.33,0.33,0.33,0.32,0.32,0.33,0.32,0.32,0.32,0.34,0.35,0.36,0.36,0.36,0.37,0.36,0.35,0.34,0.33,0.33,0.32,0.31…
P35498	0.59,0.57,0.56,0.55,0.53,0.53,0.53,0.53,0.51,0.51,0.52,0.51,0.52,0.52,0.53,0.53,0.54,0.55,0.56,0.56,0.57,0.57,0.55,0.55,0.56,0.55,0.55,0.55,0.55,0.55,0.56,0.56,0.54,0.55,0.55,0.54,0.54,0.56,0.56,0.55,0.53,0.54,0.55,0.55,0.55,0.55,0.56,0.54,0.54,0.56,0.57,0.56,0.56,0.54,0.53,0.52,0.50,0.49,0.47,0.45,0.44,0.43,0.42,0.41,0.40,0.38,0.38,0.36,0.35,0.33,0.31,0.30,0.29,0.29,0.30,0.31,0.30,0.29,0.28,0.28…
Q9Y6X1	0.62,0.63,0.63,0.63,0.63,0.64,0.64,0.65,0.66,0.66,0.65,0.66,0.66,0.67,0.67,0.67,0.68,0.67,0.66,0.67,0.67,0.66,0.66,0.66,0.65,0.65,0.65,0.65,0.65,0.65,0.65,0.64,0.64,0.63,0.63,0.63,0.62,0.62,0.62,0.61,0.61,0.61,0.61,0.61,0.61,0.62,0.61,0.61,0.60,0.59,0.59,0.59,0.59,0.58,0.57,0.56,0.57,0.55,0.56,0.56,0.55,0.54,0.55,0.55,0.56,0.56
A3KN83	0.74,0.74,0.75,0.75,0.75,0.76,0.77,0.77,0.78,0.78,0.78,0.78,0.78,0.78,0.78,0.78,0.78,0.79,0.79,0.79,0.79,0.79,0.79,0.79,0.79,0.80,0.80,0.80,0.81,0.81,0.82,0.83,0.84,0.85,0.85,0.85,0.86,0.86,0.86,0.85,0.85,0.85,0.85,0.85,0.86,0.86,0.86,0.86,0.86,0.86,0.85,0.86,0.86,0.86,0.87,0.87,0.87,0.87,0.87,0.88,0.88,0.87,0.88,0.88,0.88,0.87,0.87,0.86,0.86,0.86,0.86,0.87,0.86,0.86,0.86,0.87,0.86,0.87,0.86,0.86…
O15041	0.63,0.62,0.62,0.62,0.63,0.61,0.61,0.60,0.59,0.59,0.57,0.55,0.54,0.54,0.52,0.52,0.51,0.52,0.51,0.50,0.50,0.49,0.48,0.48,0.46,0.45,0.44,0.43,0.42,0.42,0.41,0.41,0.41,0.41,0.41,0.39,0.39,0.38,0.37,0.35,0.33,0.32,0.31,0.30,0.29,0.29,0.29,0.28,0.28,0.27,0.26,0.26,0.26,0.26,0.25,0.25,0.24,0.24,0.22,0.21,0.21,0.21,0.19,0.21,0.20,0.20,0.21,0.22,0.23,0.24,0.23,0.24,0.23,0.23,0.21,0.22,0.22,0.23,0.24,0.24…
Q15428	0.74,0.73,0.72,0.72,0.71,0.71,0.71,0.71,0.71,0.70,0.70,0.69,0.68,0.67,0.66,0.66,0.66,0.66,0.65,0.64,0.64,0.64,0.62,0.62,0.61,0.59,0.58,0.57,0.55,0.56,0.56,0.54,0.53,0.51,0.50,0.49,0.48,0.47,0.46,0.46,0.45,0.46,0.45,0.46,0.45,0.45,0.44,0.43,0.41,0.40,0.39,0.39,0.37,0.38,0.39,0.40,0.39,0.37,0.37,0.37,0.38,0.37,0.36,0.37,0.36,0.37,0.37,0.38,0.38,0.39,0.39,0.39,0.39,0.41,0.42,0.43,0.46,0.46,0.48,0.50…
Q92599	0.90,0.90,0.88,0.88,0.86,0.84,0.84,0.84,0.82,0.80,0.80,0.80,0.78,0.78,0.77,0.76,0.76,0.75,0.73,0.74,0.73,0.71,0.70,0.68,0.67,0.64,0.62,0.60,0.58,0.56,0.53,0.51,0.50,0.49,0.47,0.45,0.43,0.42,0.40,0.38,0.36,0.34,0.32,0.31,0.29,0.30,0.30,0.30,0.27,0.30,0.29,0.30,0.31,0.30,0.30,0.30,0.31,0.30,0.31,0.33,0.31,0.31,0.31,0.30,0.31,0.32,0.33,0.34,0.36,0.36,0.38,0.40,0.41,0.43,0.42,0.44,0.43,0.44,0.43,0.42…
Q8IYM1	0.92,0.92,0.92,0.92,0.92,0.92,0.91,0.90,0.90,0.89,0.88,0.88,0.88,0.86,0.84,0.84,0.83,0.83,0.82,0.81,0.80,0.79,0.78,0.77,0.77,0.76,0.75,0.73,0.71,0.69,0.67,0.64,0.62,0.60,0.57,0.55,0.53,0.51,0.51,0.49,0.47,0.45,0.43,0.42,0.39,0.37,0.35,0.33,0.32,0.30,0.28,0.27,0.26,0.24,0.24,0.25,0.25,0.24,0.23,0.25,0.25,0.24,0.24,0.25,0.27,0.26,0.26,0.27,0.27,0.28,0.30,0.31,0.32,0.33,0.33,0.35,0.35,0.36,0.35,0.35…
Q9NPE6	0.92,0.92,0.92,0.93,0.93,0.93,0.93,0.93,0.93,0.93,0.92,0.92,0.92,0.92,0.92,0.91,0.91,0.91,0.91,0.91,0.91,0.91,0.91,0.91,0.90,0.91,0.90,0.90,0.90,0.90,0.91,0.91,0.91,0.90,0.90,0.91,0.91,0.92,0.92,0.92,0.91,0.91,0.91,0.91,0.91,0.90,0.90,0.90,0.90,0.90,0.90,0.90,0.89,0.89,0.90,0.90,0.90,0.90,0.90,0.90,0.89,0.89,0.89,0.89,0.89,0.88,0.88,0.88,0.87,0.87,0.87,0.86,0.86,0.86,0.86,0.86,0.86,0.86,0.86,0.85…
Q9Y6H5	0.87,0.87,0.86,0.87,0.87,0.87,0.87,0.87,0.87,0.87,0.87,0.87,0.88,0.88,0.88,0.88,0.88,0.88,0.88,0.88,0.87,0.87,0.86,0.87,0.87,0.87,0.86,0.87,0.87,0.88,0.88,0.87,0.88,0.88,0.88,0.88,0.88,0.87,0.88,0.87,0.88,0.88,0.88,0.88,0.88,0.88,0.88,0.88,0.88,0.88,0.88,0.88,0.88,0.88,0.88,0.87,0.87,0.88,0.88,0.88,0.88,0.88,0.88,0.88,0.89,0.88,0.88,0.88,0.88,0.88,0.87,0.87,0.87,0.87,0.87,0.87,0.87,0.87,0.87,0.87…
Q9H3E2	0.32,0.33,0.35,0.36,0.36,0.39,0.39,0.41,0.40,0.41,0.40,0.40,0.40,0.40,0.40,0.39,0.39,0.39,0.38,0.38,0.38,0.38,0.37,0.36,0.37,0.37,0.38,0.39,0.39,0.40,0.41,0.42,0.42,0.43,0.42,0.42,0.41,0.41,0.41,0.39,0.39,0.39,0.38,0.36,0.36,0.35,0.34,0.33,0.32,0.32,0.30,0.31,0.31,0.30,0.30,0.29,0.30,0.29,0.30,0.32,0.32,0.32,0.34,0.35,0.35,0.36,0.37,0.36,0.37,0.37,0.36,0.35,0.34,0.33,0.34,0.34,0.35,0.36,0.36,0.36…
Q5SQN1	0.89,0.88,0.88,0.88,0.87,0.88,0.88,0.87,0.88,0.88,0.88,0.88,0.88,0.89,0.89,0.88,0.89,0.88,0.89,0.89,0.88,0.88,0.88,0.88,0.89,0.88,0.88,0.88,0.87,0.85,0.85,0.83,0.81,0.80,0.78,0.76,0.74,0.72,0.70,0.68,0.67,0.65,0.66,0.66,0.66,0.65,0.63,0.62,0.61,0.59,0.57,0.55,0.52,0.50,0.48,0.46,0.46,0.44,0.41,0.40,0.37,0.36,0.34,0.33,0.33,0.32,0.32,0.32,0.30,0.30,0.30,0.30,0.30,0.31,0.30,0.31,0.31,0.31,0.32,0.32…
Q9Y5X3	0.62,0.60,0.58,0.59,0.57,0.57,0.57,0.56,0.57,0.56,0.54,0.54,0.52,0.51,0.50,0.50,0.50,0.49,0.49,0.49,0.49,0.49,0.49,0.48,0.47,0.46,0.44,0.43,0.42,0.41,0.39,0.39,0.38,0.38,0.36,0.37,0.37,0.35,0.36,0.35,0.36,0.37,0.37,0.38,0.36,0.37,0.36,0.35,0.34,0.33,0.32,0.32,0.32,0.33,0.32,0.32,0.31,0.30,0.30,0.30,0.30,0.30,0.29,0.29,0.28,0.28,0.28,0.28,0.27,0.28,0.27,0.28,0.28,0.28,0.27,0.28,0.26,0.26,0.26,0.26…
Q16533	0.34,0.35,0.34,0.32,0.31,0.30,0.32,0.33,0.32,0.31,0.32,0.31,0.30,0.31,0.32,0.32,0.33,0.32,0.32,0.33,0.32,0.31,0.32,0.32,0.34,0.32,0.33,0.35,0.36,0.36,0.35,0.36,0.36,0.36,0.36,0.37,0.37,0.36,0.36,0.36,0.34,0.33,0.32,0.32,0.32,0.32,0.32,0.32,0.32,0.32,0.32,0.31,0.31,0.31,0.30,0.28,0.28,0.26,0.26,0.25,0.24,0.23,0.24,0.21,0.20,0.18,0.18,0.16,0.15,0.14,0.13,0.15,0.16,0.16,0.17,0.18,0.16,0.17,0.17,0.16…
G3V0H7	0.11,0.11,0.11,0.10,0.10,0.10,0.10,0.11,0.10,0.10,0.11,0.12,0.13,0.13,0.14,0.15,0.15,0.16,0.17,0.18,0.17,0.18,0.19,0.20,0.20,0.20,0.20,0.21,0.22,0.22,0.22,0.22,0.22,0.22,0.23,0.23,0.23,0.23,0.23,0.23,0.23,0.23,0.23,0.23,0.23,0.24,0.23,0.23,0.24,0.25,0.25,0.26,0.26,0.25,0.27,0.26,0.25,0.26,0.27,0.26,0.27,0.28,0.29,0.29,0.30,0.32,0.34,0.35,0.36,0.36,0.37,0.38,0.38,0.38,0.38,0.38,0.39,0.41,0.42,0.44…
O15524	0.87,0.88,0.88,0.88,0.89,0.89,0.89,0.90,0.90,0.91,0.91,0.91,0.91,0.91,0.91,0.91,0.91,0.91,0.91,0.91,0.91,0.91,0.92,0.92,0.92,0.91,0.91,0.91,0.90,0.91,0.90,0.90,0.90,0.89,0.87,0.86,0.87,0.86,0.85,0.84,0.84,0.82,0.80,0.79,0.78,0.77,0.75,0.73,0.72,0.70,0.68,0.67,0.65,0.62,0.62,0.61,0.59,0.58,0.55,0.53,0.51,0.49,0.49,0.47,0.46,0.45,0.45,0.43,0.41,0.40,0.39,0.38,0.36,0.36,0.37,0.37,0.37,0.36,0.35,0.33…
Q4ZJI4	0.86,0.87,0.87,0.87,0.87,0.87,0.87,0.87,0.87,0.87,0.87,0.87,0.87,0.87,0.87,0.86,0.86,0.86,0.86,0.86,0.86,0.86,0.86,0.86,0.86,0.86,0.85,0.86,0.86,0.86,0.87,0.88,0.88,0.88,0.88,0.87,0.87,0.88,0.87,0.86,0.86,0.86,0.85,0.84,0.83,0.82,0.81,0.80,0.79,0.78,0.77,0.76,0.75,0.74,0.73,0.72,0.71,0.70,0.69,0.69,0.67,0.66,0.66,0.65,0.64,0.63,0.63,0.62,0.60,0.58,0.57,0.56,0.54,0.53,0.51,0.49,0.47,0.45,0.43,0.42…
Q9UNP4	0.89,0.89,0.88,0.89,0.88,0.88,0.89,0.88,0.88,0.88,0.88,0.88,0.88,0.87,0.87,0.87,0.87,0.87,0.87,0.87,0.88,0.88,0.88,0.88,0.88,0.88,0.87,0.88,0.87,0.88,0.88,0.88,0.87,0.88,0.88,0.88,0.88,0.88,0.88,0.88,0.87,0.86,0.86,0.85,0.85,0.84,0.83,0.82,0.81,0.81,0.80,0.79,0.79,0.78,0.78,0.76,0.76,0.75,0.74,0.73,0.72,0.70,0.69,0.68,0.67,0.67,0.66,0.67,0.65,0.64,0.64,0.62,0.61,0.60,0.59,0.59,0.57,0.57,0.57,0.55…
Q9BUA3	0.83,0.82,0.83,0.84,0.84,0.85,0.85,0.85,0.85,0.85,0.84,0.84,0.83,0.84,0.83,0.82,0.83,0.83,0.83,0.83,0.83,0.82,0.82,0.82,0.82,0.82,0.82,0.82,0.82,0.82,0.83,0.83,0.83,0.84,0.84,0.85,0.85,0.86,0.86,0.86,0.86,0.86,0.86,0.86,0.85,0.85,0.85,0.84,0.85,0.85,0.85,0.84,0.82,0.82,0.81,0.81,0.79,0.77,0.75,0.73,0.73,0.71,0.70,0.69,0.69,0.68,0.67,0.67,0.65,0.63,0.61,0.59,0.58,0.57,0.55,0.54,0.53,0.51,0.51,0.50…
P28370	0.81,0.80,0.80,0.80,0.80,0.81,0.82,0.82,0.83,0.82,0.83,0.83,0.83,0.84,0.84,0.85,0.85,0.85,0.85,0.85,0.85,0.85,0.84,0.84,0.84,0.84,0.85,0.85,0.85,0.86,0.87,0.87,0.87,0.88,0.88,0.89,0.88,0.89,0.89,0.90,0.90,0.90,0.91,0.91,0.91,0.91,0.91,0.90,0.90,0.89,0.90,0.89,0.89,0.89,0.89,0.89,0.89,0.89,0.88,0.87,0.87,0.86,0.85,0.84,0.84,0.82,0.80,0.80,0.79,0.77,0.76,0.75,0.73,0.71,0.70,0.69,0.67,0.65,0.63,0.63…
O00141	0.64,0.63,0.62,0.61,0.61,0.60,0.59,0.59,0.59,0.59,0.59,0.60,0.59,0.59,0.58,0.58,0.58,0.58,0.57,0.57,0.58,0.56,0.54,0.55,0.54,0.53,0.53,0.52,0.51,0.50,0.50,0.49,0.50,0.49,0.50,0.51,0.50,0.50,0.52,0.53,0.53,0.55,0.56,0.57,0.58,0.60,0.61,0.62,0.63,0.64,0.64,0.65,0.65,0.67,0.68,0.69,0.70,0.71,0.72,0.73,0.74,0.75,0.76,0.77,0.76,0.76,0.77,0.76,0.77,0.77,0.77,0.77,0.76,0.75,0.75,0.75,0.74,0.73,0.73,0.71…
O95475	0.49,0.48,0.50,0.50,0.51,0.50,0.49,0.50,0.50,0.49,0.48,0.48,0.47,0.46,0.47,0.47,0.46,0.45,0.46,0.46,0.47,0.46,0.44,0.43,0.43,0.42,0.40,0.40,0.39,0.39,0.39,0.38,0.37,0.35,0.36,0.36,0.35,0.35,0.35,0.35,0.33,0.33,0.35,0.34,0.33,0.33,0.33,0.35,0.34,0.33,0.33,0.33,0.32,0.32,0.33,0.32,0.32,0.34,0.33,0.32,0.33,0.34,0.32,0.32,0.33,0.32,0.31,0.32,0.32,0.31,0.30,0.30,0.31,0.31,0.31,0.31,0.32,0.32,0.32,0.33…
Q6S5L8	0.87,0.88,0.87,0.87,0.87,0.87,0.87,0.87,0.87,0.87,0.88,0.88,0.88,0.88,0.88,0.88,0.88,0.88,0.88,0.88,0.87,0.87,0.87,0.87,0.87,0.87,0.87,0.87,0.87,0.87,0.86,0.87,0.87,0.87,0.87,0.87,0.88,0.88,0.88,0.88,0.89,0.88,0.88,0.88,0.88,0.88,0.87,0.87,0.87,0.87,0.87,0.86,0.87,0.86,0.86,0.86,0.86,0.86,0.86,0.86,0.86,0.86,0.86,0.86,0.86,0.85,0.85,0.84,0.85,0.84,0.84,0.84,0.84,0.84,0.84,0.83,0.84,0.83,0.83,0.83…
Q9Y6E7	0.84,0.84,0.84,0.85,0.84,0.84,0.83,0.82,0.81,0.80,0.79,0.77,0.75,0.73,0.73,0.72,0.71,0.72,0.71,0.70,0.70,0.69,0.67,0.65,0.64,0.63,0.62,0.61,0.60,0.58,0.56,0.54,0.54,0.52,0.52,0.51,0.50,0.48,0.47,0.45,0.42,0.41,0.39,0.37,0.35,0.33,0.31,0.30,0.29,0.28,0.27,0.26,0.26,0.26,0.27,0.25,0.26,0.27,0.25,0.24,0.23,0.22,0.22,0.22,0.22,0.23,0.23,0.24,0.24,0.23,0.23,0.24,0.23,0.23,0.23,0.22,0.22,0.23,0.24,0.25…
P0DMR2	0.53,0.53,0.54,0.55,0.57,0.56,0.55,0.56,0.55,0.53,0.52,0.52,0.51,0.49,0.49,0.48,0.47,0.46,0.46,0.45,0.45,0.44,0.43,0.43,0.41,0.41,0.42,0.41,0.41,0.40,0.40,0.41,0.42,0.43,0.42,0.42,0.43,0.44,0.43,0.43,0.43,0.42,0.41,0.40,0.40,0.38,0.37,0.37,0.35,0.35,0.37,0.38,0.38,0.39,0.41,0.41,0.42,0.43,0.43,0.43,0.44,0.43,0.44,0.44,0.43,0.44,0.45,0.44,0.43,0.44,0.45,0.45,0.46,0.47,0.47,0.48,0.47,0.47,0.46,0.46…
Q9UPU9	0.52,0.51,0.51,0.50,0.48,0.48,0.47,0.48,0.48,0.47,0.48,0.49,0.49,0.49,0.51,0.51,0.51,0.51,0.51,0.51,0.50,0.50,0.49,0.49,0.48,0.48,0.48,0.49,0.49,0.50,0.51,0.51,0.51,0.52,0.52,0.51,0.50,0.50,0.50,0.49,0.50,0.49,0.49,0.49,0.49,0.50,0.50,0.49,0.49,0.49,0.48,0.48,0.48,0.48,0.48,0.47,0.46,0.46,0.45,0.44,0.44,0.44,0.43,0.42,0.42,0.41,0.40,0.39,0.37,0.36,0.36,0.35,0.36,0.35,0.34,0.35,0.34,0.34,0.34,0.34…
Q96IW2	0.68,0.68,0.68,0.69,0.69,0.70,0.68,0.67,0.67,0.68,0.67,0.66,0.66,0.66,0.65,0.65,0.65,0.64,0.65,0.65,0.65,0.65,0.66,0.66,0.67,0.68,0.69,0.69,0.69,0.70,0.71,0.71,0.71,0.72,0.72,0.72,0.72,0.73,0.73,0.73,0.73,0.73,0.74,0.75,0.74,0.75,0.74,0.75,0.76,0.76,0.77,0.78,0.79,0.80,0.80,0.81,0.82,0.83,0.83,0.83,0.82,0.82,0.82,0.81,0.81,0.80,0.79,0.79,0.78,0.78,0.78,0.78,0.78,0.77,0.77,0.77,0.76,0.76,0.77,0.76…
B4DS77	0.63,0.63,0.62,0.62,0.62,0.63,0.62,0.61,0.61,0.61,0.61,0.61,0.62,0.62,0.62,0.62,0.63,0.63,0.63,0.64,0.64,0.65,0.65,0.65,0.66,0.67,0.67,0.68,0.69,0.69,0.70,0.70,0.71,0.72,0.73,0.74,0.75,0.75,0.77,0.77,0.78,0.79,0.79,0.80,0.80,0.81,0.81,0.82,0.83,0.83,0.82,0.81,0.80,0.79,0.78,0.77,0.75,0.74,0.72,0.72,0.72,0.70,0.70,0.69,0.67,0.66,0.65,0.63,0.62,0.60,0.60,0.60,0.60,0.59,0.58,0.56,0.54,0.52,0.50,0.48…
P30872	0.80,0.80,0.81,0.82,0.82,0.82,0.83,0.83,0.83,0.84,0.84,0.84,0.84,0.84,0.84,0.84,0.84,0.84,0.85,0.85,0.85,0.86,0.87,0.88,0.89,0.89,0.89,0.89,0.87,0.87,0.85,0.85,0.84,0.83,0.82,0.81,0.80,0.77,0.76,0.76,0.73,0.71,0.70,0.68,0.66,0.65,0.64,0.62,0.60,0.59,0.57,0.55,0.54,0.54,0.52,0.50,0.49,0.47,0.45,0.43,0.42,0.40,0.39,0.38,0.38,0.37,0.36,0.36,0.35,0.35,0.34,0.33,0.32,0.30,0.29,0.28,0.27,0.27,0.27,0.25…
P32745	0.88,0.88,0.88,0.88,0.89,0.88,0.88,0.88,0.88,0.88,0.88,0.88,0.88,0.87,0.87,0.85,0.85,0.85,0.83,0.82,0.81,0.79,0.78,0.77,0.76,0.75,0.73,0.71,0.70,0.69,0.66,0.65,0.64,0.62,0.60,0.59,0.58,0.55,0.54,0.53,0.51,0.49,0.48,0.47,0.45,0.43,0.42,0.40,0.38,0.37,0.37,0.36,0.34,0.34,0.34,0.33,0.32,0.30,0.29,0.29,0.28,0.27,0.26,0.26,0.26,0.25,0.24,0.25,0.25,0.23,0.23,0.24,0.23,0.22,0.23,0.23,0.22,0.22,0.22,0.22…
Q9C0K7	0.85,0.86,0.86,0.87,0.87,0.87,0.87,0.87,0.87,0.87,0.87,0.86,0.86,0.86,0.86,0.86,0.85,0.86,0.85,0.85,0.85,0.84,0.86,0.87,0.87,0.86,0.87,0.86,0.84,0.84,0.82,0.80,0.80,0.79,0.77,0.77,0.75,0.73,0.72,0.70,0.68,0.67,0.65,0.64,0.62,0.62,0.60,0.59,0.58,0.57,0.55,0.54,0.53,0.50,0.49,0.47,0.45,0.44,0.42,0.41,0.41,0.40,0.39,0.38,0.36,0.35,0.33,0.31,0.30,0.30,0.28,0.28,0.27,0.28,0.28,0.28,0.27,0.28,0.29,0.28…
Q15562	0.92,0.91,0.91,0.91,0.92,0.91,0.91,0.91,0.91,0.92,0.92,0.92,0.92,0.92,0.92,0.92,0.91,0.91,0.91,0.91,0.91,0.90,0.89,0.88,0.87,0.84,0.85,0.83,0.81,0.80,0.79,0.77,0.74,0.74,0.72,0.70,0.68,0.67,0.66,0.65,0.63,0.63,0.63,0.63,0.63,0.63,0.63,0.61,0.60,0.59,0.59,0.58,0.58,0.57,0.57,0.56,0.54,0.53,0.51,0.50,0.48,0.46,0.45,0.44,0.44,0.44,0.43,0.43,0.44,0.45,0.45,0.45,0.45,0.47,0.46,0.46,0.48,0.49,0.48,0.47…
P05543	0.81,0.81,0.80,0.80,0.80,0.79,0.77,0.77,0.76,0.74,0.73,0.72,0.73,0.72,0.72,0.72,0.71,0.70,0.68,0.68,0.67,0.65,0.63,0.61,0.60,0.58,0.56,0.55,0.53,0.51,0.49,0.49,0.47,0.45,0.44,0.42,0.41,0.39,0.39,0.38,0.36,0.36,0.36,0.37,0.35,0.33,0.32,0.31,0.29,0.28,0.28,0.26,0.25,0.23,0.22,0.21,0.19,0.18,0.17,0.17,0.16,0.15,0.15,0.15,0.16,0.18,0.19,0.19,0.18,0.19,0.20,0.20,0.18,0.20,0.20,0.19,0.19,0.19,0.20,0.19…
Q9BXT4	0.83,0.83,0.82,0.83,0.82,0.83,0.83,0.83,0.83,0.83,0.83,0.83,0.83,0.83,0.83,0.83,0.83,0.83,0.83,0.83,0.83,0.83,0.83,0.84,0.84,0.84,0.83,0.84,0.84,0.84,0.84,0.84,0.84,0.85,0.85,0.85,0.86,0.86,0.86,0.87,0.86,0.87,0.87,0.87,0.87,0.86,0.85,0.85,0.83,0.83,0.82,0.81,0.79,0.78,0.78,0.77,0.76,0.75,0.75,0.75,0.74,0.75,0.75,0.75,0.74,0.75,0.75,0.75,0.75,0.75,0.75,0.75,0.75,0.75,0.75,0.75,0.75,0.75,0.74,0.75…
Q5T9Z0	0.80,0.80,0.78,0.78,0.78,0.76,0.74,0.74,0.73,0.71,0.70,0.69,0.68,0.66,0.66,0.65,0.63,0.63,0.63,0.62,0.61,0.60,0.59,0.57,0.56,0.56,0.55,0.54,0.54,0.53,0.52,0.51,0.49,0.49,0.48,0.47,0.47,0.47,0.48,0.47,0.47,0.48,0.48,0.47,0.46,0.45,0.45,0.46,0.45,0.44,0.45,0.44,0.44,0.44,0.44,0.44,0.43,0.44,0.43,0.43,0.42,0.42,0.41,0.40,0.40,0.40,0.40,0.38,0.39,0.37,0.37,0.37,0.39,0.40,0.40,0.41,0.41,0.40,0.39,0.37…
Q8IY51	0.82,0.79,0.75,0.74,0.72,0.70,0.68,0.67,0.64,0.62,0.62,0.60,0.59,0.59,0.59,0.59,0.59,0.59,0.59,0.59,0.59,0.56,0.54,0.54,0.53,0.51,0.51,0.49,0.49,0.48,0.48,0.47,0.45,0.44,0.44,0.42,0.40,0.40,0.39,0.38,0.39,0.40,0.40,0.40,0.41,0.41,0.41,0.43,0.43,0.45,0.47,0.46,0.47,0.48,0.48,0.47,0.47,0.47,0.46,0.47,0.47,0.46,0.48,0.48,0.48,0.47,0.47,0.45,0.46,0.44,0.43,0.41,0.40,0.41,0.40,0.39,0.40,0.39,0.38,0.37…
Q9UQP3	0.80,0.79,0.80,0.80,0.81,0.80,0.81,0.81,0.82,0.82,0.82,0.82,0.83,0.83,0.84,0.84,0.84,0.84,0.84,0.83,0.82,0.80,0.79,0.78,0.78,0.77,0.77,0.76,0.76,0.75,0.74,0.74,0.75,0.74,0.75,0.75,0.75,0.74,0.75,0.75,0.75,0.75,0.76,0.76,0.76,0.76,0.77,0.77,0.77,0.77,0.77,0.77,0.77,0.76,0.76,0.76,0.76,0.75,0.75,0.76,0.77,0.78,0.78,0.77,0.78,0.78,0.78,0.79,0.79,0.78,0.79,0.78,0.78,0.77,0.78,0.78,0.78,0.77,0.78,0.77…
Q86W33	0.87,0.86,0.87,0.86,0.86,0.86,0.83,0.81,0.82,0.80,0.78,0.77,0.75,0.73,0.73,0.72,0.71,0.70,0.70,0.71,0.70,0.69,0.67,0.65,0.64,0.62,0.60,0.59,0.58,0.56,0.54,0.53,0.51,0.49,0.47,0.47,0.45,0.43,0.43,0.41,0.39,0.38,0.38,0.36,0.35,0.34,0.34,0.34,0.34,0.33,0.33,0.33,0.34,0.36,0.36,0.37,0.37,0.36,0.36,0.34,0.32,0.32,0.31,0.30,0.31,0.30,0.30,0.31,0.31,0.30,0.30,0.31,0.30,0.30,0.30,0.30,0.29,0.29,0.29,0.29…
O95259	0.49,0.48,0.50,0.50,0.48,0.49,0.50,0.49,0.48,0.46,0.45,0.43,0.42,0.41,0.40,0.41,0.41,0.42,0.43,0.42,0.41,0.39,0.37,0.36,0.35,0.34,0.34,0.34,0.32,0.32,0.32,0.32,0.31,0.30,0.29,0.30,0.30,0.32,0.32,0.30,0.30,0.32,0.32,0.30,0.30,0.30,0.28,0.27,0.27,0.27,0.28,0.28,0.31,0.32,0.31,0.32,0.33,0.33,0.32,0.31,0.31,0.33,0.33,0.33,0.33,0.33,0.33,0.32,0.33,0.34,0.35,0.34,0.34,0.36,0.35,0.35,0.34,0.33,0.31,0.31…
A0A075B6H7	0.70,0.67,0.66,0.64,0.64,0.63,0.63,0.62,0.63,0.64,0.63,0.64,0.63,0.63,0.63,0.63,0.62,0.63,0.61,0.61,0.59,0.58,0.56,0.55,0.54,0.54,0.53,0.54,0.52,0.52,0.52,0.52,0.52,0.50,0.48,0.47,0.46,0.43,0.42,0.41,0.41,0.41,0.43,0.43,0.44,0.43,0.43,0.42,0.41,0.40,0.38,0.37,0.36,0.37,0.36,0.35,0.36,0.37,0.36,0.36,0.37,0.37,0.36,0.37,0.36,0.37,0.36,0.37,0.36,0.37,0.37,0.36,0.35,0.34,0.34,0.34,0.35,0.36,0.36,0.36…
O43300	0.67,0.66,0.65,0.65,0.66,0.66,0.65,0.66,0.66,0.66,0.66,0.65,0.65,0.64,0.63,0.63,0.63,0.62,0.62,0.62,0.61,0.61,0.60,0.58,0.56,0.55,0.53,0.52,0.51,0.50,0.50,0.49,0.49,0.49,0.48,0.47,0.48,0.47,0.47,0.47,0.47,0.47,0.45,0.45,0.43,0.42,0.40,0.39,0.38,0.37,0.35,0.35,0.34,0.34,0.33,0.33,0.32,0.32,0.33,0.32,0.31,0.31,0.30,0.29,0.30,0.30,0.30,0.30,0.30,0.28,0.28,0.27,0.27,0.26,0.24,0.25,0.25,0.23,0.24,0.22…
Q9UI95	0.45,0.43,0.41,0.40,0.38,0.37,0.36,0.34,0.33,0.32,0.31,0.31,0.31,0.30,0.31,0.31,0.31,0.32,0.32,0.34,0.33,0.31,0.30,0.30,0.30,0.30,0.29,0.27,0.27,0.26,0.26,0.26,0.26,0.25,0.25,0.26,0.27,0.28,0.29,0.30,0.30,0.30,0.31,0.31,0.31,0.32,0.32,0.32,0.33,0.33,0.33,0.34,0.34,0.33,0.33,0.32,0.33,0.33,0.31,0.30,0.29,0.29,0.29,0.28,0.26,0.25,0.23,0.22,0.22,0.22,0.23,0.24,0.25,0.24,0.24,0.24,0.23,0.22,0.20,0.18…
Q9UPY8	0.50,0.50,0.48,0.46,0.45,0.46,0.45,0.44,0.44,0.43,0.44,0.42,0.43,0.43,0.42,0.41,0.40,0.39,0.39,0.38,0.37,0.35,0.34,0.33,0.33,0.32,0.31,0.29,0.28,0.26,0.24,0.23,0.23,0.22,0.20,0.20,0.20,0.20,0.21,0.21,0.21,0.22,0.21,0.22,0.22,0.22,0.22,0.22,0.23,0.23,0.22,0.22,0.23,0.21,0.20,0.21,0.21,0.21,0.22,0.23,0.23,0.23,0.25,0.26,0.26,0.27,0.27,0.29,0.29,0.31,0.31,0.32,0.31,0.32,0.32,0.32,0.32,0.31,0.32,0.31…
Q7Z6M3	0.84,0.83,0.82,0.81,0.81,0.78,0.79,0.78,0.76,0.76,0.75,0.76,0.76,0.74,0.73,0.72,0.70,0.70,0.69,0.68,0.67,0.67,0.65,0.65,0.63,0.61,0.60,0.59,0.59,0.58,0.57,0.56,0.54,0.53,0.51,0.49,0.47,0.46,0.46,0.44,0.44,0.44,0.42,0.43,0.41,0.40,0.40,0.38,0.36,0.36,0.35,0.35,0.35,0.35,0.36,0.35,0.34,0.36,0.35,0.37,0.36,0.37,0.35,0.36,0.36,0.35,0.36,0.36,0.36,0.36,0.36,0.34,0.35,0.36,0.37,0.38,0.38,0.38,0.38,0.36…
O14880	0.44,0.42,0.42,0.41,0.40,0.39,0.39,0.39,0.37,0.38,0.38,0.37,0.36,0.38,0.39,0.38,0.39,0.39,0.40,0.40,0.42,0.40,0.39,0.38,0.38,0.39,0.38,0.39,0.41,0.41,0.40,0.41,0.40,0.38,0.39,0.39,0.38,0.37,0.38,0.36,0.35,0.36,0.36,0.35,0.35,0.37,0.36,0.36,0.37,0.38,0.36,0.36,0.37,0.37,0.35,0.34,0.35,0.33,0.32,0.31,0.31,0.29,0.28,0.29,0.29,0.28,0.26,0.26,0.25,0.22,0.23,0.23,0.22,0.22,0.23,0.22,0.22,0.23,0.24,0.23…
Q9BQP7	0.91,0.91,0.91,0.90,0.90,0.89,0.88,0.88,0.89,0.89,0.88,0.88,0.88,0.89,0.89,0.89,0.89,0.89,0.89,0.89,0.88,0.87,0.86,0.86,0.85,0.86,0.84,0.84,0.84,0.84,0.83,0.82,0.80,0.80,0.78,0.76,0.76,0.75,0.74,0.73,0.73,0.73,0.72,0.72,0.72,0.72,0.73,0.73,0.73,0.72,0.72,0.73,0.72,0.71,0.71,0.70,0.69,0.67,0.66,0.64,0.64,0.65,0.65,0.66,0.67,0.67,0.67,0.68,0.69,0.69,0.69,0.69,0.70,0.72,0.71,0.72,0.72,0.72,0.72,0.72…
Q8NHS3	0.88,0.88,0.87,0.87,0.86,0.85,0.83,0.82,0.81,0.81,0.80,0.78,0.78,0.76,0.74,0.72,0.72,0.70,0.68,0.68,0.67,0.64,0.63,0.61,0.59,0.57,0.55,0.53,0.52,0.49,0.47,0.45,0.43,0.41,0.39,0.38,0.36,0.35,0.33,0.31,0.30,0.29,0.27,0.26,0.24,0.24,0.22,0.22,0.23,0.23,0.21,0.21,0.22,0.22,0.22,0.22,0.23,0.23,0.23,0.24,0.23,0.23,0.23,0.23,0.23,0.23,0.23,0.23,0.24,0.24,0.23,0.24,0.25,0.25,0.24,0.25,0.26,0.25,0.25,0.26…
Q9UH92	0.92,0.91,0.91,0.92,0.91,0.92,0.91,0.91,0.92,0.91,0.91,0.91,0.91,0.91,0.91,0.91,0.91,0.91,0.91,0.91,0.91,0.91,0.91,0.90,0.90,0.90,0.90,0.90,0.90,0.90,0.90,0.90,0.90,0.90,0.90,0.91,0.91,0.90,0.90,0.90,0.90,0.90,0.91,0.91,0.90,0.90,0.90,0.90,0.89,0.89,0.89,0.89,0.89,0.89,0.89,0.89,0.89,0.89,0.89,0.89,0.88,0.88,0.88,0.88,0.88,0.88,0.87,0.87,0.87,0.87,0.87,0.87,0.86,0.87,0.87,0.86,0.86,0.86,0.86,0.86…
Q8NCR3	0.60,0.59,0.59,0.59,0.59,0.59,0.58,0.57,0.57,0.56,0.55,0.55,0.55,0.55,0.54,0.54,0.54,0.54,0.52,0.52,0.52,0.51,0.51,0.51,0.50,0.48,0.47,0.47,0.47,0.46,0.45,0.45,0.45,0.44,0.43,0.43,0.44,0.43,0.41,0.42,0.42,0.41,0.41,0.40,0.40,0.39,0.38,0.37,0.36,0.35,0.35,0.34,0.33,0.33,0.32,0.33,0.34,0.34,0.34,0.35,0.35,0.34,0.34,0.33,0.31,0.31,0.31,0.32,0.31,0.31,0.32,0.35,0.35,0.35,0.35,0.36,0.38,0.36,0.38,0.38…
Q8NGF4	0.67,0.64,0.62,0.60,0.61,0.60,0.61,0.62,0.61,0.59,0.59,0.59,0.57,0.56,0.56,0.56,0.54,0.54,0.54,0.53,0.52,0.51,0.50,0.47,0.46,0.45,0.43,0.41,0.40,0.39,0.37,0.35,0.35,0.33,0.31,0.33,0.32,0.31,0.33,0.35,0.35,0.36,0.36,0.36,0.36,0.34,0.34,0.32,0.30,0.30,0.30,0.29,0.27,0.28,0.27,0.26,0.26,0.26,0.25,0.24,0.24,0.24,0.23,0.22,0.23,0.23,0.22,0.21,0.22,0.21,0.20,0.22,0.22,0.23,0.25,0.25,0.23,0.22,0.24,0.22…
Q8NGZ9	0.51,0.53,0.53,0.52,0.52,0.52,0.51,0.50,0.50,0.50,0.48,0.48,0.48,0.47,0.46,0.46,0.46,0.44,0.44,0.44,0.44,0.41,0.40,0.38,0.37,0.35,0.34,0.32,0.30,0.30,0.31,0.30,0.32,0.32,0.32,0.33,0.34,0.34,0.34,0.33,0.31,0.31,0.28,0.27,0.27,0.26,0.24,0.24,0.24,0.23,0.22,0.23,0.22,0.21,0.21,0.22,0.21,0.20,0.21,0.21,0.20,0.19,0.20,0.20,0.20,0.21,0.22,0.23,0.25,0.25,0.24,0.23,0.24,0.22,0.22,0.23,0.22,0.21,0.22,0.22…
O75147	0.60,0.61,0.59,0.58,0.57,0.57,0.56,0.57,0.55,0.54,0.52,0.52,0.50,0.49,0.48,0.48,0.47,0.47,0.48,0.48,0.48,0.47,0.44,0.43,0.40,0.38,0.37,0.37,0.36,0.37,0.38,0.37,0.38,0.38,0.39,0.40,0.40,0.39,0.40,0.40,0.39,0.40,0.41,0.43,0.42,0.42,0.41,0.40,0.38,0.39,0.38,0.39,0.39,0.39,0.39,0.40,0.41,0.41,0.40,0.39,0.39,0.38,0.37,0.37,0.37,0.37,0.38,0.38,0.38,0.37,0.36,0.35,0.35,0.35,0.33,0.33,0.31,0.31,0.30,0.30…
Q86WC4	0.82,0.81,0.81,0.80,0.81,0.81,0.81,0.81,0.81,0.81,0.81,0.81,0.81,0.81,0.82,0.81,0.82,0.82,0.82,0.82,0.82,0.82,0.81,0.81,0.82,0.81,0.80,0.80,0.80,0.79,0.78,0.77,0.77,0.76,0.76,0.76,0.76,0.75,0.75,0.74,0.73,0.73,0.73,0.74,0.74,0.73,0.72,0.72,0.71,0.72,0.71,0.70,0.69,0.69,0.69,0.69,0.68,0.68,0.68,0.66,0.65,0.65,0.65,0.63,0.62,0.61,0.60,0.59,0.58,0.56,0.55,0.55,0.54,0.53,0.52,0.52,0.52,0.50,0.50,0.49…
Q96RD7	0.47,0.47,0.49,0.50,0.49,0.50,0.49,0.48,0.48,0.47,0.46,0.45,0.45,0.44,0.43,0.42,0.42,0.41,0.40,0.40,0.40,0.38,0.38,0.37,0.36,0.35,0.35,0.35,0.34,0.33,0.33,0.32,0.31,0.30,0.29,0.30,0.31,0.31,0.30,0.30,0.31,0.30,0.29,0.27,0.27,0.26,0.26,0.26,0.27,0.28,0.30,0.29,0.31,0.32,0.33,0.34,0.34,0.34,0.35,0.35,0.35,0.35,0.36,0.36,0.36,0.37,0.37,0.36,0.37,0.39,0.40,0.42,0.42,0.42,0.42,0.43,0.43,0.42,0.43,0.42…
Q9UN66	0.86,0.85,0.85,0.85,0.85,0.85,0.85,0.85,0.85,0.85,0.84,0.82,0.82,0.80,0.79,0.77,0.76,0.74,0.73,0.72,0.72,0.71,0.70,0.69,0.68,0.66,0.64,0.63,0.61,0.58,0.58,0.57,0.55,0.54,0.53,0.53,0.52,0.52,0.51,0.49,0.48,0.48,0.47,0.45,0.43,0.43,0.41,0.40,0.38,0.39,0.38,0.39,0.40,0.40,0.40,0.38,0.39,0.39,0.39,0.40,0.41,0.40,0.39,0.38,0.37,0.36,0.36,0.37,0.38,0.39,0.39,0.38,0.37,0.37,0.38,0.38,0.37,0.36,0.36,0.36…
Q9Y5E7	0.85,0.85,0.84,0.84,0.84,0.83,0.83,0.83,0.83,0.83,0.82,0.81,0.79,0.79,0.77,0.76,0.74,0.73,0.71,0.70,0.69,0.68,0.67,0.67,0.65,0.64,0.63,0.60,0.58,0.56,0.54,0.54,0.53,0.51,0.50,0.48,0.49,0.49,0.48,0.47,0.46,0.45,0.45,0.43,0.42,0.40,0.40,0.38,0.37,0.35,0.36,0.36,0.37,0.38,0.37,0.37,0.36,0.37,0.37,0.38,0.38,0.40,0.39,0.37,0.37,0.36,0.35,0.35,0.36,0.36,0.37,0.37,0.36,0.35,0.35,0.35,0.36,0.34,0.33,0.34…
A0A0B4J2A2	0.31,0.29,0.30,0.29,0.28,0.27,0.28,0.29,0.28,0.28,0.29,0.28,0.27,0.27,0.26,0.26,0.25,0.25,0.24,0.23,0.23,0.22,0.21,0.22,0.24,0.24,0.24,0.24,0.25,0.26,0.26,0.26,0.26,0.25,0.24,0.22,0.21,0.21,0.22,0.21,0.21,0.21,0.22,0.21,0.21,0.20,0.21,0.21,0.20,0.22,0.23,0.22,0.24,0.24,0.23,0.24,0.24,0.24,0.25,0.27,0.28,0.29,0.28,0.29,0.28,0.27,0.27,0.27,0.29,0.28,0.29,0.28,0.30,0.30,0.31,0.30,0.30,0.29,0.28,0.27…
Q9Y5E5	0.72,0.71,0.72,0.72,0.72,0.73,0.72,0.73,0.71,0.70,0.70,0.68,0.68,0.66,0.65,0.63,0.63,0.62,0.62,0.62,0.62,0.60,0.59,0.58,0.56,0.55,0.53,0.51,0.51,0.51,0.48,0.48,0.47,0.46,0.48,0.48,0.47,0.46,0.46,0.46,0.44,0.43,0.42,0.41,0.39,0.39,0.37,0.37,0.36,0.38,0.38,0.38,0.38,0.37,0.38,0.37,0.38,0.38,0.40,0.39,0.37,0.36,0.36,0.35,0.34,0.36,0.36,0.37,0.37,0.36,0.34,0.35,0.35,0.35,0.34,0.33,0.34,0.34,0.36,0.37…
Q15072	0.76,0.76,0.75,0.74,0.72,0.71,0.70,0.70,0.70,0.69,0.67,0.66,0.65,0.64,0.63,0.62,0.62,0.61,0.61,0.62,0.62,0.60,0.59,0.58,0.58,0.55,0.55,0.54,0.54,0.53,0.52,0.50,0.49,0.47,0.47,0.47,0.47,0.47,0.47,0.46,0.45,0.44,0.43,0.42,0.43,0.43,0.43,0.43,0.43,0.43,0.43,0.44,0.44,0.43,0.45,0.46,0.47,0.46,0.47,0.47,0.45,0.44,0.44,0.44,0.44,0.44,0.44,0.43,0.42,0.40,0.40,0.39,0.40,0.40,0.41,0.42,0.41,0.41,0.42,0.42…
O15460	0.67,0.65,0.63,0.60,0.58,0.56,0.55,0.53,0.52,0.51,0.50,0.50,0.49,0.49,0.50,0.49,0.49,0.50,0.50,0.49,0.49,0.48,0.46,0.45,0.44,0.44,0.44,0.43,0.43,0.43,0.42,0.43,0.42,0.40,0.40,0.40,0.40,0.39,0.37,0.37,0.35,0.36,0.37,0.38,0.38,0.40,0.41,0.41,0.42,0.43,0.44,0.44,0.45,0.46,0.46,0.45,0.47,0.47,0.45,0.45,0.46,0.46,0.47,0.48,0.47,0.47,0.47,0.47,0.47,0.47,0.47,0.47,0.46,0.47,0.48,0.48,0.47,0.47,0.47,0.46…
O15018	0.30,0.29,0.30,0.33,0.34,0.36,0.37,0.38,0.38,0.39,0.39,0.38,0.39,0.39,0.38,0.38,0.38,0.37,0.36,0.36,0.36,0.35,0.36,0.36,0.36,0.35,0.34,0.36,0.37,0.37,0.37,0.38,0.40,0.41,0.42,0.44,0.45,0.45,0.46,0.48,0.49,0.49,0.51,0.51,0.50,0.48,0.47,0.46,0.45,0.45,0.43,0.43,0.42,0.42,0.42,0.44,0.45,0.46,0.47,0.49,0.49,0.49,0.49,0.49,0.48,0.48,0.48,0.47,0.47,0.47,0.48,0.48,0.49,0.49,0.49,0.49,0.49,0.50,0.50,0.51…
O15547	0.82,0.82,0.81,0.82,0.82,0.82,0.82,0.81,0.82,0.82,0.81,0.81,0.79,0.80,0.78,0.78,0.78,0.76,0.75,0.74,0.73,0.71,0.70,0.70,0.68,0.66,0.66,0.65,0.63,0.62,0.61,0.60,0.59,0.57,0.56,0.55,0.54,0.53,0.52,0.52,0.52,0.51,0.50,0.49,0.47,0.45,0.44,0.43,0.42,0.42,0.41,0.41,0.40,0.41,0.39,0.39,0.38,0.37,0.37,0.38,0.38,0.38,0.38,0.37,0.36,0.37,0.37,0.37,0.38,0.38,0.38,0.39,0.39,0.40,0.39,0.39,0.38,0.39,0.40,0.38…
O43692	0.86,0.85,0.85,0.84,0.84,0.85,0.85,0.85,0.86,0.86,0.86,0.86,0.86,0.86,0.86,0.86,0.86,0.85,0.84,0.84,0.83,0.82,0.81,0.80,0.80,0.79,0.79,0.78,0.78,0.77,0.77,0.78,0.77,0.77,0.77,0.77,0.78,0.77,0.77,0.76,0.74,0.72,0.71,0.71,0.71,0.69,0.67,0.65,0.64,0.62,0.60,0.58,0.57,0.54,0.53,0.52,0.50,0.48,0.47,0.47,0.46,0.46,0.45,0.45,0.44,0.42,0.41,0.40,0.38,0.37,0.36,0.34,0.32,0.31,0.30,0.29,0.28,0.26,0.25,0.24…
Q8NBT0	0.50,0.48,0.46,0.45,0.43,0.42,0.41,0.39,0.39,0.40,0.39,0.40,0.39,0.38,0.37,0.36,0.35,0.34,0.33,0.33,0.33,0.31,0.29,0.28,0.26,0.23,0.23,0.22,0.22,0.23,0.25,0.25,0.26,0.26,0.26,0.27,0.25,0.26,0.26,0.25,0.26,0.27,0.27,0.26,0.26,0.26,0.26,0.26,0.26,0.25,0.25,0.26,0.25,0.26,0.27,0.27,0.27,0.27,0.27,0.26,0.27,0.26,0.27,0.27,0.27,0.27,0.27,0.27,0.28,0.26,0.25,0.24,0.25,0.23,0.24,0.24,0.24,0.25,0.24,0.25…
O00444	0.47,0.50,0.48,0.47,0.45,0.45,0.44,0.44,0.42,0.42,0.41,0.41,0.42,0.42,0.42,0.42,0.41,0.40,0.39,0.39,0.38,0.36,0.34,0.33,0.32,0.33,0.34,0.32,0.32,0.34,0.33,0.34,0.35,0.34,0.35,0.34,0.33,0.33,0.33,0.32,0.31,0.31,0.28,0.28,0.29,0.30,0.30,0.31,0.30,0.32,0.31,0.31,0.30,0.29,0.29,0.28,0.28,0.28,0.29,0.29,0.30,0.32,0.32,0.33,0.33,0.32,0.31,0.30,0.30,0.29,0.27,0.27,0.26,0.26,0.26,0.25,0.24,0.25,0.25,0.25…
Q7RTY7	0.83,0.83,0.82,0.81,0.80,0.77,0.75,0.73,0.71,0.70,0.69,0.69,0.69,0.69,0.69,0.70,0.70,0.70,0.69,0.69,0.70,0.69,0.70,0.69,0.68,0.68,0.68,0.67,0.67,0.65,0.64,0.63,0.62,0.61,0.60,0.59,0.57,0.55,0.53,0.50,0.48,0.46,0.44,0.43,0.41,0.40,0.42,0.43,0.44,0.44,0.44,0.43,0.41,0.40,0.38,0.36,0.34,0.34,0.33,0.32,0.30,0.28,0.26,0.24,0.23,0.22,0.20,0.19,0.17,0.17,0.19,0.18,0.18,0.20,0.21,0.21,0.21,0.22,0.23,0.23…
Q8TC44	0.41,0.40,0.39,0.37,0.36,0.35,0.34,0.33,0.34,0.34,0.35,0.35,0.34,0.33,0.32,0.31,0.30,0.31,0.30,0.30,0.30,0.27,0.25,0.23,0.21,0.21,0.19,0.20,0.22,0.23,0.23,0.24,0.23,0.23,0.23,0.22,0.22,0.22,0.20,0.22,0.22,0.23,0.22,0.22,0.23,0.22,0.23,0.23,0.22,0.21,0.22,0.21,0.21,0.21,0.21,0.21,0.21,0.21,0.20,0.20,0.20,0.21,0.21,0.21,0.21,0.21,0.21,0.21,0.20,0.19,0.18,0.19,0.18,0.18,0.18,0.19,0.20,0.19,0.21,0.21…
O00329	0.57,0.55,0.54,0.52,0.51,0.49,0.49,0.48,0.49,0.48,0.48,0.47,0.47,0.46,0.46,0.45,0.45,0.44,0.43,0.43,0.42,0.40,0.38,0.37,0.35,0.33,0.33,0.33,0.32,0.31,0.31,0.31,0.31,0.31,0.31,0.31,0.30,0.30,0.29,0.30,0.31,0.30,0.32,0.32,0.33,0.33,0.34,0.33,0.32,0.30,0.30,0.29,0.30,0.29,0.30,0.30,0.32,0.31,0.33,0.33,0.33,0.33,0.33,0.32,0.31,0.33,0.34,0.32,0.31,0.31,0.32,0.31,0.30,0.30,0.30,0.29,0.29,0.28,0.27,0.27…
Q8TEQ8	0.20,0.21,0.20,0.19,0.20,0.20,0.19,0.19,0.18,0.18,0.20,0.20,0.20,0.21,0.20,0.21,0.22,0.23,0.22,0.22,0.23,0.24,0.23,0.24,0.22,0.23,0.25,0.25,0.27,0.27,0.28,0.28,0.29,0.31,0.33,0.34,0.36,0.38,0.38,0.39,0.39,0.39,0.38,0.39,0.40,0.40,0.39,0.41,0.41,0.41,0.40,0.39,0.39,0.38,0.37,0.37,0.35,0.34,0.33,0.33,0.33,0.32,0.29,0.29,0.29,0.30,0.31,0.31,0.31,0.30,0.32,0.33,0.34,0.35,0.34,0.34,0.34,0.33,0.31,0.30…
Q9NZF1	0.78,0.79,0.79,0.76,0.75,0.73,0.71,0.69,0.68,0.67,0.68,0.67,0.66,0.66,0.65,0.65,0.65,0.64,0.63,0.62,0.62,0.60,0.58,0.57,0.56,0.56,0.54,0.54,0.54,0.52,0.50,0.49,0.48,0.46,0.44,0.44,0.43,0.40,0.41,0.40,0.40,0.41,0.40,0.40,0.40,0.39,0.40,0.40,0.41,0.40,0.39,0.37,0.37,0.36,0.35,0.35,0.35,0.34,0.34,0.33,0.34,0.34,0.34,0.36,0.36,0.36,0.35,0.36,0.35,0.34,0.34,0.36,0.37,0.37,0.38,0.39,0.38,0.38,0.38,0.35…
Q99575	0.70,0.70,0.71,0.72,0.72,0.73,0.73,0.73,0.74,0.75,0.75,0.75,0.75,0.76,0.76,0.77,0.77,0.77,0.78,0.78,0.79,0.78,0.78,0.79,0.80,0.80,0.80,0.80,0.81,0.81,0.82,0.83,0.83,0.85,0.85,0.86,0.87,0.87,0.87,0.87,0.87,0.88,0.88,0.88,0.88,0.88,0.88,0.88,0.89,0.89,0.88,0.89,0.89,0.89,0.90,0.90,0.90,0.90,0.90,0.90,0.90,0.90,0.90,0.90,0.90,0.90,0.90,0.90,0.90,0.89,0.89,0.89,0.89,0.88,0.88,0.88,0.88,0.88,0.88,0.87…
Q6UQ28	0.65,0.64,0.65,0.66,0.65,0.66,0.66,0.64,0.65,0.64,0.63,0.64,0.64,0.64,0.62,0.63,0.62,0.63,0.63,0.63,0.63,0.62,0.61,0.62,0.60,0.60,0.58,0.58,0.56,0.56,0.55,0.56,0.55,0.54,0.54,0.54,0.54,0.53,0.53,0.51,0.50,0.48,0.48,0.46,0.45,0.44,0.43,0.43,0.44,0.42,0.42,0.41,0.39,0.37,0.36,0.36,0.34,0.34,0.32,0.32,0.32,0.33,0.33,0.33,0.31,0.31,0.30,0.30,0.30,0.32,0.30,0.31,0.30,0.29,0.30,0.30,0.30,0.29,0.29,0.28…
Q14765	0.38,0.37,0.38,0.39,0.39,0.38,0.36,0.36,0.36,0.35,0.34,0.34,0.34,0.33,0.32,0.33,0.33,0.32,0.32,0.33,0.33,0.32,0.32,0.32,0.33,0.32,0.31,0.33,0.33,0.33,0.34,0.33,0.31,0.31,0.32,0.31,0.30,0.31,0.32,0.30,0.28,0.29,0.29,0.28,0.27,0.27,0.28,0.28,0.28,0.29,0.29,0.30,0.31,0.32,0.34,0.35,0.35,0.36,0.36,0.36,0.35,0.35,0.34,0.35,0.36,0.36,0.36,0.38,0.37,0.36,0.35,0.35,0.36,0.36,0.37,0.38,0.39,0.39,0.38,0.38…
Q15527	0.48,0.49,0.50,0.49,0.51,0.50,0.48,0.49,0.47,0.47,0.46,0.45,0.45,0.45,0.45,0.45,0.45,0.44,0.45,0.44,0.44,0.43,0.41,0.40,0.41,0.40,0.39,0.38,0.39,0.40,0.40,0.40,0.41,0.40,0.39,0.39,0.39,0.40,0.41,0.41,0.42,0.42,0.41,0.40,0.41,0.41,0.40,0.42,0.42,0.42,0.41,0.41,0.42,0.41,0.42,0.43,0.44,0.44,0.45,0.45,0.44,0.43,0.42,0.44,0.43,0.41,0.42,0.43,0.42,0.41,0.40,0.40,0.41,0.41,0.41,0.40,0.40,0.39,0.39,0.38…
P62753	0.36,0.38,0.38,0.37,0.38,0.38,0.36,0.36,0.38,0.38,0.38,0.37,0.38,0.38,0.38,0.37,0.37,0.36,0.37,0.37,0.36,0.36,0.37,0.38,0.37,0.39,0.39,0.39,0.37,0.36,0.37,0.35,0.36,0.34,0.34,0.33,0.33,0.33,0.34,0.33,0.33,0.32,0.30,0.30,0.31,0.31,0.30,0.32,0.32,0.31,0.31,0.30,0.31,0.31,0.31,0.30,0.30,0.30,0.32,0.33,0.33,0.34,0.35,0.33,0.34,0.34,0.35,0.36,0.38,0.40,0.40,0.40,0.42,0.42,0.43,0.43,0.43,0.43,0.41,0.40…
Q5VU36	0.79,0.77,0.77,0.76,0.75,0.73,0.73,0.72,0.71,0.70,0.70,0.69,0.68,0.68,0.67,0.67,0.66,0.66,0.65,0.65,0.65,0.64,0.62,0.62,0.61,0.60,0.60,0.59,0.59,0.59,0.59,0.59,0.60,0.61,0.61,0.62,0.62,0.63,0.64,0.63,0.64,0.64,0.66,0.66,0.67,0.69,0.69,0.70,0.71,0.73,0.74,0.75,0.76,0.78,0.78,0.79,0.80,0.81,0.82,0.83,0.84,0.84,0.86,0.87,0.87,0.88,0.89,0.89,0.89,0.89,0.88,0.87,0.86,0.85,0.84,0.83,0.82,0.81,0.81,0.80…
P55809	0.88,0.88,0.87,0.87,0.88,0.88,0.88,0.88,0.88,0.88,0.88,0.88,0.88,0.88,0.87,0.87,0.87,0.86,0.85,0.83,0.83,0.81,0.79,0.80,0.79,0.77,0.75,0.74,0.72,0.70,0.69,0.68,0.66,0.65,0.65,0.64,0.62,0.60,0.58,0.56,0.54,0.52,0.50,0.48,0.46,0.44,0.41,0.40,0.37,0.36,0.33,0.32,0.30,0.27,0.26,0.24,0.22,0.21,0.22,0.21,0.22,0.21,0.21,0.21,0.19,0.19,0.19,0.18,0.17,0.17,0.17,0.16,0.15,0.15,0.14,0.14,0.13,0.13,0.12,0.12…
Q8IWL1	0.88,0.88,0.87,0.88,0.87,0.88,0.87,0.87,0.87,0.87,0.87,0.87,0.87,0.87,0.87,0.87,0.87,0.87,0.87,0.87,0.87,0.87,0.86,0.86,0.86,0.85,0.86,0.86,0.86,0.86,0.86,0.86,0.86,0.87,0.86,0.87,0.87,0.86,0.87,0.87,0.86,0.85,0.86,0.86,0.86,0.86,0.86,0.86,0.87,0.87,0.86,0.87,0.87,0.87,0.87,0.87,0.87,0.87,0.87,0.86,0.87,0.87,0.86,0.87,0.87,0.86,0.87,0.87,0.86,0.87,0.86,0.86,0.87,0.87,0.86,0.86,0.87,0.86,0.86,0.84…
A8K8P3	0.91,0.92,0.92,0.92,0.92,0.91,0.91,0.91,0.90,0.90,0.89,0.88,0.87,0.87,0.87,0.86,0.86,0.85,0.85,0.85,0.85,0.85,0.85,0.85,0.85,0.85,0.85,0.84,0.84,0.84,0.84,0.84,0.84,0.84,0.84,0.85,0.84,0.84,0.84,0.84,0.84,0.84,0.84,0.83,0.83,0.83,0.83,0.83,0.83,0.84,0.84,0.85,0.85,0.86,0.86,0.86,0.87,0.87,0.88,0.87,0.86,0.86,0.85,0.85,0.84,0.83,0.83,0.82,0.82,0.81,0.80,0.79,0.78,0.77,0.77,0.75,0.75,0.74,0.73,0.72…
Q15459	0.91,0.90,0.90,0.90,0.90,0.90,0.89,0.90,0.90,0.90,0.90,0.90,0.91,0.90,0.90,0.90,0.90,0.90,0.89,0.89,0.89,0.87,0.85,0.85,0.83,0.82,0.82,0.81,0.80,0.79,0.78,0.76,0.74,0.72,0.71,0.70,0.67,0.65,0.64,0.62,0.60,0.59,0.59,0.57,0.57,0.57,0.55,0.54,0.52,0.51,0.49,0.48,0.47,0.47,0.46,0.45,0.45,0.44,0.44,0.43,0.41,0.41,0.40,0.39,0.38,0.40,0.41,0.40,0.40,0.40,0.39,0.39,0.38,0.38,0.39,0.39,0.39,0.39,0.40,0.40…
A0A1B0GUW6	0.72,0.72,0.71,0.69,0.68,0.68,0.67,0.67,0.67,0.67,0.66,0.65,0.65,0.65,0.64,0.64,0.64,0.63,0.63,0.63,0.62,0.61,0.60,0.59,0.57,0.57,0.57,0.57,0.58,0.59,0.58,0.58,0.57,0.57,0.56,0.56,0.56,0.55,0.55,0.55,0.54,0.54,0.54,0.55,0.56,0.58,0.58,0.59,0.60,0.61,0.61,0.62,0.64,0.64,0.65,0.66,0.66,0.67,0.69,0.70,0.70,0.71,0.71,0.72,0.74,0.75,0.76,0.76,0.77,0.77,0.78,0.78,0.79,0.80,0.80,0.81,0.82,0.83,0.84,0.84…
O94991	0.75,0.73,0.73,0.72,0.71,0.71,0.70,0.70,0.69,0.68,0.68,0.68,0.67,0.67,0.67,0.66,0.66,0.65,0.66,0.65,0.64,0.63,0.62,0.61,0.58,0.58,0.55,0.54,0.53,0.54,0.52,0.51,0.50,0.50,0.50,0.49,0.49,0.50,0.50,0.49,0.48,0.47,0.46,0.45,0.44,0.44,0.44,0.44,0.43,0.42,0.43,0.42,0.40,0.41,0.41,0.40,0.39,0.39,0.38,0.38,0.37,0.38,0.38,0.36,0.36,0.36,0.35,0.35,0.35,0.34,0.32,0.32,0.32,0.32,0.32,0.30,0.31,0.30,0.29,0.29…
Q0P670	0.78,0.77,0.75,0.75,0.74,0.74,0.73,0.73,0.72,0.71,0.71,0.70,0.69,0.69,0.68,0.68,0.67,0.67,0.66,0.66,0.65,0.64,0.63,0.63,0.62,0.62,0.61,0.61,0.61,0.60,0.60,0.59,0.58,0.56,0.55,0.55,0.54,0.53,0.52,0.53,0.53,0.53,0.52,0.53,0.53,0.53,0.53,0.53,0.53,0.53,0.54,0.55,0.55,0.56,0.57,0.59,0.59,0.60,0.61,0.62,0.63,0.64,0.65,0.65,0.66,0.66,0.66,0.67,0.68,0.68,0.69,0.70,0.71,0.71,0.73,0.73,0.74,0.74,0.75,0.76…
Q8N9S9	0.36,0.36,0.35,0.33,0.32,0.31,0.30,0.29,0.28,0.27,0.27,0.27,0.26,0.25,0.25,0.25,0.25,0.25,0.26,0.26,0.25,0.25,0.25,0.25,0.25,0.26,0.26,0.26,0.27,0.29,0.30,0.30,0.29,0.30,0.31,0.30,0.28,0.28,0.27,0.27,0.26,0.26,0.27,0.28,0.30,0.32,0.33,0.34,0.36,0.37,0.37,0.37,0.38,0.39,0.39,0.39,0.39,0.39,0.38,0.37,0.37,0.37,0.37,0.36,0.37,0.37,0.37,0.36,0.37,0.37,0.36,0.35,0.35,0.36,0.34,0.34,0.34,0.33,0.32,0.32…
O94993	0.90,0.89,0.89,0.89,0.89,0.89,0.89,0.89,0.89,0.89,0.89,0.88,0.88,0.88,0.88,0.88,0.88,0.88,0.89,0.89,0.89,0.89,0.89,0.89,0.89,0.88,0.88,0.88,0.88,0.88,0.88,0.87,0.88,0.88,0.88,0.88,0.88,0.87,0.88,0.87,0.87,0.87,0.87,0.87,0.88,0.87,0.87,0.87,0.87,0.86,0.86,0.86,0.86,0.86,0.86,0.86,0.87,0.86,0.86,0.85,0.84,0.84,0.84,0.84,0.84,0.84,0.85,0.85,0.84,0.85,0.85,0.85,0.85,0.85,0.85,0.84,0.84,0.84,0.84,0.84…
Q9P0Z9	0.27,0.26,0.25,0.24,0.23,0.22,0.21,0.22,0.22,0.25,0.25,0.26,0.25,0.24,0.24,0.23,0.23,0.22,0.22,0.23,0.23,0.22,0.21,0.21,0.20,0.18,0.17,0.17,0.17,0.17,0.18,0.18,0.19,0.19,0.18,0.19,0.18,0.18,0.18,0.19,0.20,0.20,0.21,0.21,0.21,0.22,0.22,0.22,0.22,0.21,0.19,0.18,0.19,0.19,0.19,0.21,0.22,0.21,0.22,0.23,0.23,0.23,0.23,0.24,0.23,0.23,0.23,0.23,0.24,0.24,0.24,0.23,0.23,0.23,0.22,0.22,0.23,0.24,0.26,0.26…
Q6IQ16	0.80,0.79,0.79,0.77,0.76,0.74,0.73,0.72,0.71,0.70,0.70,0.68,0.68,0.66,0.66,0.64,0.63,0.62,0.62,0.62,0.61,0.60,0.59,0.57,0.57,0.56,0.56,0.55,0.54,0.54,0.52,0.51,0.50,0.48,0.48,0.47,0.46,0.44,0.43,0.43,0.43,0.43,0.42,0.41,0.40,0.40,0.39,0.38,0.37,0.36,0.36,0.34,0.34,0.33,0.32,0.32,0.32,0.34,0.35,0.33,0.33,0.34,0.33,0.32,0.31,0.29,0.29,0.27,0.27,0.26,0.25,0.25,0.25,0.26,0.26,0.27,0.27,0.27,0.27,0.26…
P55000	0.68,0.67,0.64,0.63,0.60,0.58,0.57,0.55,0.57,0.58,0.58,0.57,0.56,0.55,0.54,0.55,0.53,0.53,0.53,0.53,0.53,0.52,0.51,0.50,0.51,0.50,0.50,0.50,0.48,0.47,0.46,0.45,0.44,0.43,0.42,0.41,0.41,0.40,0.40,0.39,0.40,0.39,0.40,0.41,0.43,0.44,0.44,0.44,0.44,0.42,0.40,0.40,0.40,0.40,0.41,0.42,0.41,0.42,0.42,0.41,0.42,0.43,0.43,0.44,0.45,0.45,0.44,0.45,0.45,0.46,0.47,0.47,0.48,0.48,0.50,0.51,0.51,0.50,0.50,0.49…
O15370	0.85,0.86,0.85,0.85,0.85,0.84,0.83,0.82,0.82,0.82,0.81,0.79,0.77,0.76,0.74,0.75,0.76,0.75,0.75,0.74,0.73,0.72,0.71,0.70,0.69,0.67,0.65,0.64,0.62,0.61,0.59,0.57,0.56,0.54,0.53,0.52,0.52,0.50,0.48,0.49,0.48,0.48,0.48,0.48,0.47,0.46,0.46,0.46,0.44,0.43,0.42,0.42,0.42,0.42,0.42,0.43,0.42,0.40,0.40,0.40,0.40,0.41,0.41,0.41,0.42,0.41,0.41,0.41,0.41,0.41,0.42,0.43,0.42,0.42,0.43,0.42,0.42,0.42,0.42,0.42…
Q9BWM7	0.51,0.49,0.47,0.45,0.45,0.44,0.43,0.42,0.42,0.41,0.40,0.39,0.39,0.40,0.39,0.38,0.39,0.39,0.39,0.39,0.40,0.39,0.37,0.35,0.36,0.35,0.34,0.33,0.33,0.32,0.33,0.32,0.31,0.31,0.32,0.32,0.32,0.32,0.31,0.32,0.33,0.32,0.33,0.34,0.35,0.35,0.35,0.35,0.36,0.36,0.36,0.35,0.35,0.34,0.33,0.33,0.32,0.31,0.30,0.31,0.31,0.31,0.30,0.31,0.32,0.31,0.32,0.32,0.32,0.32,0.32,0.32,0.31,0.30,0.30,0.28,0.28,0.27,0.27,0.27…
Q9BQB4	0.64,0.65,0.66,0.66,0.67,0.68,0.69,0.69,0.69,0.70,0.70,0.71,0.71,0.71,0.72,0.72,0.72,0.72,0.73,0.73,0.73,0.73,0.73,0.73,0.74,0.74,0.75,0.76,0.77,0.77,0.78,0.79,0.79,0.80,0.81,0.81,0.82,0.83,0.84,0.84,0.85,0.86,0.85,0.86,0.86,0.86,0.85,0.85,0.85,0.85,0.85,0.85,0.85,0.85,0.84,0.83,0.83,0.83,0.82,0.80,0.79,0.78,0.77,0.77,0.76,0.75,0.74,0.73,0.70,0.69,0.69,0.68,0.68,0.66,0.65,0.64,0.63,0.62,0.61,0.59…
Q13296	0.62,0.62,0.63,0.62,0.61,0.60,0.59,0.57,0.56,0.56,0.55,0.54,0.52,0.52,0.52,0.53,0.51,0.51,0.51,0.51,0.51,0.48,0.47,0.47,0.46,0.44,0.45,0.46,0.45,0.44,0.46,0.46,0.47,0.47,0.45,0.44,0.43,0.42,0.41,0.41,0.42,0.41,0.40,0.39,0.40,0.39,0.39,0.40,0.40,0.41,0.42,0.43,0.44,0.44,0.44,0.44,0.43,0.44,0.44,0.44,0.43,0.43,0.45,0.45,0.44,0.44,0.45,0.45,0.44,0.44,0.46,0.45,0.46,0.45,0.45,0.46,0.46,0.46,0.46,0.47…
Q15797	0.55,0.55,0.54,0.56,0.58,0.57,0.57,0.58,0.57,0.55,0.54,0.54,0.52,0.51,0.50,0.49,0.48,0.47,0.47,0.47,0.46,0.45,0.45,0.44,0.44,0.43,0.41,0.39,0.39,0.38,0.37,0.37,0.37,0.36,0.36,0.36,0.36,0.38,0.39,0.39,0.40,0.41,0.41,0.40,0.38,0.36,0.35,0.35,0.34,0.34,0.36,0.37,0.36,0.37,0.37,0.38,0.37,0.38,0.41,0.40,0.41,0.42,0.40,0.38,0.37,0.35,0.35,0.35,0.34,0.33,0.32,0.33,0.33,0.32,0.33,0.34,0.32,0.32,0.31,0.30…
Q6PI26	0.29,0.29,0.32,0.31,0.32,0.33,0.35,0.35,0.36,0.37,0.36,0.37,0.36,0.37,0.36,0.35,0.35,0.34,0.34,0.33,0.33,0.31,0.32,0.32,0.32,0.32,0.32,0.32,0.32,0.31,0.30,0.31,0.29,0.29,0.29,0.30,0.31,0.33,0.34,0.35,0.34,0.36,0.37,0.36,0.37,0.36,0.36,0.36,0.37,0.36,0.35,0.34,0.34,0.33,0.33,0.32,0.32,0.32,0.33,0.33,0.35,0.36,0.37,0.35,0.34,0.35,0.35,0.35,0.34,0.34,0.34,0.34,0.33,0.33,0.32,0.33,0.33,0.33,0.33,0.33…
Q9NRF2	0.90,0.90,0.90,0.89,0.87,0.86,0.85,0.84,0.83,0.82,0.81,0.80,0.80,0.79,0.78,0.77,0.75,0.75,0.74,0.73,0.72,0.70,0.70,0.69,0.68,0.67,0.67,0.65,0.63,0.63,0.62,0.61,0.61,0.60,0.58,0.57,0.56,0.56,0.56,0.54,0.54,0.52,0.51,0.50,0.49,0.50,0.50,0.50,0.49,0.49,0.48,0.48,0.48,0.48,0.48,0.49,0.49,0.50,0.50,0.50,0.49,0.50,0.51,0.51,0.51,0.53,0.53,0.53,0.54,0.56,0.56,0.56,0.57,0.57,0.58,0.59,0.60,0.61,0.61,0.62…
Q9H4F8	0.83,0.83,0.84,0.83,0.84,0.84,0.84,0.85,0.85,0.85,0.85,0.85,0.85,0.85,0.85,0.84,0.84,0.84,0.84,0.83,0.83,0.83,0.81,0.81,0.80,0.80,0.78,0.78,0.78,0.77,0.77,0.77,0.76,0.75,0.74,0.72,0.70,0.70,0.69,0.68,0.68,0.66,0.64,0.63,0.62,0.60,0.59,0.58,0.55,0.54,0.53,0.51,0.50,0.50,0.49,0.48,0.49,0.48,0.47,0.45,0.45,0.44,0.43,0.45,0.44,0.45,0.43,0.45,0.44,0.43,0.43,0.43,0.41,0.41,0.41,0.41,0.42,0.43,0.42,0.43…
Q13309	0.86,0.85,0.86,0.83,0.83,0.83,0.81,0.80,0.78,0.78,0.78,0.76,0.74,0.74,0.73,0.71,0.71,0.69,0.70,0.70,0.70,0.70,0.70,0.70,0.70,0.70,0.70,0.70,0.70,0.70,0.70,0.70,0.71,0.70,0.70,0.70,0.71,0.71,0.72,0.72,0.72,0.73,0.73,0.73,0.75,0.75,0.76,0.77,0.78,0.79,0.80,0.81,0.82,0.84,0.85,0.86,0.88,0.89,0.91,0.90,0.91,0.90,0.90,0.90,0.90,0.89,0.89,0.89,0.89,0.89,0.89,0.89,0.89,0.88,0.88,0.88,0.87,0.86,0.86,0.84…
B8ZZ34	0.84,0.84,0.82,0.81,0.81,0.80,0.79,0.78,0.78,0.78,0.77,0.77,0.78,0.78,0.79,0.79,0.79,0.80,0.80,0.80,0.80,0.80,0.80,0.80,0.79,0.79,0.79,0.78,0.78,0.77,0.77,0.76,0.75,0.73,0.74,0.74,0.72,0.70,0.70,0.68,0.68,0.67,0.65,0.65,0.64,0.64,0.64,0.63,0.63,0.63,0.61,0.61,0.60,0.59,0.58,0.56,0.56,0.55,0.55,0.54,0.53,0.51,0.49,0.47,0.45,0.44,0.43,0.42,0.41,0.40,0.40,0.39,0.38,0.37,0.38,0.36,0.35,0.37,0.38,0.38…
P12755	0.74,0.74,0.74,0.73,0.71,0.70,0.70,0.68,0.68,0.69,0.68,0.67,0.66,0.64,0.63,0.62,0.62,0.62,0.61,0.60,0.61,0.59,0.58,0.58,0.57,0.56,0.56,0.55,0.54,0.54,0.53,0.53,0.53,0.54,0.54,0.54,0.55,0.56,0.56,0.57,0.58,0.59,0.59,0.59,0.60,0.62,0.62,0.62,0.64,0.65,0.65,0.67,0.68,0.69,0.71,0.72,0.73,0.74,0.75,0.76,0.77,0.78,0.79,0.80,0.80,0.81,0.82,0.81,0.82,0.81,0.82,0.82,0.82,0.82,0.81,0.81,0.80,0.79,0.79,0.78…
Q8N7X2	0.58,0.59,0.60,0.61,0.61,0.62,0.63,0.63,0.64,0.65,0.65,0.66,0.67,0.67,0.67,0.67,0.68,0.68,0.69,0.69,0.70,0.69,0.70,0.71,0.71,0.71,0.72,0.73,0.74,0.74,0.75,0.75,0.76,0.77,0.78,0.79,0.80,0.80,0.81,0.81,0.83,0.83,0.84,0.84,0.84,0.84,0.84,0.84,0.85,0.84,0.85,0.84,0.85,0.85,0.85,0.85,0.86,0.86,0.86,0.86,0.86,0.85,0.86,0.84,0.84,0.83,0.84,0.82,0.81,0.80,0.80,0.80,0.80,0.80,0.80,0.80,0.80,0.80,0.79,0.79…
Q8TDW4	0.88,0.88,0.87,0.87,0.87,0.87,0.85,0.84,0.83,0.83,0.82,0.81,0.80,0.80,0.79,0.78,0.77,0.77,0.77,0.76,0.75,0.74,0.74,0.73,0.73,0.72,0.71,0.70,0.69,0.67,0.66,0.65,0.65,0.64,0.63,0.62,0.60,0.59,0.59,0.58,0.58,0.56,0.56,0.55,0.55,0.54,0.53,0.53,0.53,0.53,0.53,0.53,0.52,0.53,0.53,0.52,0.52,0.53,0.53,0.52,0.52,0.53,0.53,0.52,0.52,0.51,0.51,0.51,0.52,0.53,0.53,0.54,0.53,0.53,0.53,0.53,0.54,0.54,0.53,0.53…
P63272	0.34,0.33,0.31,0.30,0.29,0.29,0.29,0.28,0.28,0.29,0.29,0.28,0.28,0.27,0.27,0.27,0.27,0.27,0.28,0.27,0.28,0.26,0.26,0.26,0.25,0.26,0.27,0.27,0.26,0.26,0.25,0.23,0.22,0.22,0.23,0.24,0.25,0.26,0.27,0.29,0.29,0.30,0.30,0.32,0.33,0.33,0.34,0.36,0.36,0.37,0.36,0.35,0.37,0.39,0.38,0.39,0.39,0.40,0.40,0.40,0.41,0.40,0.41,0.40,0.38,0.37,0.37,0.35,0.34,0.35,0.35,0.35,0.36,0.36,0.38,0.38,0.36,0.37,0.37,0.37…
P61011	0.32,0.34,0.33,0.33,0.33,0.35,0.35,0.34,0.33,0.33,0.32,0.31,0.32,0.33,0.32,0.31,0.32,0.31,0.30,0.30,0.31,0.30,0.30,0.30,0.30,0.30,0.32,0.32,0.31,0.31,0.33,0.32,0.32,0.33,0.33,0.32,0.32,0.34,0.35,0.33,0.33,0.32,0.32,0.34,0.34,0.34,0.34,0.35,0.36,0.38,0.37,0.38,0.39,0.39,0.38,0.38,0.39,0.39,0.39,0.39,0.40,0.38,0.38,0.38,0.39,0.39,0.38,0.37,0.37,0.39,0.39,0.40,0.40,0.40,0.40,0.40,0.41,0.41,0.41,0.42…
Q8WVM7	0.86,0.86,0.86,0.86,0.87,0.87,0.87,0.88,0.88,0.88,0.88,0.88,0.88,0.88,0.88,0.88,0.88,0.88,0.89,0.89,0.89,0.89,0.90,0.91,0.91,0.91,0.91,0.92,0.92,0.93,0.93,0.93,0.93,0.93,0.93,0.93,0.92,0.93,0.93,0.92,0.92,0.91,0.91,0.91,0.91,0.91,0.91,0.91,0.91,0.91,0.91,0.91,0.92,0.92,0.92,0.92,0.92,0.92,0.92,0.92,0.92,0.91,0.91,0.92,0.91,0.89,0.87,0.85,0.84,0.82,0.80,0.78,0.77,0.75,0.74,0.74,0.73,0.71,0.70,0.69…
Q9NRC1	0.62,0.62,0.61,0.61,0.61,0.60,0.60,0.60,0.60,0.59,0.58,0.58,0.58,0.57,0.57,0.57,0.57,0.56,0.56,0.56,0.57,0.55,0.54,0.53,0.53,0.54,0.53,0.54,0.53,0.54,0.52,0.52,0.52,0.52,0.51,0.52,0.52,0.51,0.51,0.52,0.52,0.52,0.52,0.52,0.52,0.52,0.52,0.52,0.52,0.52,0.52,0.53,0.53,0.53,0.53,0.53,0.52,0.53,0.53,0.53,0.52,0.52,0.53,0.52,0.52,0.52,0.52,0.52,0.52,0.52,0.51,0.51,0.51,0.50,0.50,0.50,0.49,0.48,0.49,0.49…
Q96JX3	0.90,0.90,0.91,0.90,0.90,0.89,0.89,0.89,0.87,0.86,0.85,0.85,0.84,0.83,0.83,0.82,0.81,0.80,0.80,0.79,0.79,0.78,0.76,0.75,0.75,0.74,0.73,0.72,0.72,0.72,0.70,0.69,0.68,0.67,0.66,0.66,0.65,0.65,0.63,0.63,0.62,0.61,0.61,0.60,0.59,0.58,0.58,0.57,0.56,0.56,0.57,0.57,0.56,0.56,0.57,0.56,0.57,0.58,0.59,0.59,0.60,0.60,0.61,0.62,0.63,0.64,0.65,0.65,0.65,0.66,0.66,0.66,0.65,0.65,0.66,0.66,0.65,0.65,0.65,0.64…
Q5VSL9	0.88,0.88,0.88,0.88,0.88,0.89,0.88,0.88,0.88,0.88,0.88,0.88,0.89,0.89,0.88,0.89,0.89,0.89,0.89,0.89,0.88,0.88,0.88,0.88,0.88,0.88,0.88,0.88,0.88,0.88,0.88,0.88,0.88,0.88,0.88,0.89,0.88,0.89,0.89,0.89,0.88,0.89,0.89,0.89,0.87,0.86,0.85,0.83,0.84,0.82,0.81,0.79,0.78,0.76,0.74,0.72,0.72,0.70,0.68,0.67,0.65,0.63,0.61,0.59,0.57,0.54,0.52,0.50,0.49,0.46,0.45,0.45,0.43,0.41,0.41,0.40,0.38,0.37,0.35,0.33…
P23327	0.65,0.65,0.65,0.66,0.66,0.66,0.66,0.67,0.67,0.68,0.69,0.69,0.70,0.70,0.71,0.71,0.72,0.72,0.72,0.73,0.73,0.73,0.74,0.74,0.74,0.73,0.73,0.73,0.74,0.74,0.76,0.77,0.77,0.78,0.78,0.79,0.80,0.81,0.82,0.83,0.83,0.84,0.85,0.85,0.86,0.86,0.87,0.87,0.88,0.87,0.88,0.87,0.88,0.87,0.87,0.87,0.88,0.87,0.86,0.86,0.85,0.85,0.85,0.84,0.84,0.84,0.84,0.84,0.84,0.83,0.83,0.83,0.83,0.83,0.83,0.83,0.83,0.84,0.83,0.83…
Q8TE77	0.76,0.77,0.77,0.78,0.78,0.78,0.79,0.80,0.80,0.81,0.82,0.82,0.82,0.83,0.83,0.83,0.83,0.83,0.83,0.82,0.82,0.83,0.83,0.83,0.84,0.85,0.86,0.86,0.87,0.87,0.87,0.87,0.87,0.87,0.87,0.88,0.87,0.87,0.87,0.87,0.88,0.88,0.88,0.88,0.88,0.88,0.88,0.88,0.88,0.87,0.87,0.87,0.88,0.87,0.86,0.86,0.87,0.87,0.87,0.87,0.88,0.88,0.88,0.89,0.89,0.89,0.89,0.89,0.89,0.87,0.86,0.85,0.84,0.83,0.82,0.80,0.78,0.77,0.76,0.74…
Q9UHV2	0.87,0.87,0.85,0.85,0.84,0.83,0.82,0.83,0.81,0.81,0.82,0.81,0.81,0.81,0.82,0.81,0.81,0.80,0.80,0.80,0.78,0.77,0.76,0.75,0.74,0.72,0.72,0.71,0.69,0.68,0.67,0.67,0.65,0.64,0.63,0.62,0.61,0.60,0.60,0.60,0.60,0.60,0.59,0.59,0.60,0.59,0.59,0.58,0.57,0.57,0.56,0.54,0.54,0.52,0.51,0.51,0.50,0.50,0.50,0.50,0.49,0.50,0.51,0.52,0.52,0.53,0.54,0.54,0.56,0.57,0.58,0.59,0.60,0.62,0.63,0.63,0.64,0.66,0.65,0.65…
P49588	0.30,0.32,0.31,0.32,0.32,0.31,0.32,0.31,0.31,0.31,0.30,0.29,0.29,0.30,0.32,0.32,0.34,0.34,0.33,0.33,0.32,0.31,0.31,0.29,0.27,0.27,0.27,0.27,0.25,0.25,0.25,0.26,0.24,0.24,0.26,0.27,0.27,0.28,0.30,0.31,0.30,0.32,0.30,0.31,0.32,0.31,0.32,0.31,0.31,0.30,0.30,0.30,0.29,0.29,0.27,0.25,0.25,0.23,0.22,0.24,0.24,0.25,0.26,0.26,0.26,0.27,0.28,0.27,0.27,0.28,0.28,0.27,0.28,0.28,0.27,0.26,0.24,0.24,0.22,0.21…
Q2MJR0	0.35,0.35,0.38,0.36,0.37,0.36,0.35,0.35,0.34,0.33,0.32,0.33,0.33,0.33,0.35,0.35,0.36,0.37,0.37,0.39,0.40,0.40,0.41,0.41,0.43,0.42,0.43,0.42,0.42,0.42,0.42,0.42,0.42,0.40,0.39,0.39,0.39,0.40,0.40,0.40,0.39,0.39,0.39,0.37,0.38,0.37,0.37,0.39,0.40,0.40,0.41,0.41,0.41,0.41,0.41,0.39,0.40,0.39,0.37,0.36,0.33,0.31,0.31,0.30,0.30,0.30,0.31,0.31,0.30,0.30,0.30,0.30,0.30,0.31,0.31,0.30,0.29,0.28,0.27,0.27…
Q9HCS7	0.76,0.74,0.74,0.71,0.69,0.68,0.67,0.65,0.65,0.65,0.65,0.64,0.64,0.63,0.62,0.62,0.61,0.60,0.58,0.58,0.57,0.54,0.54,0.53,0.51,0.51,0.51,0.49,0.48,0.47,0.47,0.45,0.43,0.41,0.40,0.39,0.37,0.37,0.37,0.34,0.33,0.34,0.34,0.33,0.33,0.35,0.34,0.34,0.36,0.34,0.33,0.32,0.32,0.30,0.29,0.30,0.29,0.29,0.29,0.30,0.29,0.29,0.31,0.32,0.32,0.34,0.34,0.33,0.34,0.34,0.33,0.31,0.32,0.33,0.32,0.32,0.33,0.33,0.32,0.32…
P21980	0.36,0.36,0.35,0.35,0.35,0.34,0.33,0.34,0.36,0.37,0.35,0.34,0.33,0.32,0.32,0.31,0.31,0.31,0.30,0.30,0.30,0.27,0.26,0.25,0.24,0.26,0.27,0.27,0.26,0.25,0.26,0.26,0.28,0.28,0.28,0.27,0.26,0.26,0.26,0.26,0.25,0.25,0.25,0.25,0.26,0.26,0.27,0.27,0.27,0.27,0.27,0.28,0.28,0.29,0.29,0.30,0.30,0.30,0.30,0.31,0.33,0.34,0.35,0.36,0.38,0.40,0.40,0.38,0.38,0.37,0.37,0.36,0.36,0.34,0.35,0.36,0.37,0.38,0.38,0.38…
Q86YL5	0.89,0.90,0.90,0.89,0.90,0.90,0.89,0.88,0.88,0.87,0.85,0.84,0.84,0.83,0.82,0.83,0.83,0.83,0.83,0.83,0.82,0.81,0.80,0.79,0.79,0.79,0.78,0.77,0.76,0.76,0.76,0.75,0.74,0.74,0.74,0.72,0.71,0.70,0.69,0.67,0.67,0.67,0.66,0.66,0.66,0.66,0.66,0.66,0.66,0.67,0.67,0.68,0.68,0.69,0.69,0.70,0.70,0.70,0.69,0.69,0.69,0.70,0.71,0.71,0.72,0.72,0.71,0.71,0.72,0.72,0.72,0.72,0.72,0.72,0.73,0.73,0.74,0.74,0.74,0.76…
Q01664	0.77,0.77,0.77,0.76,0.75,0.73,0.72,0.72,0.73,0.73,0.72,0.72,0.73,0.72,0.73,0.72,0.71,0.71,0.71,0.70,0.69,0.68,0.67,0.67,0.66,0.66,0.66,0.64,0.64,0.63,0.62,0.62,0.61,0.61,0.61,0.61,0.60,0.60,0.60,0.60,0.60,0.60,0.60,0.58,0.58,0.58,0.58,0.58,0.58,0.57,0.56,0.54,0.55,0.54,0.53,0.52,0.52,0.52,0.53,0.54,0.54,0.54,0.53,0.53,0.53,0.53,0.52,0.51,0.51,0.51,0.50,0.49,0.48,0.48,0.48,0.47,0.47,0.48,0.47,0.46…
Q6IPX3	0.90,0.90,0.90,0.90,0.90,0.90,0.90,0.90,0.89,0.90,0.90,0.90,0.90,0.90,0.90,0.90,0.90,0.90,0.90,0.90,0.89,0.89,0.89,0.89,0.89,0.89,0.88,0.89,0.88,0.88,0.88,0.88,0.89,0.89,0.88,0.88,0.89,0.88,0.88,0.88,0.88,0.87,0.88,0.87,0.88,0.88,0.88,0.88,0.88,0.89,0.88,0.88,0.89,0.88,0.88,0.89,0.88,0.88,0.88,0.89,0.89,0.89,0.90,0.90,0.89,0.90,0.90,0.90,0.91,0.90,0.91,0.91,0.91,0.91,0.91,0.91,0.91,0.90,0.91,0.90…
Q9GZM7	0.84,0.83,0.84,0.85,0.85,0.85,0.85,0.85,0.85,0.86,0.85,0.84,0.84,0.84,0.82,0.82,0.82,0.81,0.79,0.78,0.77,0.77,0.75,0.75,0.74,0.73,0.72,0.70,0.69,0.69,0.69,0.69,0.68,0.67,0.66,0.66,0.65,0.65,0.63,0.63,0.63,0.61,0.60,0.57,0.57,0.55,0.55,0.54,0.54,0.52,0.50,0.50,0.48,0.46,0.45,0.45,0.44,0.43,0.43,0.44,0.44,0.45,0.43,0.43,0.41,0.40,0.39,0.38,0.38,0.38,0.37,0.36,0.35,0.36,0.36,0.37,0.35,0.36,0.36,0.37…
P23193	0.45,0.45,0.45,0.43,0.42,0.43,0.42,0.40,0.40,0.41,0.39,0.40,0.41,0.41,0.41,0.40,0.40,0.40,0.41,0.40,0.40,0.40,0.40,0.38,0.38,0.38,0.38,0.37,0.37,0.37,0.36,0.35,0.35,0.35,0.34,0.35,0.35,0.35,0.34,0.35,0.35,0.34,0.33,0.34,0.34,0.34,0.34,0.35,0.35,0.34,0.35,0.36,0.34,0.33,0.35,0.34,0.35,0.36,0.36,0.37,0.39,0.41,0.42,0.42,0.44,0.45,0.47,0.49,0.50,0.52,0.54,0.56,0.58,0.59,0.61,0.62,0.63,0.64,0.64,0.65…
Q96A09	0.90,0.89,0.89,0.89,0.89,0.88,0.87,0.88,0.87,0.87,0.87,0.87,0.87,0.87,0.86,0.87,0.86,0.86,0.86,0.85,0.85,0.84,0.84,0.83,0.83,0.82,0.81,0.80,0.78,0.77,0.76,0.74,0.73,0.70,0.70,0.68,0.66,0.65,0.64,0.62,0.60,0.59,0.58,0.56,0.54,0.54,0.53,0.52,0.51,0.49,0.47,0.45,0.45,0.45,0.45,0.44,0.42,0.42,0.39,0.40,0.38,0.37,0.36,0.35,0.34,0.32,0.31,0.30,0.30,0.29,0.29,0.28,0.29,0.27,0.28,0.29,0.30,0.32,0.31,0.31…
P40227	0.46,0.46,0.44,0.42,0.43,0.42,0.40,0.40,0.40,0.39,0.38,0.39,0.38,0.37,0.37,0.37,0.36,0.35,0.34,0.35,0.35,0.33,0.34,0.34,0.34,0.34,0.32,0.32,0.32,0.32,0.32,0.33,0.33,0.34,0.34,0.33,0.32,0.30,0.29,0.29,0.29,0.28,0.28,0.28,0.29,0.29,0.29,0.31,0.31,0.33,0.33,0.35,0.33,0.33,0.33,0.34,0.33,0.33,0.35,0.35,0.34,0.33,0.33,0.32,0.31,0.32,0.32,0.32,0.31,0.30,0.28,0.26,0.25,0.24,0.23,0.23,0.22,0.22,0.22,0.22…
Q8TBB0	0.52,0.52,0.51,0.49,0.48,0.47,0.47,0.45,0.45,0.46,0.46,0.47,0.47,0.46,0.46,0.46,0.46,0.45,0.44,0.44,0.44,0.42,0.42,0.42,0.42,0.43,0.44,0.47,0.47,0.47,0.47,0.47,0.47,0.47,0.46,0.47,0.47,0.47,0.47,0.45,0.43,0.41,0.40,0.41,0.41,0.41,0.42,0.42,0.44,0.44,0.41,0.41,0.42,0.43,0.43,0.45,0.45,0.45,0.46,0.47,0.46,0.48,0.49,0.48,0.48,0.46,0.47,0.45,0.44,0.44,0.43,0.43,0.43,0.45,0.45,0.46,0.46,0.46,0.47,0.49…
P57082	0.89,0.89,0.89,0.89,0.89,0.89,0.88,0.89,0.88,0.88,0.89,0.89,0.88,0.88,0.88,0.88,0.88,0.88,0.88,0.88,0.88,0.88,0.87,0.87,0.87,0.87,0.88,0.88,0.87,0.87,0.87,0.87,0.86,0.87,0.86,0.85,0.85,0.85,0.84,0.83,0.84,0.82,0.81,0.79,0.79,0.78,0.76,0.76,0.74,0.74,0.71,0.70,0.69,0.68,0.67,0.66,0.64,0.62,0.62,0.59,0.58,0.58,0.56,0.55,0.53,0.51,0.48,0.46,0.44,0.43,0.43,0.42,0.40,0.40,0.39,0.37,0.36,0.34,0.33,0.31…
Q9UL17	0.89,0.89,0.89,0.89,0.90,0.89,0.90,0.89,0.89,0.90,0.89,0.89,0.89,0.89,0.88,0.88,0.88,0.88,0.88,0.89,0.89,0.88,0.89,0.89,0.89,0.89,0.88,0.88,0.88,0.88,0.88,0.88,0.89,0.89,0.89,0.89,0.89,0.89,0.89,0.89,0.89,0.89,0.89,0.88,0.88,0.88,0.88,0.88,0.89,0.89,0.88,0.88,0.88,0.88,0.88,0.88,0.88,0.88,0.88,0.88,0.88,0.88,0.89,0.88,0.88,0.88,0.88,0.89,0.89,0.89,0.89,0.89,0.89,0.89,0.89,0.88,0.88,0.88,0.88,0.88…
Q9UKZ4	0.87,0.87,0.87,0.87,0.87,0.87,0.88,0.88,0.88,0.88,0.89,0.89,0.89,0.89,0.89,0.89,0.89,0.89,0.90,0.90,0.90,0.90,0.90,0.90,0.90,0.89,0.89,0.89,0.89,0.89,0.89,0.89,0.89,0.89,0.88,0.89,0.89,0.90,0.91,0.91,0.91,0.91,0.92,0.92,0.92,0.92,0.91,0.91,0.91,0.91,0.91,0.90,0.90,0.90,0.90,0.90,0.90,0.90,0.90,0.89,0.89,0.88,0.88,0.88,0.88,0.88,0.89,0.89,0.89,0.89,0.89,0.89,0.88,0.88,0.88,0.88,0.88,0.87,0.88,0.88…
Q9Y5M6	0.61,0.61,0.61,0.61,0.61,0.61,0.61,0.61,0.61,0.61,0.60,0.60,0.60,0.60,0.60,0.60,0.60,0.60,0.60,0.60,0.60,0.59,0.59,0.60,0.60,0.59,0.59,0.60,0.59,0.60,0.59,0.59,0.59,0.60,0.59,0.59,0.60,0.60,0.60,0.61,0.61,0.61,0.61,0.62
Q8WWU5	0.89,0.90,0.90,0.90,0.90,0.90,0.90,0.90,0.90,0.90,0.90,0.90,0.90,0.91,0.91,0.90,0.91,0.90,0.90,0.90,0.90,0.90,0.90,0.90,0.89,0.88,0.87,0.86,0.85,0.85,0.85,0.83,0.81,0.80,0.80,0.78,0.77,0.76,0.74,0.72,0.72,0.70,0.68,0.66,0.65,0.65,0.64,0.63,0.62,0.61,0.61,0.60,0.60,0.60,0.58,0.57,0.58,0.57,0.56,0.56,0.55,0.53,0.52,0.51,0.51,0.51,0.51,0.51,0.51,0.51,0.50,0.49,0.49,0.50,0.49,0.48,0.49,0.49,0.48,0.48…
P08582	0.71,0.70,0.67,0.65,0.63,0.60,0.58,0.57,0.56,0.56,0.55,0.54,0.53,0.53,0.52,0.50,0.50,0.49,0.48,0.48,0.48,0.45,0.43,0.43,0.42,0.41,0.41,0.40,0.40,0.38,0.38,0.37,0.36,0.36,0.35,0.34,0.32,0.32,0.31,0.30,0.30,0.29,0.28,0.28,0.29,0.29,0.29,0.30,0.30,0.31,0.31,0.30,0.30,0.29,0.28,0.28,0.28,0.29,0.28,0.28,0.28,0.27,0.27,0.28,0.26,0.24,0.25,0.25,0.26,0.25,0.25,0.24,0.24,0.23,0.23,0.22,0.21,0.21,0.20,0.21…
Q96NL1	0.73,0.73,0.74,0.75,0.75,0.76,0.77,0.77,0.77,0.77,0.76,0.76,0.75,0.74,0.73,0.73,0.72,0.72,0.71,0.70,0.69,0.68,0.67,0.67,0.66,0.65,0.65,0.66,0.66,0.66,0.67,0.67,0.68,0.69,0.69,0.70,0.71,0.71,0.72,0.71,0.71,0.72,0.72,0.72,0.71,0.72,0.72,0.72,0.72,0.73,0.72,0.73,0.73,0.74,0.75,0.76,0.77,0.77,0.79,0.79,0.80,0.81,0.83,0.83,0.84,0.85,0.86,0.86,0.87,0.87,0.87,0.87,0.87,0.87,0.86,0.86,0.86,0.86,0.86,0.85…
Q5JTD0	0.88,0.88,0.87,0.88,0.87,0.87,0.87,0.87,0.87,0.87,0.87,0.88,0.88,0.88,0.88,0.86,0.85,0.85,0.84,0.84,0.83,0.82,0.81,0.80,0.79,0.78,0.77,0.77,0.76,0.75,0.73,0.72,0.71,0.70,0.70,0.69,0.68,0.67,0.66,0.64,0.64,0.63,0.62,0.62,0.60,0.60,0.59,0.58,0.58,0.57,0.57,0.56,0.54,0.54,0.53,0.53,0.53,0.53,0.53,0.53,0.53,0.52,0.52,0.52,0.53,0.53,0.53,0.53,0.53,0.53,0.53,0.54,0.53,0.53,0.53,0.53,0.54,0.54,0.55,0.55…
Q9BZD7	0.69,0.70,0.70,0.70,0.68,0.69,0.69,0.69,0.70,0.68,0.68,0.66,0.66,0.65,0.63,0.62,0.61,0.62,0.61,0.61,0.59,0.58,0.57,0.56,0.55,0.53,0.53,0.53,0.52,0.52,0.54,0.53,0.54,0.54,0.54,0.52,0.51,0.51,0.50,0.49,0.49,0.49,0.47,0.45,0.46,0.46,0.44,0.44,0.44,0.44,0.45,0.45,0.47,0.47,0.49,0.50,0.51,0.52,0.51,0.51,0.52,0.53,0.53,0.53,0.54,0.55,0.56,0.56,0.55,0.55,0.56,0.55,0.55,0.54,0.54,0.53,0.54,0.54,0.53,0.54…
P0DTU4	0.83,0.82,0.79,0.77,0.74,0.73,0.72,0.71,0.69,0.68,0.66,0.64,0.62,0.62,0.61,0.60,0.60,0.59,0.58,0.57,0.57,0.54,0.53,0.51,0.50,0.48,0.48,0.46,0.44,0.43,0.41,0.39,0.37,0.35,0.33,0.32,0.31,0.31,0.31,0.31,0.31,0.30,0.30,0.30,0.30,0.30,0.29,0.28,0.28,0.28,0.28,0.30,0.31,0.31,0.32,0.32,0.31,0.32,0.33,0.33,0.35,0.35,0.35,0.35,0.36,0.35,0.35,0.35,0.36,0.35,0.36,0.37,0.37,0.37,0.37,0.37,0.36,0.36,0.36,0.34…
O94811	0.91,0.91,0.91,0.91,0.91,0.91,0.90,0.90,0.90,0.90,0.90,0.90,0.90,0.90,0.90,0.91,0.90,0.91,0.90,0.91,0.90,0.90,0.90,0.89,0.89,0.89,0.89,0.88,0.87,0.86,0.84,0.82,0.81,0.79,0.77,0.75,0.74,0.72,0.69,0.68,0.66,0.66,0.65,0.65,0.65,0.63,0.62,0.61,0.61,0.59,0.57,0.56,0.55,0.54,0.52,0.49,0.47,0.45,0.43,0.41,0.40,0.38,0.36,0.36,0.34,0.33,0.32,0.31,0.33,0.32,0.31,0.32,0.32,0.33,0.33,0.33,0.33,0.34,0.34,0.34…
P0CI26	0.48,0.46,0.44,0.42,0.40,0.39,0.39,0.37,0.38,0.38,0.39,0.39,0.38,0.37,0.36,0.36,0.35,0.34,0.33,0.33,0.32,0.31,0.30,0.30,0.31,0.30,0.30,0.30,0.30,0.29,0.29,0.28,0.28,0.29,0.29,0.31,0.32,0.32,0.32,0.32,0.32,0.33,0.35,0.35,0.37,0.38,0.38,0.39,0.41,0.39,0.39,0.39,0.39,0.39,0.39,0.41,0.41,0.41,0.41,0.42,0.43,0.43,0.42,0.44,0.42,0.41,0.42,0.42,0.42,0.43,0.44,0.43,0.43,0.44,0.44,0.44,0.44,0.44,0.43,0.43…
Q9BZY9	0.48,0.47,0.45,0.45,0.46,0.44,0.43,0.42,0.41,0.41,0.41,0.42,0.41,0.41,0.40,0.39,0.38,0.39,0.39,0.38,0.38,0.38,0.37,0.37,0.38,0.38,0.39,0.41,0.41,0.40,0.40,0.40,0.39,0.38,0.39,0.39,0.41,0.41,0.42,0.41,0.40,0.40,0.42,0.42,0.41,0.41,0.43,0.43,0.45,0.46,0.45,0.45,0.45,0.46,0.45,0.46,0.47,0.47,0.46,0.47,0.48,0.47,0.46,0.47,0.46,0.46,0.46,0.45,0.45,0.46,0.47,0.48,0.48,0.49,0.48,0.49,0.50,0.49,0.50,0.49…
Q12933	0.65,0.65,0.62,0.60,0.60,0.59,0.60,0.59,0.59,0.59,0.58,0.57,0.56,0.54,0.53,0.53,0.52,0.52,0.52,0.51,0.49,0.47,0.46,0.44,0.43,0.41,0.39,0.39,0.38,0.36,0.35,0.34,0.32,0.29,0.29,0.28,0.27,0.26,0.27,0.29,0.28,0.27,0.28,0.30,0.31,0.31,0.31,0.30,0.30,0.30,0.28,0.27,0.28,0.29,0.31,0.32,0.32,0.32,0.32,0.34,0.35,0.36,0.36,0.35,0.35,0.36,0.37,0.39,0.38,0.38,0.38,0.39,0.39,0.40,0.41,0.40,0.40,0.42,0.42,0.41…
Q6ZTA4	0.38,0.38,0.39,0.39,0.38,0.37,0.35,0.34,0.35,0.34,0.33,0.34,0.35,0.35,0.35,0.35,0.36,0.37,0.38,0.40,0.41,0.41,0.43,0.43,0.43,0.45,0.47,0.49,0.50,0.51,0.52,0.53,0.54,0.55,0.57,0.58,0.59,0.61,0.63,0.65,0.67,0.67,0.68,0.68,0.69,0.71,0.73,0.74,0.76,0.77,0.79,0.81,0.81,0.81,0.83,0.85,0.86,0.86,0.87,0.87,0.87,0.87,0.87,0.87,0.87,0.87,0.87,0.87,0.87,0.87,0.87,0.87,0.87,0.87,0.88,0.87,0.87,0.88,0.87,0.87…
Q6AZZ1	0.43,0.41,0.40,0.41,0.42,0.41,0.40,0.39,0.38,0.38,0.38,0.39,0.39,0.38,0.37,0.36,0.36,0.37,0.37,0.36,0.36,0.35,0.34,0.33,0.34,0.35,0.36,0.38,0.39,0.40,0.42,0.44,0.44,0.44,0.45,0.45,0.45,0.45,0.45,0.45,0.46,0.45,0.47,0.47,0.46,0.46,0.47,0.48,0.48,0.49,0.49,0.49,0.49,0.50,0.50,0.51,0.52,0.52,0.50,0.51,0.53,0.52,0.51,0.52,0.52,0.51,0.50,0.48,0.48,0.47,0.46,0.46,0.45,0.45,0.45,0.45,0.45,0.45,0.47,0.47…
Q9C040	0.62,0.61,0.58,0.58,0.57,0.57,0.57,0.57,0.56,0.55,0.55,0.54,0.53,0.51,0.50,0.49,0.49,0.48,0.49,0.49,0.48,0.45,0.44,0.42,0.41,0.39,0.37,0.36,0.36,0.37,0.36,0.35,0.36,0.38,0.37,0.37,0.38,0.37,0.37,0.35,0.35,0.36,0.36,0.39,0.38,0.39,0.38,0.39,0.38,0.38,0.40,0.41,0.40,0.40,0.41,0.42,0.42,0.42,0.43,0.41,0.42,0.43,0.43,0.44,0.44,0.43,0.43,0.44,0.43,0.41,0.42,0.43,0.43,0.43,0.43,0.44,0.45,0.46,0.48,0.49…
P31314	0.81,0.82,0.82,0.82,0.82,0.82,0.83,0.83,0.84,0.84,0.84,0.84,0.85,0.85,0.85,0.85,0.85,0.85,0.86,0.85,0.85,0.85,0.84,0.85,0.85,0.85,0.85,0.85,0.85,0.85,0.85,0.85,0.86,0.86,0.86,0.87,0.87,0.87,0.87,0.88,0.89,0.89,0.89,0.89,0.89,0.89,0.89,0.89,0.89,0.89,0.89,0.89,0.89,0.89,0.88,0.88,0.88,0.89,0.89,0.88,0.89,0.89,0.89,0.90,0.90,0.89,0.90,0.90,0.90,0.90,0.89,0.90,0.90,0.90,0.90,0.90,0.90,0.89,0.89,0.89…
Q9Y275	0.89,0.89,0.89,0.88,0.89,0.89,0.89,0.88,0.88,0.88,0.88,0.88,0.88,0.89,0.89,0.89,0.89,0.89,0.89,0.89,0.90,0.89,0.88,0.88,0.87,0.87,0.86,0.85,0.84,0.82,0.81,0.81,0.80,0.80,0.78,0.77,0.77,0.76,0.76,0.76,0.76,0.75,0.74,0.72,0.72,0.71,0.71,0.70,0.70,0.68,0.67,0.67,0.66,0.65,0.64,0.63,0.62,0.61,0.60,0.60,0.59,0.58,0.57,0.57,0.56,0.57,0.57,0.57,0.58,0.59,0.59,0.60,0.61,0.62,0.62,0.63,0.64,0.64,0.65,0.65…
Q5BJD5	0.86,0.86,0.86,0.86,0.86,0.86,0.86,0.87,0.87,0.87,0.86,0.85,0.85,0.84,0.83,0.83,0.83,0.82,0.82,0.81,0.81,0.80,0.80,0.79,0.78,0.77,0.76,0.75,0.75,0.73,0.73,0.72,0.70,0.70,0.69,0.68,0.67,0.66,0.65,0.64,0.63,0.62,0.61,0.60,0.58,0.58,0.56,0.55,0.54,0.52,0.51,0.51,0.51,0.51,0.50,0.49,0.49,0.48,0.47,0.47,0.48,0.46,0.46,0.46,0.45,0.44,0.44,0.45,0.44,0.45,0.45,0.45,0.45,0.45,0.44,0.43,0.43,0.42,0.41,0.41…
Q8NCS4	0.37,0.37,0.36,0.35,0.36,0.36,0.35,0.37,0.37,0.38,0.39,0.39,0.38,0.40,0.41,0.40,0.40,0.40,0.40,0.39,0.39,0.37,0.36,0.34,0.34,0.34,0.34,0.33,0.34,0.35,0.36,0.36,0.38,0.39,0.40,0.39,0.41,0.41,0.40,0.41,0.42,0.40,0.40,0.41,0.41,0.39,0.40,0.40,0.38,0.38,0.37,0.35,0.34,0.35,0.33,0.31,0.32,0.32,0.32,0.32,0.34,0.34,0.35,0.34,0.35,0.35,0.35,0.34,0.34,0.34,0.33,0.31,0.31,0.29,0.28,0.27,0.28,0.27,0.27,0.27…
Q8N661	0.75,0.76,0.75,0.74,0.71,0.71,0.70,0.68,0.67,0.67,0.65,0.63,0.64,0.63,0.61,0.60,0.61,0.61,0.60,0.59,0.59,0.58,0.58,0.57,0.56,0.54,0.54,0.54,0.51,0.50,0.49,0.47,0.45,0.44,0.43,0.41,0.40,0.40,0.39,0.37,0.36,0.37,0.35,0.33,0.34,0.34,0.33,0.33,0.34,0.34,0.34,0.35,0.35,0.33,0.34,0.34,0.34,0.32,0.31,0.30,0.30,0.30,0.29,0.27,0.25,0.25,0.25,0.23,0.22,0.23,0.23,0.22,0.22,0.24,0.26,0.26,0.26,0.27,0.27,0.27…
O43763	0.85,0.85,0.86,0.85,0.85,0.85,0.85,0.85,0.86,0.86,0.86,0.87,0.87,0.87,0.87,0.86,0.87,0.86,0.87,0.87,0.87,0.87,0.86,0.86,0.86,0.86,0.86,0.86,0.86,0.86,0.86,0.85,0.85,0.85,0.86,0.85,0.85,0.86,0.86,0.86,0.87,0.87,0.87,0.87,0.87,0.87,0.87,0.87,0.87,0.87,0.87,0.87,0.87,0.86,0.87,0.86,0.87,0.87,0.87,0.86,0.86,0.86,0.85,0.85,0.85,0.85,0.85,0.85,0.85,0.85,0.85,0.85,0.85,0.86,0.85,0.86,0.86,0.86,0.86,0.86…
Q9NPI0	0.41,0.41,0.41,0.39,0.38,0.39,0.39,0.38,0.38,0.39,0.39,0.38,0.39,0.39,0.39,0.39,0.39,0.38,0.38,0.38,0.38,0.36,0.36,0.35,0.33,0.32,0.32,0.32,0.30,0.30,0.30,0.30,0.29,0.28,0.29,0.28,0.27,0.28,0.28,0.27,0.27,0.28,0.28,0.27,0.27,0.28,0.28,0.27,0.29,0.28,0.27,0.28,0.28,0.26,0.26,0.28,0.28,0.27,0.28,0.29,0.28,0.28,0.29,0.28,0.28,0.29,0.29,0.28,0.29,0.30,0.29,0.28,0.29,0.30,0.29,0.29,0.30,0.30,0.29,0.30…
Q8N616	0.69,0.68,0.68,0.69,0.68,0.70,0.69,0.68,0.70,0.70,0.69,0.70,0.70,0.69,0.69,0.69,0.70,0.70,0.70,0.70,0.70,0.69,0.69,0.68,0.68,0.68,0.68,0.67,0.67,0.67,0.67,0.68,0.68,0.67,0.67,0.68,0.69,0.69,0.69,0.69,0.70,0.70,0.71,0.71,0.70,0.71,0.70,0.70,0.71,0.71,0.71,0.71,0.71,0.72,0.72,0.73,0.73,0.73,0.72,0.71,0.72,0.72,0.71,0.71,0.70,0.70,0.69,0.67,0.68,0.67,0.65,0.64,0.65,0.65,0.65,0.65,0.65,0.65,0.63,0.63…
Q6PF06	0.91,0.91,0.90,0.90,0.90,0.90,0.91,0.89,0.89,0.88,0.87,0.87,0.85,0.86,0.85,0.85,0.84,0.83,0.83,0.82,0.82,0.81,0.80,0.80,0.80,0.80,0.80,0.80,0.80,0.80,0.80,0.80,0.81,0.80,0.80,0.80,0.81,0.81,0.80,0.80,0.79,0.78,0.78,0.77,0.76,0.75,0.74,0.74,0.73,0.73,0.73,0.73,0.72,0.73,0.71,0.71,0.70,0.69,0.69,0.70,0.70,0.70,0.70,0.70,0.69,0.68,0.67,0.66,0.65,0.63,0.63,0.62,0.61,0.60,0.60,0.59,0.59,0.59,0.58,0.58…
Q8WUB8	0.91,0.91,0.91,0.91,0.91,0.91,0.92,0.91,0.91,0.91,0.92,0.92,0.92,0.92,0.92,0.92,0.92,0.92,0.92,0.92,0.92,0.92,0.92,0.92,0.92,0.93,0.93,0.92,0.92,0.93,0.93,0.93,0.93,0.93,0.92,0.92,0.92,0.92,0.92,0.92,0.92,0.92,0.92,0.91,0.91,0.91,0.90,0.89,0.88,0.86,0.84,0.83,0.82,0.80,0.78,0.76,0.74,0.72,0.70,0.70,0.68,0.68,0.68,0.68,0.65,0.65,0.64,0.62,0.60,0.58,0.56,0.54,0.52,0.50,0.48,0.48,0.45,0.43,0.42,0.40…
Q86T03	0.89,0.90,0.89,0.89,0.89,0.88,0.88,0.89,0.89,0.89,0.89,0.89,0.89,0.89,0.89,0.90,0.89,0.89,0.89,0.89,0.89,0.89,0.89,0.89,0.89,0.89,0.89,0.89,0.89,0.88,0.89,0.89,0.89,0.89,0.88,0.88,0.88,0.88,0.88,0.88,0.88,0.88,0.88,0.89,0.89,0.89,0.89,0.89,0.89,0.88,0.88,0.88,0.88,0.88,0.88,0.88,0.88,0.89,0.87,0.86,0.85,0.83,0.83,0.80,0.80,0.79,0.78,0.78,0.76,0.76,0.74,0.73,0.71,0.70,0.69,0.69,0.68,0.67,0.66,0.65…
Q86SH4	0.60,0.60,0.60,0.59,0.59,0.59,0.59,0.61,0.61,0.61,0.62,0.63,0.64,0.65,0.65,0.66,0.66,0.66,0.67,0.67,0.67,0.67,0.67,0.68,0.68,0.69,0.69,0.70,0.71,0.71,0.71,0.72,0.72,0.72,0.73,0.73,0.73,0.73,0.74,0.73,0.73,0.73,0.73,0.73,0.73,0.73,0.73,0.72,0.71,0.71,0.70,0.70,0.69,0.68,0.67,0.67,0.67,0.66,0.66,0.66,0.66,0.65,0.65,0.65,0.65,0.65,0.65,0.66,0.64,0.65,0.65,0.64,0.65,0.66,0.66,0.65,0.65,0.66,0.66,0.65…
P13727	0.82,0.83,0.83,0.83,0.83,0.84,0.84,0.84,0.84,0.84,0.84,0.84,0.85,0.85,0.84,0.84,0.84,0.85,0.85,0.85,0.85,0.85,0.85,0.86,0.86,0.86,0.87,0.87,0.87,0.88,0.87,0.87,0.87,0.87,0.87,0.87,0.87,0.87,0.88,0.88,0.87,0.88,0.87,0.88,0.88,0.88,0.87,0.88,0.88,0.88,0.88,0.88,0.88,0.87,0.87,0.87,0.87,0.87,0.86,0.85,0.85,0.85,0.83,0.82,0.82,0.82,0.80,0.80,0.79,0.77,0.77,0.77,0.77,0.76,0.75,0.73,0.73,0.71,0.70,0.69…
Q86WR7	0.88,0.88,0.88,0.88,0.87,0.87,0.88,0.88,0.88,0.88,0.88,0.88,0.88,0.88,0.88,0.89,0.89,0.89,0.89,0.89,0.89,0.88,0.88,0.87,0.86,0.86,0.86,0.85,0.84,0.83,0.81,0.80,0.80,0.80,0.79,0.78,0.78,0.77,0.75,0.74,0.73,0.71,0.70,0.69,0.68,0.67,0.66,0.65,0.63,0.62,0.62,0.60,0.60,0.60,0.60,0.59,0.59,0.58,0.59,0.58,0.57,0.58,0.58,0.58,0.59,0.60,0.61,0.61,0.62,0.63,0.64,0.66,0.67,0.67,0.68,0.69,0.70,0.70,0.71,0.73…
P23942	0.40,0.40,0.39,0.37,0.38,0.39,0.37,0.36,0.37,0.36,0.35,0.35,0.35,0.34,0.34,0.35,0.34,0.33,0.33,0.34,0.33,0.31,0.32,0.31,0.30,0.30,0.31,0.29,0.30,0.30,0.29,0.28,0.27,0.29,0.30,0.29,0.29,0.30,0.30,0.29,0.29,0.29,0.29,0.28,0.29,0.28,0.27,0.27,0.28,0.27,0.27,0.28,0.28,0.27,0.27,0.28,0.27,0.27,0.27,0.27,0.26,0.26,0.27,0.26,0.26,0.27,0.26,0.26,0.27,0.28,0.27,0.28,0.30,0.29,0.29,0.29,0.29,0.29,0.29,0.29…
Q9UBK2	0.87,0.87,0.87,0.86,0.87,0.87,0.88,0.88,0.87,0.88,0.88,0.88,0.88,0.88,0.88,0.88,0.88,0.87,0.87,0.87,0.87,0.86,0.86,0.85,0.86,0.86,0.85,0.85,0.85,0.85,0.86,0.85,0.85,0.85,0.85,0.84,0.84,0.84,0.84,0.84,0.84,0.84,0.84,0.84,0.84,0.84,0.84,0.84,0.84,0.84,0.83,0.83,0.83,0.82,0.82,0.81,0.81,0.81,0.82,0.80,0.80,0.81,0.81,0.81,0.80,0.79,0.79,0.78,0.77,0.76,0.74,0.73,0.73,0.73,0.72,0.72,0.73,0.73,0.71,0.70…
P48634	0.68,0.68,0.69,0.69,0.68,0.68,0.69,0.67,0.68,0.69,0.69,0.69,0.69,0.69,0.69,0.69,0.69,0.69,0.69,0.69,0.69,0.68,0.67,0.66,0.65,0.64,0.65,0.65,0.65,0.67,0.66,0.68,0.68,0.67,0.68,0.67,0.68,0.68,0.68,0.67,0.68,0.68,0.69,0.69,0.69,0.69,0.70,0.70,0.72,0.71,0.71,0.72,0.72,0.72,0.73,0.73,0.73,0.73,0.73,0.74,0.73,0.74,0.75,0.75,0.77,0.78,0.79,0.80,0.80,0.80,0.80,0.80,0.79,0.79,0.78,0.76,0.76,0.76,0.76,0.75…
Q96QH2	0.73,0.73,0.73,0.73,0.74,0.74,0.74,0.75,0.76,0.77,0.77,0.77,0.78,0.78,0.79,0.79,0.79,0.80,0.80,0.81,0.81,0.80,0.81,0.81,0.81,0.81,0.81,0.82,0.82,0.82,0.82,0.83,0.82,0.83,0.84,0.83,0.83,0.85,0.85,0.86,0.87,0.87,0.87,0.88,0.88,0.88,0.88,0.88,0.88,0.88,0.87,0.87,0.87,0.87,0.87,0.86,0.86,0.85,0.84,0.83,0.82,0.81,0.82,0.82,0.82,0.82,0.82,0.82,0.82,0.82,0.81,0.81,0.81,0.82,0.81,0.81,0.82,0.82,0.82,0.82…
Q5JSZ5	0.87,0.86,0.84,0.83,0.82,0.82,0.81,0.80,0.80,0.79,0.78,0.78,0.78,0.78,0.77,0.78,0.78,0.77,0.77,0.76,0.76,0.75,0.75,0.75,0.75,0.76,0.77,0.77,0.77,0.77,0.76,0.75,0.73,0.72,0.72,0.72,0.72,0.71,0.71,0.71,0.71,0.71,0.71,0.72,0.73,0.74,0.74,0.74,0.75,0.75,0.76,0.76,0.76,0.76,0.76,0.76,0.75,0.75,0.75,0.75,0.76,0.76,0.76,0.76,0.76,0.75,0.74,0.73,0.72,0.71,0.71,0.71,0.72,0.73,0.74,0.75,0.74,0.74,0.74,0.74…
Q96MI6	0.71,0.70,0.68,0.66,0.65,0.64,0.62,0.61,0.60,0.59,0.58,0.57,0.57,0.57,0.55,0.55,0.55,0.55,0.54,0.54,0.53,0.51,0.50,0.51,0.50,0.49,0.49,0.49,0.49,0.49,0.48,0.47,0.47,0.45,0.44,0.43,0.41,0.39,0.38,0.36,0.35,0.34,0.34,0.35,0.35,0.34,0.33,0.33,0.32,0.32,0.31,0.30,0.29,0.28,0.27,0.28,0.27,0.25,0.24,0.24,0.23,0.24,0.26,0.27,0.26,0.25,0.26,0.24,0.23,0.23,0.22,0.20,0.19,0.18,0.19,0.19,0.19,0.19,0.20,0.21…
P48651	0.66,0.66,0.65,0.63,0.61,0.60,0.59,0.59,0.58,0.59,0.59,0.58,0.57,0.56,0.56,0.56,0.56,0.55,0.56,0.57,0.56,0.55,0.54,0.54,0.52,0.51,0.51,0.50,0.47,0.46,0.46,0.46,0.45,0.44,0.44,0.45,0.45,0.46,0.46,0.45,0.46,0.48,0.48,0.48,0.49,0.51,0.51,0.51,0.50,0.51,0.50,0.49,0.49,0.50,0.50,0.50,0.49,0.49,0.49,0.48,0.46,0.45,0.46,0.44,0.43,0.43,0.43,0.43,0.42,0.42,0.41,0.40,0.40,0.39,0.38,0.37,0.37,0.36,0.34,0.34…
P49810	0.88,0.89,0.88,0.89,0.89,0.89,0.89,0.89,0.90,0.90,0.90,0.90,0.91,0.91,0.91,0.91,0.91,0.91,0.91,0.91,0.91,0.91,0.91,0.91,0.91,0.90,0.90,0.90,0.90,0.90,0.90,0.90,0.90,0.90,0.90,0.90,0.90,0.90,0.90,0.90,0.91,0.91,0.91,0.90,0.90,0.91,0.90,0.89,0.90,0.89,0.88,0.87,0.87,0.86,0.84,0.83,0.83,0.82,0.81,0.80,0.79,0.79,0.77,0.76,0.75,0.74,0.73,0.71,0.71,0.69,0.67,0.65,0.64,0.62,0.59,0.58,0.57,0.54,0.52,0.51…
P28827	0.76,0.76,0.74,0.75,0.72,0.70,0.68,0.67,0.65,0.65,0.65,0.64,0.63,0.63,0.63,0.62,0.62,0.60,0.60,0.59,0.58,0.58,0.58,0.56,0.55,0.54,0.53,0.51,0.50,0.49,0.48,0.47,0.46,0.46,0.46,0.46,0.47,0.46,0.47,0.45,0.45,0.44,0.42,0.42,0.41,0.42,0.41,0.41,0.40,0.40,0.38,0.37,0.36,0.36,0.37,0.36,0.37,0.37,0.38,0.38,0.39,0.38,0.36,0.34,0.33,0.32,0.32,0.32,0.32,0.32,0.32,0.33,0.34,0.35,0.33,0.32,0.30,0.28,0.27,0.25…
P15151	0.67,0.67,0.68,0.69,0.69,0.70,0.69,0.69,0.66,0.65,0.64,0.63,0.61,0.61,0.61,0.61,0.59,0.59,0.58,0.57,0.57,0.56,0.55,0.54,0.52,0.51,0.49,0.48,0.47,0.46,0.45,0.44,0.44,0.43,0.44,0.45,0.45,0.45,0.44,0.44,0.42,0.41,0.39,0.38,0.35,0.34,0.32,0.32,0.32,0.34,0.35,0.37,0.37,0.38,0.38,0.36,0.35,0.35,0.34,0.35,0.35,0.37,0.35,0.35,0.36,0.36,0.38,0.38,0.40,0.42,0.41,0.41,0.41,0.40,0.41,0.39,0.37,0.38,0.37,0.39…
Q92878	0.22,0.22,0.22,0.22,0.22,0.22,0.22,0.21,0.23,0.22,0.22,0.21,0.20,0.20,0.19,0.19,0.20,0.21,0.23,0.22,0.22,0.21,0.21,0.21,0.21,0.20,0.19,0.19,0.19,0.19,0.19,0.19,0.19,0.18,0.18,0.19,0.19,0.19,0.18,0.19,0.18,0.19,0.19,0.19,0.19,0.19,0.18,0.19,0.19,0.18,0.19,0.20,0.21,0.23,0.25,0.26,0.27,0.26,0.26,0.24,0.24,0.24,0.25,0.25,0.25,0.25,0.26,0.26,0.27,0.29,0.29,0.30,0.31,0.31,0.32,0.31,0.31,0.30,0.30,0.30…
P35243	0.54,0.55,0.53,0.53,0.53,0.54,0.54,0.52,0.51,0.52,0.51,0.50,0.50,0.51,0.49,0.49,0.50,0.50,0.49,0.50,0.51,0.48,0.47,0.45,0.44,0.43,0.43,0.42,0.41,0.41,0.41,0.40,0.38,0.39,0.41,0.40,0.39,0.41,0.42,0.40,0.40,0.40,0.40,0.40,0.39,0.38,0.37,0.36,0.36,0.35,0.34,0.33,0.33,0.32,0.33,0.34,0.35,0.34,0.33,0.33,0.31,0.30,0.30,0.30,0.30,0.29,0.29,0.27,0.26,0.27,0.26,0.25,0.25,0.25,0.25,0.24,0.25,0.26,0.26,0.25…
Q9BWF3	0.32,0.30,0.31,0.33,0.33,0.32,0.33,0.32,0.33,0.33,0.32,0.32,0.32,0.32,0.34,0.34,0.34,0.33,0.33,0.32,0.32,0.30,0.31,0.31,0.33,0.34,0.34,0.34,0.33,0.34,0.34,0.32,0.32,0.34,0.33,0.33,0.32,0.33,0.34,0.33,0.33,0.34,0.35,0.35,0.33,0.33,0.33,0.32,0.33,0.33,0.34,0.35,0.36,0.36,0.37,0.37,0.36,0.36,0.36,0.35,0.36,0.36,0.36,0.36,0.35,0.34,0.34,0.35,0.36,0.36,0.36,0.38,0.38,0.37,0.36,0.37,0.37,0.36,0.36,0.36…
P61026	0.33,0.31,0.31,0.31,0.30,0.29,0.29,0.29,0.28,0.27,0.28,0.30,0.30,0.30,0.31,0.32,0.33,0.33,0.34,0.34,0.34,0.33,0.32,0.30,0.29,0.28,0.28,0.28,0.28,0.28,0.28,0.30,0.30,0.31,0.33,0.34,0.35,0.34,0.34,0.33,0.34,0.33,0.34,0.33,0.32,0.32,0.33,0.33,0.34,0.35,0.35,0.35,0.35,0.35,0.34,0.34,0.33,0.33,0.31,0.32,0.32,0.31,0.30,0.30,0.29,0.28,0.27,0.27,0.26,0.25,0.24,0.24,0.24,0.24,0.24,0.22,0.22,0.23,0.23,0.23…
Q4ADV7	0.32,0.31,0.31,0.30,0.29,0.29,0.28,0.27,0.28,0.30,0.29,0.29,0.29,0.28,0.27,0.27,0.26,0.25,0.25,0.25,0.25,0.25,0.25,0.25,0.25,0.25,0.24,0.24,0.25,0.25,0.24,0.24,0.22,0.21,0.21,0.20,0.20,0.19,0.19,0.19,0.21,0.21,0.22,0.23,0.24,0.24,0.24,0.25,0.25,0.24,0.23,0.23,0.23,0.22,0.23,0.24,0.25,0.25,0.26,0.25,0.25,0.25,0.25,0.24,0.24,0.25,0.26,0.26,0.25,0.24,0.24,0.24,0.23,0.24,0.23,0.23,0.25,0.24,0.26,0.26…
P40938	0.41,0.40,0.39,0.39,0.40,0.38,0.39,0.39,0.39,0.37,0.38,0.40,0.40,0.41,0.40,0.40,0.39,0.38,0.37,0.36,0.36,0.33,0.33,0.33,0.33,0.33,0.32,0.31,0.31,0.31,0.30,0.29,0.29,0.29,0.27,0.25,0.26,0.26,0.26,0.25,0.24,0.24,0.24,0.24,0.24,0.24,0.25,0.26,0.26,0.26,0.28,0.27,0.26,0.25,0.25,0.25,0.26,0.28,0.30,0.32,0.34,0.34,0.35,0.34,0.34,0.34,0.35,0.34,0.34,0.35,0.35,0.35,0.35,0.35,0.35,0.35,0.35,0.36,0.36,0.36…
Q8IUC4	0.77,0.76,0.76,0.74,0.74,0.73,0.73,0.72,0.71,0.71,0.70,0.69,0.67,0.66,0.65,0.64,0.62,0.62,0.62,0.60,0.59,0.58,0.56,0.54,0.54,0.53,0.51,0.49,0.49,0.48,0.45,0.44,0.43,0.41,0.39,0.38,0.36,0.35,0.34,0.33,0.32,0.34,0.34,0.32,0.34,0.34,0.34,0.34,0.34,0.33,0.33,0.34,0.33,0.34,0.35,0.35,0.35,0.36,0.36,0.35,0.36,0.37,0.37,0.37,0.38,0.38,0.37,0.38,0.39,0.39,0.39,0.40,0.40,0.39,0.40,0.40,0.39,0.39,0.40,0.39…
Q9BRR9	0.87,0.87,0.88,0.85,0.83,0.81,0.78,0.76,0.74,0.72,0.72,0.71,0.70,0.69,0.68,0.68,0.66,0.67,0.67,0.67,0.67,0.66,0.65,0.64,0.62,0.61,0.62,0.61,0.59,0.58,0.56,0.54,0.52,0.51,0.51,0.50,0.48,0.48,0.48,0.47,0.45,0.43,0.42,0.39,0.39,0.39,0.39,0.42,0.42,0.44,0.45,0.45,0.45,0.46,0.46,0.46,0.45,0.45,0.42,0.41,0.41,0.41,0.39,0.40,0.39,0.40,0.42,0.41,0.42,0.44,0.45,0.47,0.49,0.51,0.52,0.52,0.52,0.54,0.54,0.55…
Q9Y644	0.72,0.72,0.72,0.72,0.72,0.72,0.73,0.73,0.74,0.74,0.75,0.75,0.76,0.76,0.76,0.76,0.77,0.77,0.78,0.78,0.78,0.77,0.77,0.78,0.77,0.77,0.77,0.78,0.78,0.78,0.78,0.78,0.78,0.79,0.78,0.78,0.78,0.78,0.77,0.75,0.74,0.73,0.71,0.69,0.68,0.66,0.64,0.64,0.63,0.61,0.59,0.58,0.58,0.56,0.54,0.53,0.51,0.49,0.47,0.46,0.44,0.42,0.40,0.39,0.38,0.36,0.35,0.34,0.32,0.30,0.28,0.26,0.24,0.22,0.20,0.20,0.20,0.20,0.20,0.22…
P00797	0.86,0.85,0.85,0.85,0.85,0.85,0.85,0.85,0.84,0.84,0.82,0.81,0.79,0.77,0.76,0.74,0.73,0.72,0.70,0.70,0.68,0.66,0.63,0.62,0.60,0.59,0.58,0.57,0.57,0.57,0.55,0.55,0.53,0.52,0.52,0.51,0.49,0.49,0.49,0.47,0.46,0.45,0.43,0.43,0.43,0.43,0.42,0.41,0.42,0.42,0.43,0.44,0.45,0.46,0.46,0.46,0.46,0.45,0.44,0.44,0.43,0.43,0.44,0.44,0.43,0.43,0.43,0.42,0.41,0.40,0.38,0.37,0.36,0.37,0.37,0.37,0.37,0.37,0.35,0.34…
P48380	0.87,0.87,0.88,0.88,0.87,0.87,0.87,0.87,0.87,0.87,0.87,0.87,0.87,0.87,0.87,0.87,0.87,0.87,0.87,0.87,0.86,0.86,0.85,0.86,0.86,0.86,0.86,0.86,0.86,0.86,0.86,0.85,0.85,0.85,0.85,0.85,0.85,0.85,0.85,0.84,0.85,0.85,0.85,0.85,0.85,0.84,0.84,0.84,0.84,0.84,0.84,0.84,0.84,0.84,0.85,0.85,0.85,0.85,0.85,0.85,0.85,0.85,0.85,0.86,0.86,0.86,0.87,0.86,0.86,0.86,0.86,0.87,0.87,0.87,0.88,0.87,0.87,0.87,0.88,0.88…
Q5VT52	0.76,0.74,0.72,0.70,0.70,0.68,0.65,0.64,0.64,0.63,0.61,0.60,0.61,0.59,0.58,0.58,0.58,0.58,0.58,0.58,0.56,0.55,0.54,0.52,0.50,0.49,0.47,0.45,0.43,0.42,0.40,0.39,0.39,0.38,0.37,0.37,0.36,0.35,0.33,0.33,0.33,0.32,0.31,0.31,0.31,0.29,0.30,0.32,0.31,0.31,0.31,0.33,0.32,0.31,0.31,0.30,0.29,0.28,0.27,0.25,0.25,0.25,0.24,0.23,0.23,0.23,0.22,0.22,0.24,0.25,0.25,0.26,0.26,0.25,0.25,0.25,0.24,0.25,0.25,0.25…
Q6ZR62	0.87,0.87,0.85,0.85,0.84,0.84,0.84,0.84,0.83,0.84,0.84,0.84,0.84,0.85,0.85,0.85,0.85,0.85,0.85,0.85,0.85,0.85,0.84,0.84,0.84,0.83,0.83,0.82,0.82,0.81,0.81,0.81,0.80,0.80,0.79,0.79,0.78,0.76,0.77,0.76,0.75,0.74,0.73,0.72,0.72,0.71,0.70,0.69,0.68,0.67,0.66,0.65,0.64,0.62,0.61,0.60,0.58,0.56,0.56,0.54,0.52,0.51,0.50,0.49,0.47,0.47,0.45,0.45,0.44,0.44,0.44,0.43,0.42,0.42,0.41,0.40,0.40,0.40,0.40,0.37…
P0CK97	0.89,0.89,0.89,0.90,0.90,0.90,0.90,0.90,0.90,0.90,0.90,0.90,0.90,0.89,0.89,0.88,0.89,0.88,0.88,0.87,0.87,0.87,0.86,0.86,0.86,0.86,0.86,0.86,0.85,0.85,0.85,0.85,0.84,0.84,0.84,0.83,0.82,0.80,0.79,0.78,0.77,0.77,0.76,0.75,0.74,0.73,0.73,0.73,0.72,0.71,0.71,0.70,0.70,0.69,0.68,0.67,0.67,0.66,0.66,0.65,0.65,0.64,0.64,0.63,0.62,0.61,0.59,0.58,0.57,0.57,0.56,0.55,0.54,0.55,0.55,0.54,0.54,0.55,0.55,0.55…
P06703	0.44,0.44,0.45,0.45,0.46,0.46,0.47,0.46,0.44,0.43,0.43,0.44,0.42,0.41,0.41,0.40,0.39,0.38,0.38,0.39,0.39,0.37,0.37,0.36,0.34,0.35,0.35,0.35,0.36,0.36,0.36,0.36,0.35,0.35,0.35,0.35,0.35,0.36,0.36,0.37,0.37,0.38,0.38,0.38,0.38,0.39,0.38,0.36,0.37,0.38,0.39,0.38,0.37,0.38,0.38,0.38,0.38,0.39,0.40,0.39,0.38,0.39,0.40,0.39,0.39,0.41,0.40,0.40,0.41,0.42,0.41,0.41,0.41,0.42,0.43,0.43,0.43,0.45,0.43,0.42…
Q9UHW9	0.78,0.78,0.78,0.79,0.79,0.80,0.80,0.80,0.80,0.80,0.81,0.81,0.81,0.82,0.82,0.82,0.83,0.83,0.83,0.84,0.84,0.84,0.84,0.84,0.84,0.84,0.84,0.84,0.84,0.84,0.84,0.85,0.86,0.87,0.88,0.89,0.89,0.90,0.90,0.90,0.90,0.90,0.90,0.91,0.90,0.90,0.90,0.90,0.90,0.90,0.89,0.89,0.89,0.88,0.88,0.88,0.88,0.88,0.88,0.87,0.87,0.86,0.86,0.86,0.86,0.86,0.85,0.85,0.84,0.85,0.85,0.85,0.85,0.85,0.85,0.84,0.83,0.83,0.83,0.83…
P09661	0.46,0.46,0.44,0.42,0.41,0.40,0.40,0.40,0.40,0.41,0.39,0.39,0.39,0.38,0.38,0.38,0.37,0.37,0.37,0.36,0.37,0.36,0.36,0.34,0.34,0.34,0.33,0.31,0.31,0.31,0.30,0.29,0.29,0.28,0.28,0.28,0.27,0.27,0.26,0.25,0.24,0.24,0.23,0.25,0.26,0.25,0.26,0.25,0.24,0.24,0.22,0.23,0.23,0.23,0.23,0.23,0.22,0.23,0.21,0.21,0.22,0.21,0.21,0.21,0.22,0.23,0.23,0.23,0.25,0.25,0.25,0.25,0.25,0.24,0.24,0.23,0.23,0.23,0.23,0.22…
Q9Y267	0.84,0.84,0.84,0.84,0.84,0.84,0.84,0.84,0.84,0.84,0.84,0.83,0.83,0.82,0.81,0.80,0.79,0.78,0.77,0.77,0.76,0.74,0.73,0.72,0.71,0.70,0.69,0.68,0.67,0.67,0.65,0.63,0.61,0.60,0.59,0.56,0.55,0.54,0.51,0.50,0.49,0.48,0.47,0.46,0.44,0.42,0.41,0.41,0.39,0.36,0.35,0.34,0.32,0.31,0.30,0.29,0.28,0.27,0.27,0.25,0.24,0.23,0.22,0.22,0.21,0.20,0.19,0.19,0.18,0.18,0.16,0.16,0.18,0.18,0.18,0.19,0.19,0.18,0.18,0.18…
Q8N4F4	0.28,0.29,0.28,0.27,0.27,0.28,0.27,0.26,0.26,0.25,0.24,0.24,0.23,0.23,0.22,0.21,0.21,0.20,0.20,0.19,0.19,0.17,0.17,0.17,0.17,0.17,0.17,0.18,0.16,0.16,0.16,0.17,0.17,0.17,0.17,0.16,0.18,0.20,0.20,0.19,0.21,0.22,0.23,0.24,0.26,0.28,0.27,0.28,0.30,0.31,0.31,0.32,0.32,0.33,0.33,0.33,0.33,0.34,0.35,0.35,0.38,0.39,0.41,0.42,0.43,0.44,0.43,0.44,0.44,0.45,0.44,0.45,0.46,0.46,0.46,0.46,0.47,0.45,0.44,0.45…
Q9Y3D9	0.46,0.47,0.47,0.47,0.46,0.48,0.49,0.49,0.48,0.49,0.49,0.48,0.48,0.48,0.47,0.48,0.48,0.48,0.49,0.49,0.50,0.49,0.49,0.49,0.49,0.47,0.48,0.48,0.49,0.50,0.51,0.52,0.53,0.55,0.57,0.57,0.59,0.59,0.60,0.62,0.63,0.63,0.63,0.64,0.64,0.65,0.64,0.62,0.63,0.63,0.62,0.62,0.62,0.61,0.60,0.62,0.61,0.60,0.59,0.59,0.59,0.59,0.58,0.59,0.58,0.58,0.59,0.60,0.59,0.59,0.59,0.58,0.57,0.56,0.54,0.51,0.51,0.50,0.49,0.47…
Q9BZJ4	0.44,0.42,0.41,0.41,0.39,0.38,0.38,0.39,0.38,0.37,0.36,0.36,0.36,0.35,0.34,0.34,0.35,0.34,0.34,0.35,0.36,0.34,0.34,0.34,0.33,0.32,0.32,0.34,0.35,0.37,0.37,0.38,0.39,0.41,0.43,0.44,0.45,0.47,0.49,0.51,0.52,0.54,0.57,0.58,0.59,0.61,0.63,0.64,0.65,0.67,0.68,0.70,0.71,0.73,0.74,0.76,0.76,0.78,0.79,0.80,0.80,0.79,0.79,0.78,0.77,0.77,0.77,0.77,0.77,0.77,0.77,0.77,0.77,0.77,0.76,0.75,0.75,0.74,0.74,0.73…
Q13433	0.59,0.60,0.61,0.62,0.64,0.64,0.65,0.66,0.66,0.67,0.68,0.68,0.69,0.70,0.71,0.71,0.72,0.72,0.72,0.72,0.73,0.72,0.72,0.70,0.69,0.69,0.70,0.70,0.68,0.68,0.68,0.68,0.67,0.68,0.68,0.67,0.66,0.66,0.65,0.64,0.63,0.63,0.62,0.60,0.58,0.57,0.58,0.58,0.57,0.56,0.55,0.54,0.53,0.51,0.50,0.49,0.47,0.45,0.44,0.42,0.42,0.40,0.40,0.41,0.43,0.43,0.44,0.44,0.45,0.46,0.47,0.47,0.49,0.50,0.50,0.51,0.52,0.54,0.54,0.55…
Q9BYL1	0.90,0.89,0.89,0.89,0.90,0.90,0.90,0.90,0.90,0.90,0.89,0.89,0.88,0.88,0.88,0.87,0.87,0.88,0.88,0.88,0.87,0.87,0.87,0.87,0.87,0.86,0.87,0.86,0.87,0.87,0.87,0.87,0.87,0.86,0.86,0.86,0.86,0.86,0.86,0.86,0.86,0.86,0.86,0.85,0.86,0.85,0.85,0.85,0.85,0.86,0.86,0.86,0.86,0.86,0.87,0.87,0.88,0.88,0.88,0.88,0.88,0.88,0.88,0.88,0.89,0.88,0.89,0.88,0.88,0.88,0.88,0.88,0.89,0.88,0.88,0.88,0.88,0.88,0.88,0.88…
P82675	0.87,0.87,0.87,0.87,0.87,0.88,0.88,0.89,0.88,0.89,0.88,0.88,0.88,0.88,0.88,0.88,0.88,0.88,0.88,0.88,0.88,0.88,0.89,0.88,0.88,0.89,0.88,0.89,0.89,0.89,0.89,0.89,0.89,0.90,0.90,0.89,0.89,0.89,0.88,0.88,0.88,0.88,0.89,0.89,0.89,0.88,0.87,0.87,0.86,0.87,0.87,0.87,0.87,0.88,0.88,0.88,0.88,0.88,0.88,0.88,0.88,0.88,0.88,0.88,0.88,0.88,0.87,0.86,0.86,0.86,0.85,0.84,0.83,0.82,0.81,0.80,0.80,0.79,0.78,0.77…
Q96LT4	0.41,0.41,0.43,0.43,0.43,0.42,0.42,0.44,0.43,0.42,0.43,0.42,0.41,0.40,0.41,0.41,0.41,0.42,0.41,0.41,0.40,0.38,0.38,0.37,0.36,0.34,0.33,0.33,0.31,0.33,0.33,0.31,0.32,0.31,0.32,0.32,0.31,0.33,0.33,0.34,0.35,0.36,0.36,0.35,0.34,0.34,0.35,0.34,0.32,0.33,0.33,0.31,0.32,0.34,0.34,0.32,0.33,0.33,0.32,0.33,0.33,0.33,0.33,0.33,0.35,0.36,0.37,0.37,0.38,0.39,0.40,0.41,0.43,0.45,0.46,0.47,0.47,0.49,0.50,0.51…
Q9BY50	0.74,0.72,0.73,0.73,0.71,0.70,0.71,0.71,0.70,0.69,0.69,0.68,0.68,0.68,0.67,0.67,0.67,0.66,0.66,0.65,0.64,0.63,0.62,0.61,0.60,0.60,0.59,0.58,0.58,0.57,0.56,0.54,0.54,0.53,0.51,0.51,0.49,0.49,0.49,0.47,0.48,0.47,0.46,0.44,0.44,0.45,0.44,0.42,0.40,0.40,0.41,0.40,0.39,0.39,0.38,0.38,0.36,0.35,0.34,0.33,0.32,0.32,0.31,0.31,0.32,0.33,0.32,0.31,0.30,0.30,0.30,0.31,0.31,0.29,0.28,0.27,0.26,0.27,0.26,0.27…
Q9NQW1	0.23,0.22,0.21,0.20,0.20,0.19,0.18,0.18,0.18,0.18,0.19,0.18,0.20,0.20,0.22,0.24,0.25,0.25,0.26,0.28,0.27,0.27,0.27,0.26,0.26,0.26,0.26,0.24,0.24,0.24,0.25,0.26,0.28,0.29,0.29,0.31,0.31,0.31,0.30,0.31,0.30,0.31,0.31,0.33,0.33,0.35,0.35,0.35,0.35,0.35,0.35,0.34,0.34,0.33,0.32,0.31,0.30,0.29,0.29,0.29,0.29,0.32,0.33,0.34,0.34,0.34,0.34,0.33,0.33,0.33,0.32,0.31,0.31,0.30,0.29,0.29,0.27,0.27,0.26,0.25…
Q9UN30	0.73,0.74,0.74,0.75,0.75,0.73,0.72,0.71,0.70,0.70,0.70,0.70,0.69,0.70,0.71,0.71,0.71,0.72,0.72,0.73,0.73,0.73,0.73,0.72,0.72,0.72,0.71,0.71,0.72,0.71,0.71,0.72,0.73,0.73,0.73,0.73,0.74,0.74,0.74,0.73,0.72,0.71,0.70,0.70,0.69,0.69,0.69,0.69,0.69,0.70,0.69,0.69,0.68,0.68,0.67,0.66,0.65,0.65,0.64,0.63,0.62,0.61,0.60,0.60,0.60,0.58,0.57,0.57,0.56,0.55,0.55,0.55,0.55,0.54,0.54,0.54,0.53,0.54,0.54,0.54…
Q15437	0.28,0.27,0.26,0.25,0.24,0.24,0.23,0.24,0.24,0.24,0.23,0.24,0.25,0.25,0.24,0.24,0.23,0.23,0.22,0.22,0.21,0.19,0.18,0.17,0.16,0.16,0.16,0.15,0.17,0.18,0.17,0.18,0.19,0.17,0.18,0.19,0.19,0.20,0.20,0.21,0.21,0.22,0.23,0.25,0.27,0.27,0.28,0.28,0.27,0.26,0.26,0.26,0.25,0.24,0.26,0.27,0.28,0.28,0.30,0.31,0.32,0.32,0.32,0.33,0.33,0.33,0.32,0.32,0.33,0.32,0.32,0.32,0.32,0.32,0.32,0.33,0.34,0.34,0.35,0.36…
P50454	0.85,0.85,0.86,0.86,0.85,0.85,0.85,0.85,0.84,0.84,0.84,0.84,0.83,0.83,0.84,0.82,0.80,0.81,0.80,0.78,0.77,0.75,0.72,0.70,0.70,0.69,0.67,0.66,0.65,0.63,0.61,0.59,0.58,0.56,0.53,0.52,0.51,0.48,0.47,0.47,0.45,0.45,0.44,0.42,0.41,0.40,0.38,0.36,0.34,0.33,0.30,0.28,0.26,0.25,0.23,0.21,0.20,0.19,0.17,0.16,0.17,0.16,0.15,0.15,0.15,0.15,0.16,0.17,0.16,0.16,0.17,0.17,0.17,0.16,0.17,0.17,0.16,0.17,0.17,0.18…
Q93073	0.87,0.87,0.87,0.87,0.87,0.88,0.88,0.87,0.87,0.87,0.87,0.87,0.87,0.86,0.86,0.86,0.86,0.86,0.86,0.86,0.86,0.86,0.86,0.86,0.86,0.86,0.86,0.86,0.85,0.85,0.84,0.84,0.83,0.83,0.82,0.81,0.82,0.81,0.81,0.81,0.81,0.82,0.81,0.81,0.81,0.81,0.81,0.81,0.81,0.81,0.81,0.81,0.81,0.81,0.81,0.81,0.81,0.81,0.81,0.81,0.81,0.81,0.81,0.81,0.82,0.81,0.82,0.81,0.82,0.82,0.82,0.82,0.83,0.83,0.84,0.84,0.85,0.85,0.85,0.85…
O15127	0.77,0.76,0.74,0.72,0.73,0.73,0.72,0.73,0.72,0.72,0.73,0.73,0.74,0.74,0.74,0.75,0.75,0.75,0.75,0.75,0.75,0.75,0.75,0.76,0.75,0.75,0.75,0.76,0.76,0.76,0.76,0.76,0.76,0.77,0.77,0.77,0.78,0.79,0.80,0.80,0.81,0.81,0.82,0.83,0.85,0.85,0.85,0.86,0.86,0.87,0.87,0.86,0.86,0.86,0.86,0.85,0.84,0.83,0.83,0.83,0.82,0.81,0.80,0.79,0.78,0.77,0.77,0.77,0.76,0.75,0.75,0.74,0.73,0.73,0.72,0.71,0.70,0.69,0.68,0.66…
P0DME0	0.74,0.75,0.74,0.75,0.75,0.76,0.77,0.77,0.77,0.78,0.78,0.78,0.78,0.78,0.78,0.79,0.79,0.80,0.80,0.80,0.81,0.81,0.82,0.82,0.83,0.83,0.82,0.82,0.82,0.81,0.81,0.80,0.80,0.78,0.77,0.76,0.75,0.74,0.73,0.73,0.73,0.72,0.71,0.71,0.70,0.68,0.68,0.67,0.66,0.65,0.64,0.64,0.62,0.61,0.61,0.59,0.57,0.56,0.55,0.54,0.52,0.51,0.51,0.49,0.49,0.49,0.48,0.48,0.48,0.48,0.47,0.46,0.47,0.46,0.45,0.46,0.45,0.44,0.44,0.44…
Q01105	0.87,0.87,0.86,0.87,0.87,0.88,0.88,0.88,0.88,0.89,0.89,0.88,0.88,0.87,0.87,0.86,0.85,0.85,0.84,0.83,0.83,0.82,0.81,0.80,0.78,0.78,0.77,0.76,0.76,0.75,0.75,0.74,0.72,0.71,0.70,0.69,0.68,0.67,0.67,0.66,0.65,0.64,0.63,0.63,0.62,0.61,0.58,0.58,0.56,0.55,0.53,0.53,0.52,0.50,0.51,0.50,0.49,0.49,0.49,0.49,0.48,0.47,0.48,0.47,0.46,0.47,0.46,0.45,0.45,0.46,0.45,0.46,0.46,0.45,0.43,0.43,0.42,0.41,0.39,0.38…
O75880	0.87,0.87,0.87,0.87,0.87,0.87,0.87,0.87,0.87,0.87,0.87,0.87,0.86,0.87,0.86,0.85,0.85,0.85,0.84,0.83,0.83,0.83,0.82,0.82,0.82,0.82,0.82,0.81,0.80,0.80,0.79,0.79,0.79,0.78,0.78,0.78,0.78,0.78,0.78,0.78,0.78,0.78,0.78,0.78,0.78,0.78,0.78,0.78,0.78,0.77,0.77,0.78,0.77,0.78,0.78,0.79,0.79,0.80,0.80,0.81,0.82,0.82,0.82,0.83,0.83,0.83,0.84,0.84,0.85,0.86,0.86,0.87,0.87,0.86,0.86,0.86,0.86,0.84,0.83,0.83…
A0A494C0Z2	0.89,0.89,0.89,0.89,0.90,0.90,0.90,0.89,0.89,0.89,0.89,0.89,0.89,0.89,0.89,0.89,0.89,0.89,0.89,0.89,0.88,0.88,0.89,0.88,0.89,0.89,0.89,0.89,0.89,0.89,0.90,0.91,0.91,0.91,0.91,0.91,0.90,0.90,0.90,0.90,0.89,0.89,0.89,0.89,0.89,0.89,0.89,0.89,0.90,0.90,0.90,0.90,0.90,0.90,0.91,0.91,0.90,0.90,0.90,0.91,0.91,0.91,0.90,0.90,0.90,0.89,0.89,0.90,0.89,0.89,0.89,0.89,0.89,0.88,0.87,0.87,0.87,0.87,0.87,0.86…
Q9HD40	0.51,0.50,0.50,0.50,0.49,0.49,0.50,0.49,0.49,0.48,0.48,0.47,0.47,0.47,0.45,0.45,0.46,0.46,0.46,0.46,0.45,0.44,0.44,0.44,0.43,0.42,0.43,0.44,0.45,0.44,0.44,0.43,0.41,0.40,0.39,0.39,0.39,0.37,0.37,0.37,0.36,0.35,0.35,0.34,0.33,0.34,0.35,0.36,0.36,0.37,0.37,0.38,0.39,0.40,0.40,0.40,0.40,0.40,0.39,0.41,0.40,0.42,0.43,0.42,0.40,0.41,0.43,0.41,0.40,0.40,0.40,0.40,0.39,0.39,0.39,0.39,0.39,0.40,0.42,0.42…
Q969T3	0.70,0.69,0.69,0.69,0.70,0.70,0.71,0.72,0.73,0.73,0.73,0.74,0.74,0.75,0.76,0.76,0.76,0.77,0.77,0.78,0.78,0.78,0.78,0.78,0.78,0.78,0.78,0.78,0.79,0.79,0.80,0.80,0.80,0.80,0.81,0.82,0.82,0.82,0.82,0.82,0.81,0.81,0.81,0.81,0.81,0.80,0.80,0.80,0.80,0.80,0.80,0.81,0.81,0.81,0.81,0.81,0.82,0.82,0.82,0.81,0.81,0.81,0.81,0.81,0.80,0.80,0.80,0.80,0.80,0.79,0.79,0.79,0.80,0.82,0.82,0.82,0.82,0.84,0.84,0.85…
O43290	0.91,0.91,0.91,0.91,0.90,0.91,0.91,0.91,0.91,0.91,0.92,0.91,0.91,0.92,0.92,0.92,0.92,0.91,0.92,0.91,0.92,0.92,0.92,0.91,0.91,0.91,0.91,0.91,0.91,0.91,0.91,0.91,0.91,0.91,0.91,0.92,0.92,0.92,0.92,0.93,0.93,0.93,0.93,0.93,0.94,0.94,0.94,0.94,0.94,0.93,0.93,0.93,0.93,0.92,0.92,0.92,0.92,0.92,0.92,0.92,0.92,0.92,0.92,0.92,0.92,0.91,0.91,0.92,0.91,0.91,0.92,0.92,0.91,0.92,0.92,0.91,0.91,0.91,0.90,0.90…
Q53GS9	0.91,0.92,0.92,0.92,0.92,0.92,0.92,0.92,0.91,0.91,0.91,0.91,0.92,0.92,0.92,0.92,0.92,0.92,0.92,0.92,0.92,0.92,0.92,0.92,0.92,0.93,0.93,0.93,0.93,0.92,0.91,0.91,0.92,0.92,0.92,0.92,0.92,0.92,0.91,0.92,0.92,0.91,0.91,0.91,0.91,0.90,0.90,0.90,0.90,0.89,0.90,0.89,0.89,0.89,0.89,0.89,0.89,0.89,0.89,0.89,0.89,0.90,0.89,0.89,0.89,0.89,0.89,0.89,0.89,0.88,0.89,0.89,0.89,0.89,0.89,0.89,0.89,0.89,0.87,0.87…
Q9UNH6	0.88,0.88,0.88,0.88,0.89,0.89,0.88,0.89,0.88,0.86,0.84,0.82,0.81,0.78,0.77,0.75,0.74,0.73,0.72,0.72,0.71,0.70,0.69,0.68,0.68,0.68,0.66,0.65,0.63,0.61,0.59,0.57,0.55,0.54,0.52,0.50,0.49,0.47,0.47,0.45,0.45,0.45,0.43,0.43,0.42,0.41,0.41,0.39,0.38,0.36,0.36,0.35,0.36,0.35,0.36,0.35,0.35,0.36,0.35,0.34,0.33,0.32,0.32,0.30,0.30,0.29,0.28,0.27,0.27,0.27,0.27,0.27,0.27,0.26,0.27,0.26,0.27,0.27,0.28,0.27…
Q92925	0.90,0.90,0.90,0.89,0.89,0.89,0.89,0.89,0.89,0.89,0.90,0.89,0.89,0.90,0.90,0.89,0.89,0.89,0.89,0.89,0.89,0.88,0.88,0.88,0.88,0.88,0.88,0.88,0.88,0.88,0.88,0.88,0.88,0.88,0.88,0.88,0.87,0.87,0.87,0.87,0.87,0.87,0.87,0.88,0.88,0.88,0.88,0.88,0.88,0.88,0.88,0.88,0.88,0.88,0.88,0.88,0.89,0.89,0.89,0.89,0.89,0.89,0.89,0.89,0.89,0.89,0.89,0.89,0.89,0.88,0.89,0.89,0.89,0.89,0.89,0.89,0.90,0.90,0.90,0.90…
Q5SXM2	0.56,0.57,0.58,0.59,0.60,0.62,0.63,0.64,0.65,0.65,0.66,0.66,0.67,0.67,0.68,0.68,0.68,0.69,0.69,0.70,0.70,0.71,0.71,0.72,0.73,0.74,0.75,0.76,0.76,0.78,0.78,0.80,0.80,0.81,0.82,0.83,0.84,0.85,0.86,0.86,0.87,0.88,0.88,0.88,0.88,0.88,0.87,0.88,0.87,0.87,0.88,0.88,0.88,0.88,0.88,0.88,0.88,0.89,0.88,0.87,0.87,0.86,0.86,0.86,0.84,0.84,0.83,0.82,0.81,0.80,0.78,0.78,0.77,0.76,0.75,0.74,0.73,0.73,0.72,0.71…
P0C7P3	0.35,0.34,0.33,0.32,0.31,0.30,0.32,0.32,0.31,0.32,0.33,0.32,0.34,0.35,0.35,0.37,0.37,0.37,0.38,0.38,0.37,0.35,0.33,0.32,0.32,0.31,0.31,0.31,0.29,0.26,0.26,0.25,0.25,0.25,0.25,0.26,0.26,0.26,0.25,0.25,0.25,0.23,0.24,0.24,0.25,0.26,0.27,0.27,0.27,0.27,0.26,0.27,0.29,0.28,0.27,0.26,0.23,0.24,0.24,0.22,0.22,0.22,0.23,0.22,0.23,0.25,0.25,0.24,0.26,0.27,0.28,0.29,0.31,0.32,0.32,0.31,0.31,0.32,0.32,0.33…
Q9UJ37	0.66,0.66,0.65,0.65,0.65,0.64,0.64,0.64,0.65,0.63,0.62,0.62,0.63,0.63,0.64,0.64,0.64,0.64,0.65,0.65,0.66,0.66,0.66,0.66,0.66,0.66,0.67,0.67,0.67,0.68,0.68,0.69,0.70,0.71,0.72,0.72,0.73,0.73,0.73,0.73,0.73,0.73,0.74,0.73,0.73,0.72,0.73,0.73,0.72,0.70,0.71,0.71,0.70,0.68,0.67,0.67,0.67,0.67,0.66,0.64,0.64,0.63,0.61,0.59,0.58,0.57,0.57,0.55,0.54,0.52,0.50,0.48,0.46,0.45,0.44,0.43,0.41,0.40,0.40,0.41…
Q86VZ5	0.39,0.40,0.40,0.38,0.38,0.40,0.39,0.38,0.39,0.40,0.39,0.39,0.38,0.38,0.38,0.37,0.36,0.37,0.36,0.36,0.37,0.37,0.36,0.35,0.37,0.38,0.38,0.39,0.38,0.39,0.39,0.39,0.39,0.41,0.40,0.42,0.42,0.42,0.42,0.41,0.40,0.42,0.41,0.39,0.41,0.41,0.39,0.40,0.41,0.40,0.39,0.40,0.41,0.41,0.41,0.42,0.44,0.45,0.45,0.47,0.48,0.48,0.48,0.50,0.52,0.52,0.53,0.53,0.53,0.55,0.55,0.55,0.57,0.58,0.58,0.59,0.60,0.62,0.63,0.63…
Q13342	0.81,0.79,0.77,0.76,0.74,0.73,0.74,0.73,0.73,0.73,0.74,0.75,0.75,0.75,0.76,0.75,0.75,0.73,0.72,0.72,0.71,0.69,0.67,0.66,0.64,0.62,0.61,0.60,0.58,0.56,0.55,0.55,0.52,0.50,0.50,0.47,0.46,0.46,0.46,0.45,0.44,0.44,0.43,0.42,0.41,0.41,0.40,0.38,0.38,0.37,0.37,0.36,0.33,0.33,0.32,0.31,0.31,0.29,0.30,0.31,0.29,0.30,0.31,0.31,0.30,0.31,0.32,0.33,0.32,0.33,0.34,0.33,0.33,0.34,0.34,0.33,0.35,0.35,0.33,0.32…
P48764	0.74,0.74,0.74,0.75,0.75,0.75,0.75,0.75,0.76,0.76,0.76,0.77,0.77,0.78,0.77,0.78,0.78,0.79,0.79,0.79,0.79,0.79,0.78,0.77,0.77,0.76,0.76,0.75,0.74,0.73,0.73,0.72,0.71,0.71,0.71,0.71,0.70,0.70,0.70,0.69,0.68,0.68,0.67,0.66,0.64,0.64,0.63,0.62,0.60,0.59,0.59,0.57,0.56,0.55,0.54,0.54,0.54,0.53,0.51,0.50,0.49,0.48,0.46,0.45,0.44,0.42,0.41,0.39,0.38,0.38,0.36,0.34,0.34,0.35,0.33,0.32,0.32,0.33,0.32,0.32…
Q9Y2E8	0.89,0.89,0.89,0.89,0.89,0.88,0.88,0.87,0.87,0.87,0.87,0.87,0.87,0.86,0.86,0.86,0.86,0.86,0.86,0.87,0.87,0.86,0.86,0.86,0.85,0.85,0.85,0.84,0.84,0.83,0.81,0.81,0.80,0.79,0.79,0.79,0.78,0.77,0.76,0.75,0.73,0.73,0.72,0.71,0.69,0.69,0.68,0.66,0.65,0.64,0.63,0.61,0.59,0.58,0.57,0.55,0.54,0.53,0.51,0.50,0.49,0.49,0.48,0.48,0.46,0.46,0.46,0.45,0.43,0.42,0.40,0.40,0.38,0.37,0.37,0.35,0.33,0.33,0.33,0.32…
O95470	0.64,0.65,0.65,0.64,0.64,0.63,0.63,0.63,0.63,0.63,0.62,0.62,0.62,0.61,0.62,0.62,0.62,0.62,0.62,0.62,0.61,0.60,0.59,0.58,0.57,0.57,0.57,0.56,0.56,0.56,0.56,0.56,0.56,0.55,0.56,0.55,0.55,0.55,0.54,0.54,0.53,0.53,0.53,0.52,0.53,0.52,0.53,0.52,0.51,0.51,0.51,0.50,0.51,0.51,0.51,0.50,0.50,0.49,0.48,0.48,0.48,0.49,0.50,0.49,0.49,0.50,0.50,0.49,0.50,0.50,0.50,0.48,0.49,0.49,0.48,0.48,0.49,0.48,0.47,0.47…
Q08648	0.68,0.70,0.71,0.71,0.71,0.71,0.71,0.70,0.70,0.70,0.70,0.70,0.70,0.70,0.69,0.69,0.69,0.69,0.69,0.70,0.70,0.70,0.69,0.70,0.69,0.70,0.70,0.70,0.71,0.71,0.71,0.71,0.72,0.72,0.73,0.74,0.74,0.73,0.74,0.74,0.75,0.75,0.74,0.73,0.74,0.74,0.74,0.74,0.75,0.75,0.76,0.76,0.76,0.76,0.76,0.76,0.77,0.78,0.78,0.78,0.77,0.76,0.76,0.75,0.74,0.74,0.72,0.71,0.71,0.71,0.71,0.70,0.70,0.71,0.71,0.69,0.70,0.70,0.69,0.69…
O15266	0.88,0.89,0.89,0.89,0.89,0.90,0.89,0.89,0.89,0.89,0.89,0.89,0.88,0.87,0.87,0.87,0.85,0.84,0.83,0.82,0.81,0.80,0.80,0.78,0.78,0.78,0.78,0.78,0.78,0.78,0.78,0.78,0.78,0.78,0.79,0.78,0.78,0.79,0.78,0.78,0.78,0.78,0.78,0.78,0.78,0.78,0.78,0.78,0.78,0.78,0.77,0.77,0.77,0.78,0.78,0.79,0.79,0.80,0.81,0.82,0.83,0.84,0.84,0.85,0.86,0.86,0.86,0.85,0.86,0.86,0.86,0.86,0.86,0.85,0.85,0.85,0.85,0.85,0.85,0.85…
Q96HU1	0.44,0.45,0.46,0.45,0.44,0.44,0.45,0.44,0.45,0.46,0.46,0.48,0.49,0.50,0.51,0.52,0.52,0.52,0.53,0.52,0.52,0.50,0.48,0.46,0.44,0.42,0.41,0.41,0.39,0.38,0.38,0.40,0.41,0.42,0.44,0.46,0.48,0.49,0.48,0.49,0.50,0.50,0.49,0.49,0.50,0.51,0.51,0.51,0.51,0.51,0.50,0.50,0.48,0.47,0.47,0.46,0.44,0.43,0.43,0.41,0.40,0.41,0.42,0.43,0.43,0.44,0.46,0.47,0.49,0.49,0.51,0.50,0.48,0.48,0.49,0.47,0.45,0.44,0.42,0.43…
Q9NUL5	0.25,0.26,0.25,0.26,0.27,0.29,0.30,0.29,0.28,0.28,0.28,0.27,0.28,0.29,0.28,0.29,0.29,0.30,0.29,0.29,0.28,0.27,0.26,0.24,0.22,0.22,0.21,0.21,0.21,0.20,0.21,0.22,0.23,0.23,0.24,0.26,0.28,0.28,0.28,0.30,0.31,0.31,0.32,0.32,0.32,0.32,0.30,0.30,0.32,0.33,0.33,0.33,0.35,0.34,0.34,0.36,0.34,0.34,0.34,0.34,0.33,0.34,0.36,0.36,0.36,0.37,0.37,0.38,0.40,0.41,0.42,0.41,0.41,0.40,0.40,0.39,0.38,0.36,0.36,0.37…
Q8N5H7	0.88,0.86,0.86,0.86,0.86,0.86,0.86,0.86,0.86,0.86,0.86,0.86,0.86,0.86,0.87,0.87,0.85,0.84,0.84,0.84,0.85,0.85,0.85,0.84,0.84,0.84,0.84,0.84,0.84,0.83,0.84,0.83,0.82,0.82,0.82,0.81,0.80,0.81,0.79,0.79,0.78,0.79,0.80,0.80,0.80,0.79,0.78,0.77,0.76,0.76,0.75,0.75,0.75,0.75,0.74,0.74,0.74,0.75,0.76,0.76,0.76,0.75,0.75,0.75,0.75,0.75,0.75,0.74,0.74,0.73,0.73,0.73,0.73,0.73,0.73,0.73,0.73,0.75,0.75,0.76…
Q96Q15	0.94,0.93,0.93,0.93,0.93,0.92,0.92,0.91,0.90,0.90,0.90,0.89,0.90,0.89,0.89,0.90,0.89,0.89,0.89,0.89,0.90,0.89,0.89,0.89,0.89,0.89,0.89,0.90,0.89,0.89,0.89,0.89,0.89,0.89,0.89,0.89,0.89,0.88,0.89,0.88,0.89,0.89,0.89,0.89,0.88,0.88,0.89,0.88,0.89,0.90,0.90,0.90,0.90,0.90,0.90,0.90,0.90,0.90,0.90,0.89,0.89,0.89,0.89,0.89,0.89,0.88,0.88,0.88,0.88,0.87,0.87,0.87,0.88,0.88,0.87,0.87,0.87,0.87,0.87,0.87…
K7EJ46	0.62,0.62,0.62,0.62,0.62,0.63,0.62,0.62,0.63,0.62,0.61,0.61,0.60,0.60,0.59,0.59,0.59,0.59,0.58,0.58,0.58,0.57,0.56,0.56,0.55,0.55,0.55,0.54,0.54,0.54,0.54,0.54,0.54,0.53,0.54,0.55,0.56,0.57,0.57,0.57,0.58,0.58,0.58,0.59,0.60,0.60,0.60,0.61,0.61,0.62,0.62,0.64,0.65,0.66,0.67,0.67,0.68,0.69,0.70,0.70,0.71,0.72,0.73,0.74,0.75,0.76,0.76,0.77,0.78,0.78,0.79,0.80,0.81,0.83,0.83,0.84,0.83,0.83,0.82,0.82…
Q8N412	0.84,0.82,0.83,0.82,0.81,0.81,0.81,0.81,0.81,0.81,0.82,0.82,0.82,0.83,0.82,0.83,0.83,0.83,0.83,0.82,0.82,0.82,0.81,0.80,0.79,0.79,0.78,0.78,0.79,0.79,0.79,0.79,0.79,0.79,0.78,0.79,0.78,0.78,0.79,0.79,0.79,0.79,0.79,0.78,0.79,0.80,0.80,0.79,0.79,0.79,0.78,0.79,0.78,0.78,0.77,0.78,0.77,0.78,0.77,0.77,0.78,0.78,0.77,0.78,0.79,0.78,0.79,0.78,0.77,0.77,0.77,0.76,0.76,0.76,0.76,0.75,0.74,0.74,0.73,0.71…
Q96SB8	0.93,0.93,0.93,0.93,0.93,0.93,0.93,0.93,0.93,0.92,0.92,0.93,0.93,0.93,0.93,0.93,0.93,0.93,0.92,0.92,0.91,0.90,0.88,0.87,0.85,0.82,0.80,0.78,0.76,0.74,0.71,0.70,0.68,0.67,0.65,0.63,0.61,0.61,0.59,0.58,0.57,0.55,0.54,0.53,0.51,0.51,0.48,0.46,0.45,0.43,0.41,0.38,0.36,0.33,0.31,0.29,0.28,0.28,0.27,0.25,0.24,0.22,0.22,0.22,0.21,0.20,0.20,0.20,0.20,0.20,0.19,0.20,0.19,0.19,0.18,0.20,0.20,0.21,0.19,0.18…
Q9BRV3	0.42,0.41,0.40,0.41,0.40,0.39,0.39,0.40,0.40,0.39,0.40,0.40,0.39,0.40,0.41,0.41,0.41,0.41,0.40,0.41,0.42,0.40,0.40,0.38,0.38,0.38,0.36,0.35,0.36,0.34,0.33,0.33,0.33,0.32,0.32,0.32,0.32,0.31,0.31,0.31,0.30,0.30,0.30,0.31,0.31,0.30,0.31,0.31,0.29,0.29,0.30,0.28,0.27,0.28,0.27,0.26,0.25,0.25,0.25,0.25,0.24,0.22,0.22,0.21,0.22,0.21,0.20,0.20,0.22,0.22,0.22,0.24,0.25,0.26,0.28,0.29,0.29,0.30,0.30,0.31…
P49888	0.41,0.41,0.40,0.39,0.40,0.40,0.38,0.40,0.40,0.39,0.39,0.40,0.38,0.39,0.38,0.38,0.39,0.39,0.38,0.37,0.36,0.34,0.32,0.30,0.29,0.28,0.27,0.27,0.26,0.25,0.24,0.25,0.24,0.22,0.22,0.20,0.19,0.19,0.18,0.18,0.19,0.18,0.19,0.19,0.19,0.18,0.19,0.20,0.18,0.18,0.20,0.20,0.19,0.19,0.17,0.18,0.18,0.16,0.15,0.15,0.15,0.15,0.15,0.16,0.16,0.18,0.21,0.22,0.22,0.22,0.22,0.22,0.23,0.23,0.23,0.25,0.26,0.27,0.29,0.30…
O00338	0.57,0.55,0.54,0.53,0.51,0.49,0.50,0.49,0.48,0.48,0.48,0.47,0.47,0.47,0.46,0.47,0.46,0.46,0.46,0.46,0.45,0.43,0.41,0.39,0.37,0.35,0.33,0.31,0.29,0.28,0.26,0.26,0.24,0.24,0.23,0.21,0.21,0.20,0.18,0.18,0.18,0.18,0.18,0.18,0.19,0.19,0.19,0.18,0.19,0.20,0.19,0.19,0.20,0.20,0.18,0.18,0.17,0.18,0.17,0.15,0.14,0.15,0.14,0.14,0.15,0.15,0.16,0.18,0.20,0.21,0.22,0.22,0.22,0.22,0.23,0.23,0.23,0.24,0.26,0.26…
Q9ULZ2	0.65,0.63,0.63,0.61,0.60,0.58,0.56,0.55,0.55,0.53,0.52,0.50,0.50,0.48,0.48,0.47,0.48,0.49,0.49,0.50,0.51,0.49,0.48,0.47,0.45,0.43,0.41,0.39,0.37,0.34,0.33,0.31,0.30,0.28,0.27,0.26,0.25,0.25,0.26,0.27,0.28,0.28,0.28,0.28,0.29,0.29,0.29,0.30,0.30,0.30,0.30,0.30,0.32,0.32,0.33,0.34,0.34,0.33,0.32,0.31,0.31,0.30,0.32,0.32,0.33,0.34,0.35,0.35,0.35,0.35,0.36,0.36,0.36,0.36,0.37,0.40,0.40,0.42,0.41,0.40…
Q96FJ0	0.62,0.61,0.60,0.58,0.57,0.55,0.55,0.54,0.53,0.51,0.51,0.50,0.48,0.48,0.48,0.47,0.46,0.46,0.46,0.46,0.46,0.44,0.43,0.41,0.40,0.38,0.39,0.37,0.36,0.36,0.35,0.33,0.32,0.30,0.28,0.27,0.26,0.25,0.24,0.24,0.23,0.23,0.22,0.22,0.22,0.22,0.24,0.23,0.23,0.24,0.24,0.23,0.23,0.23,0.22,0.21,0.21,0.21,0.20,0.19,0.19,0.17,0.17,0.16,0.15,0.15,0.16,0.16,0.16,0.16,0.17,0.17,0.18,0.19,0.19,0.21,0.23,0.23,0.25,0.25…
Q92537	0.81,0.81,0.80,0.79,0.78,0.77,0.76,0.74,0.73,0.72,0.73,0.72,0.72,0.71,0.71,0.71,0.71,0.71,0.70,0.70,0.69,0.67,0.66,0.65,0.63,0.62,0.62,0.60,0.61,0.59,0.58,0.56,0.55,0.54,0.52,0.51,0.51,0.51,0.51,0.51,0.52,0.52,0.52,0.51,0.50,0.50,0.50,0.50,0.49,0.48,0.47,0.45,0.45,0.45,0.44,0.45,0.44,0.43,0.42,0.41,0.41,0.42,0.44,0.44,0.43,0.44,0.42,0.41,0.41,0.40,0.41,0.41,0.42,0.42,0.42,0.43,0.44,0.43,0.43,0.41…
P46977	0.64,0.63,0.60,0.60,0.60,0.58,0.56,0.56,0.55,0.54,0.53,0.53,0.51,0.50,0.49,0.48,0.47,0.46,0.47,0.46,0.46,0.44,0.43,0.41,0.39,0.37,0.36,0.35,0.34,0.33,0.32,0.30,0.28,0.27,0.26,0.25,0.24,0.24,0.23,0.23,0.22,0.22,0.23,0.23,0.23,0.24,0.25,0.25,0.24,0.25,0.25,0.26,0.25,0.26,0.27,0.26,0.26,0.26,0.28,0.27,0.26,0.26,0.26,0.25,0.25,0.26,0.27,0.26,0.26,0.25,0.25,0.25,0.25,0.26,0.26,0.25,0.25,0.26,0.26,0.26…
Q96DR4	0.42,0.41,0.43,0.42,0.43,0.44,0.45,0.45,0.44,0.45,0.45,0.45,0.44,0.45,0.45,0.46,0.47,0.45,0.45,0.44,0.43,0.42,0.40,0.40,0.40,0.39,0.39,0.39,0.40,0.39,0.39,0.39,0.38,0.37,0.37,0.37,0.36,0.36,0.36,0.37,0.36,0.37,0.37,0.37,0.37,0.35,0.34,0.33,0.32,0.32,0.31,0.30,0.30,0.31,0.31,0.30,0.29,0.29,0.30,0.29,0.31,0.31,0.31,0.32,0.31,0.31,0.29,0.29,0.29,0.28,0.29,0.29,0.31,0.33,0.34,0.34,0.34,0.34,0.33,0.33…
O95793	0.86,0.86,0.87,0.87,0.87,0.87,0.87,0.86,0.86,0.86,0.86,0.86,0.85,0.86,0.86,0.86,0.86,0.86,0.86,0.86,0.86,0.86,0.85,0.85,0.86,0.86,0.86,0.86,0.86,0.87,0.87,0.86,0.86,0.86,0.87,0.87,0.87,0.87,0.87,0.87,0.88,0.88,0.88,0.88,0.88,0.87,0.87,0.86,0.87,0.87,0.86,0.85,0.84,0.83,0.82,0.80,0.78,0.77,0.76,0.74,0.72,0.72,0.72,0.70,0.70,0.68,0.67,0.66,0.65,0.64,0.63,0.62,0.61,0.60,0.59,0.58,0.59,0.59,0.58,0.58…
O15400	0.52,0.50,0.51,0.50,0.48,0.47,0.47,0.45,0.44,0.43,0.42,0.41,0.40,0.41,0.40,0.39,0.39,0.39,0.38,0.39,0.39,0.39,0.38,0.36,0.35,0.34,0.34,0.32,0.31,0.32,0.32,0.31,0.31,0.31,0.32,0.32,0.31,0.31,0.31,0.30,0.30,0.30,0.30,0.30,0.30,0.30,0.29,0.30,0.30,0.30,0.31,0.31,0.31,0.31,0.32,0.32,0.34,0.34,0.34,0.36,0.36,0.37,0.36,0.36,0.38,0.37,0.37,0.37,0.37,0.37,0.37,0.37,0.37,0.36,0.36,0.36,0.36,0.35,0.35,0.35…
P16949	0.66,0.65,0.63,0.63,0.64,0.64,0.65,0.65,0.67,0.68,0.67,0.68,0.68,0.69,0.69,0.69,0.69,0.69,0.69,0.70,0.71,0.70,0.70,0.71,0.70,0.69,0.69,0.70,0.70,0.69,0.69,0.69,0.70,0.70,0.70,0.68,0.66,0.66,0.66,0.67,0.67,0.67,0.68,0.69,0.69,0.68,0.67,0.66,0.65,0.64,0.63,0.62,0.62,0.61,0.60,0.60,0.60,0.59,0.59,0.59,0.58,0.57,0.56,0.55,0.54,0.54,0.54,0.54,0.54,0.54,0.54,0.55,0.54,0.54,0.54,0.53,0.54,0.54,0.55,0.55…
Q8IUH8	0.66,0.64,0.64,0.62,0.60,0.58,0.56,0.54,0.52,0.51,0.50,0.51,0.52,0.52,0.52,0.52,0.51,0.50,0.49,0.47,0.47,0.44,0.43,0.41,0.41,0.41,0.39,0.40,0.38,0.38,0.38,0.39,0.38,0.39,0.39,0.38,0.37,0.37,0.34,0.34,0.33,0.33,0.33,0.32,0.31,0.34,0.34,0.36,0.36,0.37,0.38,0.39,0.39,0.39,0.40,0.40,0.41,0.42,0.42,0.44,0.46,0.47,0.48,0.50,0.51,0.51,0.50,0.52,0.50,0.51,0.52,0.51,0.49,0.49,0.47,0.45,0.45,0.44,0.44,0.46…
Q96BD6	0.58,0.57,0.55,0.56,0.57,0.55,0.55,0.56,0.56,0.57,0.56,0.57,0.56,0.55,0.56,0.55,0.53,0.52,0.51,0.50,0.49,0.47,0.46,0.44,0.43,0.42,0.41,0.41,0.41,0.40,0.39,0.39,0.40,0.40,0.40,0.39,0.38,0.37,0.38,0.38,0.37,0.36,0.37,0.37,0.35,0.34,0.34,0.33,0.33,0.34,0.32,0.33,0.31,0.30,0.29,0.28,0.28,0.28,0.29,0.30,0.31,0.32,0.32,0.31,0.30,0.29,0.28,0.27,0.26,0.25,0.25,0.25,0.25,0.25,0.25,0.25,0.25,0.25,0.24,0.22…
A7MD48	0.65,0.65,0.65,0.65,0.65,0.65,0.66,0.67,0.67,0.66,0.67,0.66,0.65,0.65,0.65,0.64,0.64,0.64,0.65,0.65,0.66,0.65,0.66,0.66,0.67,0.67,0.67,0.69,0.69,0.70,0.70,0.71,0.71,0.72,0.72,0.73,0.74,0.74,0.75,0.77,0.77,0.77,0.77,0.78,0.79,0.79,0.79,0.79,0.79,0.78,0.80,0.80,0.80,0.81,0.82,0.83,0.84,0.84,0.84,0.84,0.84,0.84,0.84,0.84,0.84,0.83,0.83,0.83,0.83,0.84,0.83,0.83,0.83,0.83,0.83,0.84,0.84,0.83,0.84,0.83…
O94901	0.89,0.88,0.89,0.88,0.88,0.88,0.87,0.88,0.86,0.85,0.84,0.84,0.82,0.81,0.81,0.80,0.78,0.78,0.78,0.77,0.77,0.76,0.76,0.75,0.75,0.74,0.74,0.73,0.73,0.74,0.74,0.74,0.75,0.74,0.74,0.75,0.74,0.74,0.74,0.74,0.74,0.74,0.74,0.74,0.74,0.74,0.74,0.75,0.75,0.76,0.76,0.77,0.77,0.78,0.79,0.80,0.81,0.83,0.83,0.83,0.84,0.84,0.85,0.85,0.85,0.86,0.86,0.86,0.87,0.87,0.87,0.87,0.87,0.87,0.87,0.87,0.87,0.87,0.87,0.88…
Q9GZT4	0.45,0.43,0.42,0.42,0.43,0.41,0.41,0.40,0.40,0.40,0.39,0.41,0.40,0.39,0.39,0.40,0.40,0.40,0.40,0.39,0.39,0.37,0.35,0.34,0.31,0.31,0.29,0.29,0.29,0.29,0.28,0.28,0.28,0.27,0.26,0.26,0.25,0.24,0.23,0.23,0.22,0.20,0.19,0.19,0.19,0.18,0.19,0.18,0.19,0.21,0.21,0.22,0.23,0.24,0.26,0.25,0.25,0.24,0.23,0.22,0.22,0.21,0.21,0.21,0.21,0.21,0.21,0.21,0.21,0.20,0.20,0.19,0.20,0.19,0.19,0.20,0.21,0.22,0.23,0.23…
Q16559	0.57,0.55,0.54,0.55,0.54,0.53,0.54,0.54,0.53,0.53,0.52,0.53,0.53,0.54,0.54,0.54,0.55,0.54,0.54,0.53,0.53,0.52,0.50,0.49,0.48,0.47,0.46,0.46,0.46,0.45,0.45,0.46,0.45,0.45,0.45,0.46,0.45,0.45,0.46,0.46,0.46,0.47,0.48,0.49,0.49,0.50,0.52,0.51,0.52,0.53,0.54,0.55,0.55,0.56,0.56,0.56,0.56,0.57,0.59,0.60,0.60,0.61,0.62,0.64,0.65,0.66,0.68,0.70,0.70,0.71,0.73,0.73,0.73,0.74,0.75,0.76,0.76,0.77,0.78,0.79…
Q8TBP0	0.44,0.46,0.48,0.48,0.51,0.51,0.53,0.54,0.55,0.56,0.56,0.55,0.55,0.56,0.54,0.53,0.52,0.51,0.49,0.48,0.48,0.47,0.47,0.46,0.46,0.44,0.44,0.44,0.44,0.44,0.45,0.44,0.44,0.44,0.46,0.46,0.45,0.46,0.46,0.45,0.44,0.43,0.40,0.38,0.37,0.34,0.33,0.32,0.32,0.30,0.31,0.31,0.31,0.30,0.29,0.29,0.28,0.28,0.28,0.28,0.28,0.27,0.26,0.25,0.27,0.27,0.27,0.28,0.31,0.31,0.30,0.29,0.31,0.30,0.29,0.29,0.28,0.26,0.25,0.25…
P19532	0.87,0.87,0.86,0.86,0.85,0.85,0.86,0.86,0.86,0.86,0.87,0.86,0.86,0.87,0.86,0.86,0.86,0.86,0.86,0.85,0.85,0.85,0.85,0.85,0.85,0.85,0.85,0.85,0.86,0.85,0.84,0.84,0.84,0.84,0.85,0.85,0.85,0.84,0.85,0.84,0.84,0.85,0.85,0.86,0.86,0.86,0.86,0.86,0.86,0.86,0.86,0.85,0.86,0.86,0.86,0.87,0.87,0.87,0.87,0.88,0.88,0.88,0.88,0.88,0.89,0.89,0.88,0.88,0.88,0.88,0.88,0.89,0.89,0.89,0.89,0.89,0.89,0.89,0.89,0.89…
Q9GZN2	0.86,0.85,0.84,0.85,0.82,0.81,0.81,0.80,0.78,0.76,0.75,0.74,0.71,0.71,0.70,0.69,0.67,0.67,0.67,0.66,0.64,0.63,0.62,0.60,0.59,0.57,0.56,0.57,0.56,0.55,0.53,0.52,0.52,0.50,0.48,0.48,0.48,0.46,0.46,0.44,0.43,0.42,0.42,0.41,0.38,0.39,0.39,0.37,0.35,0.36,0.36,0.35,0.35,0.36,0.37,0.36,0.36,0.36,0.36,0.34,0.34,0.35,0.35,0.35,0.37,0.36,0.38,0.37,0.37,0.37,0.37,0.36,0.37,0.37,0.38,0.39,0.40,0.40,0.42,0.42…
Q8IYQ7	0.91,0.91,0.90,0.90,0.90,0.90,0.90,0.90,0.89,0.89,0.89,0.89,0.89,0.89,0.90,0.89,0.90,0.89,0.88,0.88,0.89,0.88,0.88,0.88,0.88,0.88,0.88,0.87,0.86,0.85,0.85,0.83,0.81,0.81,0.81,0.80,0.77,0.75,0.72,0.70,0.68,0.66,0.64,0.62,0.61,0.59,0.57,0.55,0.54,0.53,0.51,0.48,0.48,0.46,0.43,0.41,0.41,0.40,0.38,0.38,0.37,0.37,0.36,0.34,0.32,0.30,0.29,0.28,0.27,0.26,0.24,0.23,0.24,0.25,0.24,0.25,0.24,0.25,0.25,0.27…
A6NMZ5	0.42,0.41,0.40,0.41,0.40,0.39,0.38,0.39,0.38,0.37,0.37,0.37,0.36,0.36,0.36,0.36,0.35,0.35,0.36,0.35,0.34,0.33,0.32,0.30,0.31,0.31,0.30,0.32,0.33,0.33,0.33,0.34,0.34,0.34,0.32,0.31,0.30,0.28,0.27,0.27,0.25,0.24,0.24,0.23,0.22,0.22,0.23,0.22,0.21,0.22,0.22,0.21,0.19,0.20,0.20,0.19,0.19,0.20,0.19,0.18,0.19,0.20,0.21,0.23,0.23,0.23,0.21,0.22,0.20,0.21,0.22,0.21,0.20,0.21,0.20,0.20,0.20,0.21,0.21,0.21…
Q8NGJ6	0.48,0.47,0.47,0.49,0.47,0.46,0.46,0.47,0.46,0.45,0.45,0.45,0.44,0.44,0.44,0.44,0.43,0.43,0.43,0.42,0.42,0.40,0.39,0.37,0.36,0.34,0.33,0.32,0.32,0.30,0.28,0.30,0.29,0.29,0.31,0.31,0.31,0.32,0.33,0.33,0.33,0.31,0.31,0.30,0.28,0.28,0.28,0.27,0.25,0.26,0.26,0.24,0.23,0.23,0.22,0.21,0.22,0.22,0.21,0.20,0.22,0.21,0.20,0.20,0.21,0.20,0.19,0.20,0.21,0.22,0.23,0.24,0.23,0.23,0.23,0.22,0.22,0.23,0.22,0.21…
Q8NH90	0.55,0.56,0.55,0.54,0.56,0.56,0.54,0.53,0.53,0.53,0.51,0.51,0.51,0.50,0.49,0.49,0.48,0.47,0.46,0.47,0.46,0.44,0.43,0.42,0.40,0.38,0.37,0.35,0.33,0.35,0.35,0.34,0.36,0.37,0.37,0.37,0.38,0.38,0.37,0.37,0.35,0.34,0.32,0.31,0.31,0.29,0.27,0.28,0.27,0.26,0.25,0.26,0.25,0.24,0.24,0.24,0.23,0.22,0.23,0.23,0.22,0.21,0.22,0.21,0.20,0.21,0.22,0.23,0.25,0.25,0.24,0.23,0.24,0.22,0.23,0.23,0.22,0.21,0.22,0.22…
Q8N2R0	0.86,0.86,0.84,0.83,0.83,0.82,0.80,0.81,0.81,0.80,0.80,0.80,0.79,0.77,0.77,0.76,0.75,0.74,0.74,0.74,0.73,0.71,0.70,0.70,0.68,0.66,0.65,0.64,0.64,0.63,0.62,0.61,0.60,0.60,0.59,0.59,0.58,0.58,0.58,0.57,0.57,0.56,0.56,0.57,0.56,0.56,0.55,0.56,0.55,0.54,0.54,0.54,0.53,0.53,0.54,0.54,0.55,0.55,0.56,0.57,0.57,0.58,0.60,0.61,0.61,0.63,0.64,0.65,0.66,0.67,0.68,0.68,0.69,0.70,0.70,0.71,0.72,0.73,0.73,0.74…
Q99983	0.80,0.79,0.78,0.78,0.77,0.77,0.77,0.77,0.78,0.78,0.78,0.79,0.80,0.80,0.81,0.81,0.81,0.82,0.82,0.82,0.82,0.81,0.82,0.82,0.82,0.82,0.82,0.83,0.82,0.83,0.83,0.84,0.83,0.83,0.84,0.84,0.84,0.84,0.85,0.84,0.83,0.82,0.81,0.82,0.81,0.81,0.80,0.79,0.77,0.77,0.77,0.76,0.75,0.73,0.71,0.69,0.67,0.65,0.63,0.62,0.61,0.61,0.59,0.59,0.59,0.56,0.54,0.54,0.52,0.50,0.49,0.48,0.46,0.45,0.43,0.41,0.39,0.37,0.36,0.35…
Q9BVI0	0.42,0.42,0.40,0.42,0.43,0.44,0.44,0.44,0.43,0.43,0.42,0.42,0.40,0.41,0.41,0.40,0.40,0.40,0.41,0.41,0.40,0.38,0.37,0.36,0.34,0.34,0.33,0.32,0.34,0.32,0.33,0.35,0.35,0.36,0.35,0.34,0.34,0.34,0.34,0.35,0.36,0.36,0.37,0.38,0.36,0.35,0.34,0.33,0.34,0.36,0.35,0.37,0.37,0.40,0.40,0.40,0.42,0.43,0.44,0.44,0.45,0.47,0.48,0.50,0.52,0.53,0.53,0.55,0.55,0.54,0.54,0.54,0.53,0.51,0.50,0.50,0.50,0.51,0.52,0.53…
P27918	0.84,0.84,0.84,0.84,0.84,0.84,0.82,0.82,0.82,0.79,0.77,0.75,0.73,0.71,0.71,0.69,0.68,0.67,0.68,0.67,0.66,0.65,0.64,0.63,0.62,0.61,0.59,0.57,0.56,0.56,0.54,0.52,0.51,0.50,0.49,0.46,0.45,0.43,0.42,0.41,0.40,0.38,0.36,0.34,0.33,0.32,0.33,0.34,0.34,0.33,0.33,0.33,0.33,0.33,0.32,0.31,0.33,0.32,0.33,0.31,0.31,0.31,0.30,0.30,0.31,0.31,0.31,0.33,0.33,0.33,0.32,0.33,0.33,0.34,0.33,0.32,0.32,0.33,0.32,0.32…
Q9NWT1	0.21,0.24,0.25,0.28,0.29,0.32,0.34,0.33,0.34,0.33,0.33,0.32,0.33,0.33,0.34,0.33,0.34,0.34,0.35,0.34,0.34,0.35,0.35,0.35,0.35,0.36,0.36,0.36,0.35,0.35,0.34,0.35,0.36,0.36,0.36,0.35,0.35,0.35,0.34,0.34,0.33,0.32,0.30,0.29,0.27,0.26,0.23,0.21,0.21,0.21,0.22,0.23,0.23,0.24,0.23,0.23,0.23,0.22,0.23,0.22,0.22,0.24,0.22,0.22,0.22,0.22,0.22,0.22,0.22,0.22,0.23,0.24,0.24,0.25,0.25,0.25,0.25,0.25,0.25,0.25…
P50897	0.85,0.86,0.85,0.85,0.85,0.85,0.85,0.85,0.85,0.85,0.85,0.83,0.82,0.79,0.77,0.75,0.73,0.71,0.69,0.68,0.66,0.65,0.63,0.61,0.59,0.58,0.57,0.57,0.56,0.55,0.53,0.52,0.51,0.49,0.48,0.47,0.46,0.43,0.42,0.42,0.41,0.39,0.38,0.39,0.37,0.36,0.34,0.32,0.30,0.28,0.27,0.25,0.26,0.27,0.28,0.29,0.30,0.31,0.31,0.32,0.33,0.33,0.32,0.32,0.33,0.33,0.32,0.31,0.30,0.29,0.29,0.29,0.29,0.30,0.30,0.30,0.29,0.30,0.30,0.30…
O75400	0.83,0.84,0.84,0.85,0.84,0.85,0.85,0.85,0.86,0.85,0.86,0.86,0.85,0.86,0.86,0.86,0.87,0.86,0.87,0.87,0.87,0.87,0.86,0.86,0.87,0.87,0.87,0.87,0.87,0.87,0.87,0.88,0.87,0.88,0.87,0.87,0.87,0.88,0.88,0.88,0.88,0.88,0.88,0.88,0.88,0.88,0.87,0.87,0.87,0.87,0.87,0.86,0.87,0.87,0.87,0.87,0.87,0.86,0.87,0.86,0.86,0.86,0.86,0.86,0.87,0.86,0.86,0.86,0.86,0.86,0.86,0.86,0.85,0.86,0.86,0.86,0.86,0.86,0.86,0.86…
P78395	0.90,0.90,0.91,0.89,0.87,0.87,0.85,0.83,0.82,0.81,0.79,0.77,0.77,0.75,0.73,0.74,0.73,0.72,0.71,0.71,0.69,0.68,0.66,0.65,0.62,0.61,0.61,0.59,0.58,0.57,0.56,0.55,0.53,0.50,0.48,0.47,0.44,0.43,0.41,0.39,0.37,0.37,0.36,0.35,0.34,0.34,0.34,0.33,0.32,0.31,0.31,0.30,0.29,0.28,0.28,0.28,0.26,0.25,0.26,0.25,0.24,0.24,0.23,0.22,0.22,0.22,0.21,0.20,0.21,0.22,0.22,0.22,0.22,0.22,0.24,0.24,0.24,0.24,0.24,0.24…
P28070	0.82,0.81,0.82,0.81,0.81,0.82,0.81,0.82,0.82,0.82,0.82,0.82,0.82,0.82,0.81,0.80,0.79,0.79,0.79,0.80,0.79,0.79,0.78,0.79,0.78,0.76,0.75,0.74,0.73,0.71,0.70,0.69,0.67,0.66,0.64,0.62,0.61,0.60,0.58,0.56,0.54,0.54,0.53,0.51,0.49,0.47,0.45,0.43,0.41,0.39,0.37,0.35,0.33,0.31,0.30,0.31,0.31,0.31,0.30,0.29,0.28,0.28,0.27,0.26,0.25,0.23,0.23,0.22,0.22,0.21,0.20,0.21,0.21,0.21,0.21,0.21,0.21,0.21,0.21,0.21…
Q8WY54	0.43,0.42,0.44,0.43,0.45,0.47,0.48,0.49,0.50,0.52,0.53,0.55,0.56,0.57,0.58,0.59,0.60,0.61,0.62,0.63,0.64,0.63,0.64,0.64,0.66,0.67,0.67,0.69,0.70,0.71,0.72,0.75,0.76,0.76,0.78,0.79,0.80,0.81,0.83,0.85,0.86,0.86,0.88,0.88,0.89,0.89,0.89,0.89,0.90,0.89,0.89,0.89,0.88,0.88,0.87,0.87,0.87,0.87,0.86,0.86,0.86,0.86,0.86,0.86,0.85,0.85,0.85,0.86,0.86,0.86,0.85,0.85,0.84,0.85,0.86,0.86,0.87,0.87,0.88,0.88…
Q9Y520	0.68,0.67,0.66,0.65,0.65,0.64,0.63,0.62,0.63,0.62,0.63,0.63,0.63,0.64,0.64,0.65,0.66,0.66,0.66,0.67,0.67,0.67,0.67,0.68,0.68,0.67,0.68,0.69,0.70,0.70,0.71,0.71,0.72,0.72,0.73,0.74,0.74,0.74,0.76,0.76,0.77,0.78,0.79,0.80,0.81,0.82,0.82,0.83,0.83,0.83,0.82,0.83,0.83,0.83,0.83,0.82,0.82,0.82,0.82,0.82,0.82,0.83,0.81,0.81,0.79,0.79,0.78,0.78,0.78,0.78,0.77,0.77,0.77,0.76,0.76,0.76,0.76,0.76,0.76,0.76…
Q7Z4L9	0.52,0.52,0.52,0.52,0.52,0.50,0.48,0.48,0.48,0.47,0.47,0.47,0.45,0.46,0.44,0.44,0.44,0.44,0.45,0.44,0.43,0.42,0.41,0.40,0.41,0.40,0.41,0.40,0.39,0.41,0.41,0.39,0.39,0.38,0.36,0.35,0.33,0.33,0.32,0.30,0.29,0.28,0.28,0.28,0.27,0.26,0.27,0.27,0.27,0.27,0.27,0.27,0.26,0.26,0.25,0.26,0.25,0.24,0.23,0.21,0.22,0.22,0.23,0.23,0.23,0.23,0.23,0.24,0.24,0.24,0.25,0.24,0.24,0.25,0.26,0.26,0.26,0.27,0.26,0.25…
Q9NQW5	0.92,0.91,0.91,0.91,0.90,0.88,0.87,0.85,0.84,0.82,0.80,0.78,0.77,0.75,0.74,0.73,0.73,0.73,0.72,0.71,0.71,0.70,0.68,0.67,0.66,0.66,0.64,0.63,0.61,0.60,0.59,0.58,0.57,0.56,0.53,0.52,0.51,0.50,0.49,0.47,0.45,0.44,0.44,0.43,0.43,0.42,0.43,0.43,0.44,0.44,0.44,0.45,0.45,0.44,0.45,0.46,0.47,0.47,0.48,0.49,0.50,0.51,0.51,0.53,0.54,0.54,0.55,0.56,0.58,0.60,0.61,0.62,0.64,0.65,0.65,0.67,0.68,0.69,0.71,0.72…
P26022	0.65,0.67,0.68,0.69,0.69,0.69,0.70,0.69,0.69,0.69,0.69,0.70,0.71,0.70,0.71,0.71,0.71,0.72,0.72,0.72,0.73,0.73,0.73,0.74,0.74,0.76,0.77,0.77,0.78,0.78,0.80,0.80,0.80,0.80,0.81,0.81,0.81,0.81,0.80,0.79,0.78,0.77,0.76,0.75,0.74,0.74,0.74,0.73,0.74,0.73,0.73,0.73,0.72,0.71,0.71,0.69,0.68,0.67,0.67,0.66,0.64,0.63,0.62,0.60,0.59,0.58,0.57,0.55,0.54,0.54,0.52,0.51,0.49,0.50,0.49,0.48,0.48,0.48,0.48,0.49…
Q3KNS1	0.91,0.92,0.92,0.91,0.91,0.91,0.90,0.90,0.90,0.91,0.91,0.91,0.91,0.91,0.91,0.92,0.92,0.92,0.92,0.92,0.92,0.92,0.92,0.92,0.92,0.92,0.92,0.92,0.91,0.91,0.91,0.92,0.92,0.92,0.91,0.91,0.92,0.92,0.92,0.92,0.92,0.92,0.92,0.92,0.92,0.91,0.92,0.92,0.92,0.92,0.92,0.92,0.92,0.91,0.91,0.91,0.91,0.91,0.90,0.90,0.90,0.89,0.89,0.89,0.89,0.89,0.89,0.89,0.89,0.89,0.89,0.89,0.89,0.88,0.88,0.88,0.88,0.88,0.88,0.88…
Q9UL46	0.68,0.67,0.67,0.65,0.63,0.63,0.62,0.60,0.60,0.59,0.57,0.56,0.56,0.56,0.55,0.53,0.53,0.53,0.52,0.51,0.51,0.50,0.48,0.47,0.46,0.43,0.42,0.41,0.40,0.41,0.41,0.40,0.39,0.39,0.39,0.39,0.38,0.38,0.38,0.37,0.37,0.36,0.37,0.35,0.37,0.37,0.36,0.36,0.37,0.38,0.39,0.41,0.43,0.44,0.45,0.47,0.49,0.50,0.51,0.52,0.54,0.55,0.57,0.59,0.60,0.60,0.62,0.64,0.64,0.65,0.64,0.64,0.66,0.66,0.66,0.65,0.63,0.64,0.64,0.63…
Q15008	0.43,0.41,0.41,0.40,0.39,0.37,0.38,0.37,0.38,0.39,0.38,0.39,0.41,0.41,0.41,0.41,0.41,0.41,0.41,0.42,0.41,0.39,0.37,0.36,0.34,0.34,0.35,0.34,0.33,0.31,0.30,0.31,0.30,0.29,0.29,0.30,0.30,0.30,0.30,0.31,0.31,0.33,0.33,0.35,0.35,0.36,0.38,0.39,0.39,0.37,0.37,0.38,0.36,0.35,0.36,0.35,0.34,0.35,0.35,0.34,0.33,0.35,0.36,0.35,0.35,0.37,0.37,0.35,0.36,0.37,0.37,0.38,0.39,0.41,0.42,0.42,0.43,0.44,0.45,0.44…
Q96D15	0.81,0.78,0.77,0.78,0.79,0.77,0.76,0.75,0.74,0.75,0.75,0.75,0.73,0.72,0.70,0.70,0.69,0.68,0.67,0.66,0.64,0.63,0.62,0.62,0.60,0.59,0.58,0.58,0.58,0.57,0.56,0.55,0.54,0.52,0.50,0.48,0.46,0.44,0.42,0.40,0.39,0.38,0.39,0.38,0.35,0.34,0.35,0.34,0.33,0.33,0.31,0.30,0.29,0.30,0.31,0.30,0.30,0.30,0.30,0.29,0.29,0.30,0.29,0.28,0.28,0.28,0.27,0.27,0.27,0.26,0.26,0.28,0.28,0.29,0.30,0.31,0.31,0.31,0.32,0.33…
Q9H4I0	0.38,0.38,0.39,0.39,0.40,0.40,0.39,0.38,0.38,0.39,0.39,0.37,0.38,0.39,0.38,0.38,0.37,0.38,0.38,0.37,0.37,0.36,0.35,0.35,0.36,0.36,0.36,0.38,0.38,0.38,0.37,0.36,0.37,0.38,0.38,0.39,0.39,0.40,0.39,0.40,0.41,0.41,0.40,0.40,0.40,0.39,0.39,0.40,0.40,0.39,0.39,0.40,0.40,0.40,0.40,0.41,0.40,0.42,0.42,0.42,0.43,0.44,0.43,0.43,0.44,0.44,0.43,0.43,0.43,0.43,0.43,0.44,0.45,0.44,0.44,0.45,0.46,0.47,0.48,0.50…
Q8IY67	0.88,0.89,0.89,0.89,0.89,0.89,0.88,0.87,0.87,0.85,0.83,0.83,0.83,0.82,0.82,0.80,0.80,0.80,0.79,0.78,0.78,0.78,0.77,0.75,0.74,0.74,0.72,0.71,0.70,0.68,0.66,0.65,0.64,0.63,0.61,0.60,0.58,0.56,0.54,0.53,0.50,0.49,0.46,0.45,0.44,0.42,0.40,0.40,0.39,0.37,0.37,0.38,0.37,0.36,0.35,0.34,0.35,0.33,0.31,0.32,0.33,0.31,0.31,0.31,0.31,0.32,0.31,0.31,0.31,0.30,0.31,0.33,0.34,0.32,0.32,0.32,0.31,0.30,0.30,0.30…
P18754	0.93,0.92,0.91,0.90,0.86,0.87,0.84,0.83,0.81,0.79,0.78,0.78,0.77,0.75,0.73,0.72,0.70,0.68,0.67,0.65,0.63,0.61,0.59,0.58,0.56,0.54,0.51,0.50,0.47,0.45,0.44,0.43,0.43,0.41,0.40,0.38,0.37,0.36,0.35,0.33,0.31,0.30,0.28,0.29,0.27,0.29,0.28,0.29,0.27,0.27,0.27,0.26,0.24,0.24,0.23,0.23,0.23,0.23,0.23,0.23,0.23,0.23,0.22,0.24,0.24,0.23,0.24,0.24,0.24,0.24,0.23,0.23,0.22,0.20,0.22,0.21,0.20,0.19,0.18,0.17…
Q15283	0.85,0.84,0.85,0.85,0.86,0.85,0.85,0.85,0.85,0.86,0.86,0.86,0.85,0.83,0.82,0.81,0.79,0.77,0.76,0.74,0.73,0.71,0.69,0.67,0.65,0.64,0.62,0.61,0.60,0.58,0.57,0.56,0.55,0.55,0.53,0.54,0.53,0.53,0.52,0.50,0.49,0.47,0.45,0.43,0.41,0.38,0.36,0.35,0.33,0.31,0.30,0.29,0.28,0.26,0.27,0.26,0.26,0.26,0.26,0.28,0.29,0.29,0.30,0.30,0.30,0.32,0.31,0.32,0.32,0.32,0.32,0.32,0.32,0.32,0.30,0.31,0.30,0.30,0.28,0.28…
Q9NS23	0.70,0.70,0.71,0.72,0.73,0.74,0.75,0.75,0.75,0.76,0.76,0.76,0.77,0.76,0.76,0.77,0.77,0.77,0.77,0.77,0.77,0.77,0.76,0.77,0.77,0.77,0.77,0.78,0.78,0.78,0.79,0.78,0.77,0.77,0.76,0.75,0.74,0.73,0.72,0.72,0.71,0.69,0.68,0.66,0.64,0.61,0.59,0.57,0.55,0.54,0.52,0.50,0.50,0.48,0.47,0.47,0.46,0.45,0.43,0.41,0.39,0.38,0.36,0.35,0.35,0.34,0.32,0.32,0.31,0.31,0.30,0.29,0.28,0.27,0.28,0.28,0.26,0.27,0.28,0.27…
Q14644	0.28,0.29,0.30,0.29,0.29,0.30,0.31,0.33,0.33,0.35,0.36,0.37,0.37,0.36,0.36,0.35,0.34,0.33,0.32,0.31,0.31,0.29,0.29,0.28,0.27,0.27,0.25,0.24,0.25,0.25,0.25,0.26,0.26,0.27,0.29,0.28,0.29,0.29,0.29,0.30,0.30,0.31,0.31,0.31,0.31,0.31,0.30,0.30,0.27,0.27,0.25,0.26,0.25,0.24,0.24,0.24,0.24,0.24,0.24,0.24,0.24,0.24,0.25,0.25,0.26,0.28,0.29,0.31,0.31,0.31,0.32,0.31,0.30,0.30,0.28,0.27,0.27,0.27,0.26,0.27…
Q96JH8	0.61,0.61,0.60,0.60,0.60,0.59,0.59,0.58,0.58,0.59,0.58,0.58,0.58,0.59,0.60,0.61,0.61,0.62,0.63,0.63,0.64,0.64,0.64,0.65,0.66,0.66,0.67,0.67,0.67,0.68,0.66,0.67,0.66,0.65,0.64,0.63,0.62,0.61,0.61,0.62,0.61,0.62,0.62,0.61,0.60,0.59,0.58,0.57,0.56,0.55,0.55,0.54,0.54,0.55,0.55,0.53,0.53,0.52,0.50,0.50,0.48,0.47,0.45,0.44,0.42,0.41,0.40,0.38,0.36,0.36,0.36,0.35,0.33,0.34,0.35,0.34,0.34,0.35,0.35,0.34…
A4D1S5	0.52,0.49,0.47,0.45,0.44,0.43,0.44,0.42,0.41,0.40,0.39,0.39,0.38,0.37,0.36,0.35,0.34,0.35,0.36,0.36,0.36,0.35,0.34,0.34,0.34,0.32,0.33,0.32,0.30,0.31,0.30,0.29,0.28,0.27,0.27,0.27,0.28,0.29,0.29,0.30,0.30,0.33,0.34,0.35,0.36,0.36,0.35,0.34,0.34,0.34,0.34,0.34,0.33,0.33,0.34,0.34,0.35,0.37,0.36,0.36,0.36,0.36,0.35,0.35,0.34,0.32,0.32,0.31,0.30,0.30,0.29,0.28,0.28,0.27,0.26,0.26,0.25,0.24,0.23,0.23…
Q70E73	0.87,0.86,0.84,0.83,0.83,0.82,0.81,0.80,0.79,0.78,0.77,0.76,0.75,0.75,0.74,0.74,0.73,0.73,0.72,0.72,0.72,0.71,0.71,0.70,0.71,0.71,0.71,0.70,0.70,0.71,0.70,0.70,0.70,0.70,0.70,0.69,0.68,0.68,0.67,0.68,0.67,0.67,0.66,0.66,0.66,0.65,0.65,0.65,0.65,0.64,0.64,0.63,0.64,0.64,0.63,0.63,0.62,0.62,0.63,0.63,0.64,0.64,0.64,0.63,0.63,0.62,0.62,0.60,0.58,0.57,0.56,0.55,0.54,0.53,0.53,0.52,0.52,0.52,0.52,0.52…
P51157	0.47,0.47,0.45,0.43,0.42,0.41,0.41,0.39,0.38,0.37,0.36,0.35,0.35,0.35,0.36,0.36,0.36,0.37,0.38,0.39,0.40,0.39,0.38,0.36,0.36,0.35,0.33,0.32,0.32,0.30,0.30,0.30,0.30,0.30,0.31,0.31,0.31,0.33,0.36,0.36,0.36,0.36,0.35,0.35,0.35,0.35,0.35,0.34,0.34,0.34,0.34,0.36,0.36,0.36,0.37,0.37,0.38,0.38,0.37,0.35,0.35,0.34,0.32,0.32,0.32,0.31,0.31,0.30,0.29,0.28,0.28,0.26,0.25,0.24,0.24,0.24,0.25,0.25,0.24,0.22…
Q96QF0	0.86,0.87,0.87,0.86,0.86,0.86,0.87,0.85,0.85,0.84,0.83,0.83,0.84,0.84,0.84,0.85,0.85,0.85,0.85,0.85,0.85,0.85,0.85,0.85,0.85,0.85,0.85,0.85,0.85,0.85,0.85,0.85,0.85,0.85,0.86,0.86,0.86,0.86,0.86,0.86,0.86,0.86,0.86,0.85,0.86,0.86,0.86,0.86,0.87,0.87,0.88,0.89,0.89,0.88,0.88,0.87,0.87,0.86,0.86,0.86,0.87,0.87,0.86,0.86,0.85,0.85,0.85,0.85,0.85,0.86,0.86,0.86,0.86,0.85,0.85,0.85,0.85,0.86,0.85,0.86…
O94762	0.64,0.65,0.63,0.61,0.61,0.60,0.61,0.62,0.60,0.60,0.59,0.60,0.59,0.57,0.56,0.56,0.55,0.53,0.52,0.51,0.50,0.48,0.48,0.46,0.45,0.44,0.42,0.40,0.38,0.36,0.34,0.33,0.32,0.31,0.30,0.30,0.30,0.29,0.28,0.28,0.28,0.27,0.25,0.24,0.24,0.22,0.22,0.20,0.19,0.21,0.20,0.19,0.17,0.16,0.16,0.15,0.14,0.14,0.15,0.15,0.16,0.16,0.16,0.15,0.15,0.14,0.13,0.15,0.15,0.15,0.16,0.18,0.18,0.20,0.20,0.21,0.20,0.20,0.20,0.20…
Q15286	0.28,0.28,0.28,0.27,0.26,0.26,0.26,0.25,0.25,0.25,0.27,0.27,0.28,0.28,0.30,0.31,0.32,0.33,0.33,0.33,0.34,0.31,0.30,0.29,0.28,0.28,0.27,0.28,0.28,0.29,0.30,0.30,0.32,0.33,0.34,0.35,0.35,0.35,0.34,0.35,0.34,0.35,0.34,0.33,0.33,0.34,0.33,0.34,0.36,0.36,0.36,0.36,0.36,0.35,0.35,0.34,0.33,0.32,0.32,0.33,0.33,0.32,0.31,0.31,0.30,0.29,0.28,0.27,0.27,0.26,0.26,0.25,0.26,0.26,0.25,0.25,0.25,0.25,0.25,0.26…
P57735	0.43,0.44,0.42,0.41,0.39,0.38,0.37,0.36,0.35,0.34,0.33,0.32,0.32,0.32,0.33,0.34,0.34,0.34,0.35,0.37,0.37,0.37,0.36,0.34,0.33,0.32,0.30,0.29,0.28,0.27,0.27,0.27,0.27,0.27,0.28,0.28,0.30,0.33,0.33,0.33,0.32,0.32,0.31,0.32,0.31,0.32,0.31,0.31,0.31,0.31,0.31,0.32,0.34,0.34,0.34,0.33,0.33,0.32,0.32,0.31,0.30,0.29,0.28,0.28,0.28,0.27,0.26,0.26,0.25,0.24,0.24,0.23,0.22,0.21,0.22,0.21,0.22,0.22,0.20,0.20…
O75783	0.92,0.91,0.91,0.91,0.90,0.91,0.91,0.90,0.91,0.91,0.90,0.91,0.91,0.91,0.91,0.91,0.91,0.91,0.90,0.91,0.91,0.90,0.91,0.90,0.91,0.91,0.90,0.91,0.91,0.91,0.91,0.90,0.90,0.91,0.91,0.91,0.90,0.90,0.90,0.90,0.89,0.89,0.89,0.88,0.88,0.87,0.86,0.85,0.85,0.84,0.82,0.82,0.80,0.79,0.79,0.77,0.75,0.75,0.75,0.73,0.71,0.70,0.71,0.70,0.69,0.67,0.65,0.63,0.61,0.59,0.59,0.58,0.56,0.54,0.53,0.51,0.49,0.49,0.48,0.48…
Q7L804	0.33,0.31,0.31,0.32,0.31,0.32,0.33,0.33,0.32,0.35,0.36,0.36,0.36,0.35,0.34,0.33,0.32,0.32,0.31,0.30,0.30,0.29,0.28,0.29,0.29,0.29,0.29,0.29,0.27,0.28,0.27,0.28,0.29,0.30,0.30,0.31,0.32,0.32,0.33,0.33,0.34,0.34,0.34,0.34,0.33,0.33,0.34,0.33,0.33,0.34,0.32,0.30,0.30,0.31,0.32,0.33,0.35,0.36,0.38,0.37,0.38,0.37,0.38,0.37,0.35,0.34,0.33,0.32,0.31,0.31,0.32,0.33,0.35,0.35,0.34,0.35,0.34,0.33,0.33,0.32…
Q06141	0.68,0.68,0.69,0.69,0.70,0.70,0.71,0.71,0.72,0.72,0.73,0.74,0.74,0.74,0.75,0.75,0.75,0.74,0.74,0.73,0.73,0.73,0.73,0.71,0.70,0.69,0.68,0.68,0.69,0.67,0.66,0.65,0.63,0.62,0.62,0.61,0.62,0.60,0.60,0.58,0.57,0.57,0.56,0.54,0.53,0.52,0.50,0.48,0.47,0.47,0.45,0.44,0.44,0.42,0.40,0.38,0.36,0.34,0.34,0.32,0.32,0.32,0.30,0.29,0.29,0.29,0.28,0.27,0.26,0.25,0.25,0.25,0.26,0.28,0.28,0.28,0.29,0.30,0.30,0.30…
Q15493	0.34,0.33,0.32,0.33,0.35,0.35,0.35,0.34,0.33,0.32,0.31,0.30,0.29,0.28,0.28,0.28,0.28,0.28,0.28,0.27,0.27,0.24,0.23,0.21,0.22,0.22,0.23,0.24,0.23,0.24,0.25,0.23,0.24,0.23,0.25,0.24,0.24,0.24,0.24,0.24,0.24,0.24,0.24,0.24,0.25,0.24,0.25,0.25,0.25,0.25,0.25,0.25,0.25,0.25,0.26,0.26,0.25,0.24,0.24,0.24,0.25,0.25,0.27,0.28,0.29,0.28,0.28,0.28,0.27,0.27,0.26,0.26,0.26,0.25,0.27,0.27,0.27,0.29,0.31,0.31…
Q8N392	0.91,0.91,0.90,0.90,0.90,0.91,0.90,0.90,0.89,0.90,0.89,0.89,0.89,0.89,0.88,0.89,0.89,0.89,0.88,0.88,0.88,0.88,0.87,0.87,0.87,0.87,0.87,0.87,0.86,0.87,0.87,0.87,0.87,0.87,0.87,0.87,0.87,0.87,0.86,0.86,0.86,0.86,0.85,0.85,0.84,0.84,0.83,0.82,0.81,0.81,0.80,0.79,0.79,0.78,0.76,0.76,0.74,0.71,0.70,0.69,0.67,0.65,0.64,0.63,0.61,0.60,0.59,0.58,0.56,0.56,0.55,0.55,0.55,0.55,0.55,0.55,0.55,0.54,0.53,0.53…
Q8NC24	0.71,0.71,0.69,0.68,0.68,0.68,0.67,0.67,0.66,0.65,0.64,0.64,0.64,0.63,0.63,0.63,0.62,0.62,0.61,0.61,0.61,0.60,0.60,0.59,0.59,0.58,0.58,0.58,0.58,0.59,0.59,0.60,0.60,0.61,0.62,0.63,0.63,0.64,0.65,0.65,0.66,0.67,0.68,0.67,0.68,0.68,0.68,0.68,0.69,0.69,0.69,0.69,0.70,0.70,0.70,0.70,0.70,0.71,0.71,0.71,0.72,0.71,0.72,0.71,0.71,0.70,0.70,0.68,0.67,0.66,0.66,0.66,0.65,0.64,0.65,0.65,0.65,0.65,0.65,0.65…
Q96EH5	0.54,0.55,0.53,0.53,0.53,0.53,0.52,0.52,0.52,0.52,0.53,0.55,0.54,0.55,0.55,0.55,0.56,0.55,0.56,0.56,0.57,0.56,0.55,0.55,0.54,0.56,0.56,0.56,0.55,0.56,0.57,0.56,0.57,0.58,0.59,0.58,0.59,0.59,0.58,0.59,0.59,0.59,0.59,0.60,0.61,0.61,0.61,0.63,0.64,0.64,0.65
Q99729	0.92,0.91,0.90,0.91,0.91,0.90,0.90,0.91,0.90,0.90,0.91,0.91,0.90,0.90,0.90,0.90,0.89,0.90,0.90,0.90,0.90,0.89,0.89,0.89,0.89,0.88,0.89,0.89,0.88,0.88,0.88,0.88,0.87,0.86,0.85,0.83,0.83,0.82,0.79,0.78,0.78,0.75,0.75,0.75,0.74,0.73,0.73,0.72,0.69,0.68,0.65,0.64,0.61,0.59,0.58,0.56,0.55,0.54,0.54,0.52,0.51,0.49,0.49,0.48,0.46,0.45,0.44,0.42,0.40,0.40,0.39,0.37,0.35,0.35,0.34,0.33,0.34,0.32,0.31,0.31…
Q8WVD3	0.57,0.56,0.55,0.53,0.51,0.51,0.50,0.49,0.47,0.46,0.45,0.45,0.45,0.45,0.45,0.45,0.44,0.43,0.42,0.42,0.43,0.41,0.39,0.37,0.36,0.34,0.33,0.33,0.33,0.33,0.32,0.32,0.31,0.30,0.29,0.28,0.30,0.31,0.31,0.33,0.32,0.32,0.34,0.35,0.35,0.36,0.37,0.38,0.38,0.40,0.40,0.40,0.40,0.40,0.39,0.38,0.39,0.39,0.39,0.40,0.41,0.40,0.41,0.41,0.41,0.40,0.41,0.42,0.40,0.40,0.40,0.41,0.40,0.41,0.41,0.41,0.42,0.41,0.40,0.41…
P34096	0.60,0.60,0.60,0.61,0.61,0.61,0.62,0.62,0.60,0.60,0.60,0.59,0.57,0.58,0.57,0.56,0.55,0.54,0.53,0.52,0.51,0.49,0.49,0.49,0.49,0.48,0.47,0.47,0.46,0.46,0.46,0.45,0.44,0.43,0.43,0.41,0.40,0.41,0.41,0.40,0.40,0.39,0.38,0.38,0.38,0.37,0.37,0.35,0.36,0.36,0.35,0.34,0.33,0.33,0.31,0.31,0.32,0.33,0.34,0.34,0.34,0.35,0.36,0.35,0.33,0.34,0.33,0.35,0.35,0.34,0.35,0.33,0.35,0.37,0.37,0.38,0.39,0.39,0.38,0.36…
O60930	0.88,0.88,0.88,0.88,0.88,0.86,0.84,0.82,0.80,0.77,0.74,0.73,0.72,0.70,0.70,0.70,0.69,0.68,0.66,0.65,0.65,0.63,0.62,0.61,0.60,0.58,0.57,0.56,0.55,0.53,0.51,0.51,0.50,0.49,0.47,0.46,0.44,0.42,0.40,0.39,0.37,0.36,0.35,0.34,0.33,0.33,0.31,0.31,0.32,0.32,0.32,0.34,0.35,0.36,0.37,0.38,0.39,0.40,0.42,0.43,0.46,0.46,0.47,0.49,0.49,0.50,0.53,0.53,0.55,0.56,0.58,0.60,0.60,0.62,0.62,0.64,0.66,0.68,0.70,0.72…
Q96A37	0.89,0.88,0.88,0.87,0.86,0.85,0.83,0.81,0.80,0.79,0.77,0.75,0.73,0.72,0.71,0.70,0.70,0.69,0.68,0.66,0.65,0.65,0.63,0.61,0.59,0.57,0.56,0.56,0.55,0.55,0.53,0.51,0.49,0.47,0.45,0.44,0.43,0.40,0.39,0.39,0.38,0.36,0.36,0.35,0.36,0.36,0.35,0.35,0.35,0.35,0.34,0.35,0.36,0.38,0.38,0.38,0.38,0.37,0.38,0.40,0.40,0.40,0.41,0.41,0.42,0.43,0.43,0.43,0.43,0.42,0.41,0.42,0.44,0.45,0.46,0.46,0.45,0.44,0.45,0.44…
Q5VTB9	0.88,0.88,0.89,0.87,0.87,0.87,0.87,0.87,0.86,0.87,0.86,0.86,0.87,0.86,0.87,0.87,0.87,0.87,0.87,0.87,0.87,0.87,0.87,0.88,0.88,0.88,0.88,0.88,0.88,0.87,0.87,0.87,0.87,0.86,0.86,0.85,0.86,0.86,0.86,0.85,0.86,0.86,0.86,0.86,0.87,0.87,0.87,0.87,0.87,0.87,0.86,0.86,0.87,0.86,0.87,0.87,0.87,0.86,0.86,0.86,0.86,0.86,0.86,0.85,0.85,0.85,0.85,0.85,0.85,0.85,0.86,0.85,0.85,0.85,0.85,0.85,0.85,0.84,0.85,0.84…
P52434	0.35,0.36,0.38,0.40,0.39,0.37,0.37,0.36,0.36,0.35,0.35,0.34,0.35,0.36,0.36,0.37,0.36,0.37,0.36,0.35,0.34,0.32,0.31,0.31,0.31,0.32,0.33,0.33,0.34,0.33,0.35,0.36,0.37,0.37,0.36,0.36,0.36,0.35,0.33,0.32,0.31,0.30,0.28,0.27,0.25,0.26,0.28,0.28,0.29,0.30,0.30,0.31,0.31,0.32,0.32,0.32,0.32,0.34,0.34,0.36,0.37,0.39,0.39,0.39,0.39,0.41,0.40,0.39,0.41,0.39,0.40,0.38,0.38,0.37,0.37,0.37,0.38,0.38,0.39,0.40…
P09001	0.88,0.88,0.89,0.88,0.88,0.88,0.87,0.88,0.88,0.88,0.88,0.88,0.88,0.87,0.87,0.87,0.87,0.86,0.87,0.86,0.86,0.85,0.85,0.86,0.85,0.85,0.85,0.84,0.83,0.81,0.80,0.80,0.78,0.77,0.78,0.78,0.77,0.75,0.74,0.73,0.71,0.70,0.69,0.68,0.66,0.65,0.65,0.64,0.62,0.61,0.60,0.58,0.56,0.56,0.56,0.54,0.54,0.53,0.51,0.49,0.50,0.49,0.49,0.48,0.47,0.47,0.46,0.45,0.46,0.46,0.46,0.47,0.47,0.47,0.46,0.44,0.42,0.41,0.40,0.39…
Q7Z7H8	0.85,0.85,0.85,0.85,0.85,0.84,0.84,0.85,0.84,0.83,0.83,0.83,0.83,0.81,0.82,0.81,0.82,0.81,0.81,0.80,0.79,0.78,0.78,0.78,0.78,0.77,0.76,0.75,0.74,0.74,0.73,0.73,0.72,0.72,0.71,0.71,0.71,0.70,0.71,0.70,0.69,0.69,0.69,0.69,0.68,0.69,0.69,0.69,0.69,0.69,0.70,0.70,0.70,0.71,0.71,0.70,0.70,0.69,0.68,0.68,0.68,0.67,0.66,0.66,0.65,0.64,0.63,0.62,0.62,0.61,0.61,0.61,0.60,0.59,0.58,0.56,0.54,0.52,0.51,0.50…
Q96E11	0.83,0.83,0.83,0.84,0.84,0.84,0.84,0.85,0.84,0.84,0.84,0.84,0.84,0.84,0.84,0.84,0.85,0.85,0.85,0.85,0.85,0.84,0.84,0.84,0.84,0.84,0.84,0.83,0.83,0.83,0.83,0.83,0.84,0.84,0.84,0.84,0.84,0.84,0.85,0.84,0.85,0.85,0.85,0.85,0.85,0.85,0.85,0.85,0.84,0.84,0.84,0.82,0.82,0.81,0.81,0.79,0.78,0.78,0.76,0.74,0.75,0.73,0.72,0.71,0.69,0.69,0.68,0.66,0.65,0.65,0.64,0.62,0.61,0.60,0.58,0.56,0.55,0.54,0.52,0.51…
Q9NQL2	0.94,0.94,0.94,0.94,0.94,0.93,0.93,0.93,0.92,0.93,0.93,0.92,0.93,0.92,0.92,0.92,0.92,0.92,0.92,0.92,0.92,0.92,0.92,0.92,0.92,0.93,0.93,0.93,0.93,0.92,0.91,0.90,0.89,0.88,0.87,0.87,0.87,0.86,0.85,0.84,0.84,0.82,0.80,0.79,0.76,0.74,0.72,0.70,0.68,0.67,0.66,0.65,0.63,0.61,0.59,0.58,0.56,0.53,0.51,0.50,0.48,0.45,0.44,0.42,0.41,0.40,0.39,0.37,0.36,0.35,0.34,0.34,0.34,0.33,0.34,0.34,0.32,0.32,0.32,0.32…
Q9NS64	0.70,0.69,0.68,0.68,0.68,0.67,0.67,0.67,0.68,0.69,0.68,0.69,0.68,0.68,0.68,0.67,0.68,0.68,0.69,0.68,0.69,0.68,0.68,0.68,0.68,0.68,0.67,0.68,0.67,0.67,0.66,0.67,0.66,0.66,0.67,0.66,0.66,0.66,0.66,0.66,0.65,0.65,0.66,0.66,0.65,0.65,0.65,0.65,0.64,0.63,0.62,0.62,0.61,0.61,0.61,0.61,0.60,0.60,0.59,0.58,0.58,0.58,0.58,0.56,0.56,0.56,0.55,0.55,0.54,0.54,0.54,0.54,0.54,0.54,0.55,0.55,0.56,0.57,0.58,0.59…
P25398	0.55,0.53,0.52,0.51,0.49,0.48,0.49,0.48,0.50,0.49,0.47,0.46,0.46,0.45,0.45,0.47,0.47,0.45,0.45,0.45,0.44,0.42,0.41,0.40,0.40,0.40,0.38,0.38,0.36,0.34,0.32,0.30,0.29,0.30,0.30,0.29,0.31,0.32,0.34,0.35,0.34,0.34,0.36,0.36,0.35,0.36,0.36,0.35,0.34,0.33,0.35,0.35,0.37,0.36,0.37,0.36,0.34,0.34,0.34,0.36,0.35,0.35,0.37,0.36,0.35,0.33,0.33,0.33,0.32,0.33,0.34,0.34,0.36,0.38,0.37,0.38,0.40,0.39,0.39,0.38…
P08865	0.47,0.46,0.44,0.43,0.42,0.41,0.40,0.41,0.41,0.41,0.41,0.42,0.42,0.41,0.41,0.43,0.42,0.41,0.42,0.43,0.43,0.42,0.43,0.43,0.42,0.41,0.40,0.39,0.39,0.38,0.38,0.38,0.37,0.35,0.35,0.35,0.34,0.33,0.33,0.33,0.31,0.31,0.32,0.32,0.32,0.32,0.33,0.33,0.34,0.33,0.33,0.33,0.32,0.31,0.31,0.29,0.27,0.27,0.27,0.26,0.26,0.24,0.23,0.22,0.20,0.20,0.19,0.20,0.21,0.21,0.20,0.22,0.21,0.20,0.21,0.21,0.22,0.22,0.22,0.23…
Q9NQQ7	0.52,0.52,0.52,0.50,0.48,0.50,0.49,0.47,0.46,0.45,0.44,0.43,0.42,0.41,0.40,0.40,0.40,0.39,0.38,0.39,0.39,0.37,0.37,0.35,0.33,0.32,0.31,0.30,0.28,0.27,0.26,0.25,0.23,0.23,0.22,0.21,0.21,0.21,0.21,0.20,0.20,0.21,0.20,0.20,0.20,0.21,0.20,0.20,0.23,0.25,0.25,0.27,0.29,0.30,0.32,0.32,0.34,0.33,0.34,0.36,0.36,0.35,0.35,0.35,0.37,0.38,0.38,0.38,0.39,0.39,0.39,0.39,0.39,0.39,0.39,0.39,0.39,0.39,0.37,0.37…
Q8IWB4	0.79,0.77,0.77,0.76,0.74,0.73,0.72,0.72,0.71,0.70,0.70,0.70,0.69,0.69,0.68,0.68,0.67,0.67,0.66,0.66,0.66,0.65,0.63,0.63,0.63,0.62,0.62,0.61,0.61,0.61,0.61,0.62,0.63,0.63,0.63,0.64,0.64,0.65,0.66,0.66,0.66,0.66,0.68,0.69,0.70,0.71,0.72,0.73,0.73,0.74,0.75,0.76,0.77,0.78,0.79,0.79,0.80,0.81,0.82,0.83,0.83,0.84,0.85,0.86,0.87,0.88,0.89,0.90,0.90,0.90,0.90,0.89,0.89,0.88,0.87,0.86,0.85,0.85,0.84,0.83…
O95197	0.89,0.89,0.90,0.89,0.90,0.90,0.90,0.90,0.90,0.91,0.91,0.91,0.91,0.91,0.91,0.91,0.90,0.90,0.90,0.90,0.90,0.90,0.91,0.90,0.90,0.91,0.90,0.90,0.90,0.90,0.90,0.90,0.91,0.91,0.91,0.91,0.91,0.91,0.90,0.90,0.90,0.90,0.90,0.89,0.90,0.90,0.90,0.89,0.89,0.89,0.89,0.89,0.89,0.89,0.89,0.90,0.89,0.90,0.90,0.90,0.90,0.90,0.90,0.90,0.90,0.90,0.89,0.90,0.90,0.91,0.90,0.91,0.90,0.89,0.89,0.89,0.89,0.88,0.88,0.88…
Q9BZD2	0.77,0.76,0.75,0.75,0.75,0.73,0.73,0.73,0.72,0.71,0.70,0.69,0.69,0.69,0.69,0.69,0.69,0.69,0.68,0.69,0.69,0.69,0.68,0.69,0.68,0.68,0.68,0.66,0.67,0.68,0.67,0.66,0.64,0.63,0.62,0.60,0.58,0.57,0.55,0.53,0.51,0.49,0.47,0.46,0.45,0.44,0.43,0.42,0.40,0.40,0.39,0.38,0.38,0.36,0.35,0.35,0.34,0.33,0.31,0.31,0.30,0.27,0.27,0.27,0.26,0.27,0.28,0.28,0.30,0.30,0.30,0.31,0.32,0.34,0.35,0.35,0.36,0.37,0.37,0.37…
Q8WXD2	0.82,0.83,0.83,0.83,0.83,0.84,0.84,0.84,0.83,0.84,0.84,0.84,0.84,0.85,0.85,0.85,0.86,0.85,0.86,0.85,0.85,0.84,0.84,0.83,0.83,0.82,0.81,0.81,0.80,0.79,0.79,0.80,0.81,0.80,0.81,0.81,0.81,0.82,0.82,0.82,0.83,0.83,0.83,0.83,0.83,0.83,0.83,0.83,0.83,0.83,0.82,0.82,0.81,0.80,0.79,0.78,0.77,0.76,0.76,0.74,0.74,0.74,0.74,0.74,0.74,0.74,0.75,0.76,0.76,0.77,0.77,0.77,0.77,0.77,0.78,0.78,0.78,0.78,0.78,0.78…
Q8N228	0.93,0.93,0.93,0.92,0.91,0.91,0.91,0.91,0.91,0.91,0.91,0.91,0.91,0.90,0.91,0.91,0.91,0.90,0.90,0.90,0.90,0.90,0.89,0.89,0.89,0.89,0.89,0.89,0.90,0.89,0.89,0.89,0.89,0.89,0.89,0.89,0.89,0.89,0.88,0.88,0.88,0.88,0.88,0.87,0.88,0.89,0.89,0.89,0.89,0.89,0.89,0.90,0.89,0.90,0.90,0.89,0.89,0.89,0.89,0.90,0.90,0.90,0.89,0.89,0.88,0.88,0.88,0.88,0.87,0.86,0.87,0.87,0.85,0.85,0.84,0.82,0.80,0.78,0.77,0.75…
Q9H4B6	0.88,0.88,0.88,0.88,0.88,0.86,0.85,0.85,0.84,0.83,0.82,0.83,0.82,0.81,0.80,0.80,0.78,0.78,0.77,0.77,0.76,0.76,0.75,0.74,0.73,0.71,0.71,0.71,0.70,0.69,0.69,0.69,0.69,0.69,0.70,0.70,0.70,0.70,0.70,0.70,0.71,0.70,0.71,0.71,0.71,0.70,0.71,0.72,0.72,0.73,0.74,0.75,0.74,0.74,0.76,0.77,0.77,0.78,0.80,0.81,0.81,0.82,0.82,0.83,0.84,0.85,0.87,0.87,0.88,0.89,0.90,0.90,0.90,0.90,0.89,0.89,0.89,0.89,0.89,0.90…
P48029	0.85,0.85,0.85,0.84,0.85,0.84,0.85,0.85,0.85,0.85,0.85,0.85,0.86,0.86,0.86,0.86,0.86,0.86,0.86,0.86,0.85,0.85,0.85,0.85,0.85,0.85,0.85,0.84,0.83,0.83,0.83,0.82,0.81,0.80,0.78,0.77,0.77,0.76,0.75,0.73,0.71,0.69,0.67,0.65,0.64,0.61,0.59,0.57,0.55,0.53,0.51,0.49,0.47,0.45,0.43,0.41,0.40,0.37,0.35,0.34,0.32,0.30,0.28,0.27,0.25,0.23,0.21,0.20,0.18,0.17,0.16,0.15,0.14,0.13,0.13,0.14,0.13,0.12,0.12,0.11…
P23975	0.87,0.88,0.88,0.88,0.88,0.89,0.88,0.88,0.88,0.88,0.88,0.88,0.87,0.86,0.85,0.83,0.83,0.83,0.83,0.84,0.83,0.82,0.81,0.81,0.80,0.80,0.78,0.78,0.79,0.78,0.79,0.79,0.78,0.78,0.78,0.76,0.74,0.73,0.71,0.70,0.70,0.69,0.67,0.65,0.63,0.61,0.59,0.57,0.55,0.53,0.51,0.49,0.47,0.46,0.45,0.44,0.43,0.41,0.39,0.37,0.35,0.34,0.33,0.32,0.30,0.29,0.28,0.28,0.26,0.24,0.22,0.20,0.18,0.16,0.15,0.14,0.13,0.13,0.13,0.14…
Q13275	0.85,0.85,0.84,0.84,0.82,0.82,0.80,0.78,0.77,0.75,0.72,0.70,0.70,0.68,0.68,0.66,0.67,0.66,0.65,0.65,0.65,0.63,0.63,0.61,0.59,0.58,0.56,0.54,0.54,0.52,0.52,0.51,0.51,0.49,0.48,0.47,0.45,0.43,0.42,0.39,0.38,0.37,0.35,0.34,0.35,0.34,0.33,0.32,0.31,0.30,0.30,0.30,0.29,0.28,0.29,0.28,0.28,0.26,0.24,0.24,0.23,0.21,0.22,0.21,0.21,0.22,0.22,0.23,0.23,0.23,0.23,0.21,0.22,0.19,0.20,0.19,0.20,0.22,0.23,0.24…
Q86VE9	0.46,0.46,0.47,0.49,0.51,0.52,0.53,0.53,0.52,0.52,0.50,0.49,0.48,0.47,0.45,0.44,0.44,0.44,0.43,0.41,0.41,0.39,0.38,0.37,0.36,0.35,0.33,0.33,0.33,0.32,0.32,0.32,0.32,0.31,0.31,0.32,0.32,0.32,0.32,0.33,0.33,0.32,0.33,0.32,0.32,0.30,0.31,0.30,0.29,0.30,0.30,0.31,0.32,0.33,0.34,0.35,0.37,0.36,0.37,0.40,0.41,0.40,0.41,0.41,0.41,0.40,0.40,0.40,0.39,0.39,0.39,0.38,0.37,0.37,0.36,0.36,0.35,0.33,0.32,0.33…
Q13424	0.60,0.58,0.57,0.57,0.57,0.56,0.57,0.56,0.55,0.55,0.53,0.52,0.51,0.50,0.49,0.48,0.49,0.49,0.48,0.47,0.46,0.44,0.42,0.41,0.39,0.39,0.38,0.39,0.40,0.41,0.42,0.44,0.45,0.47,0.48,0.50,0.52,0.54,0.54,0.55,0.55,0.55,0.57,0.58,0.59,0.60,0.61,0.61,0.63,0.64,0.65,0.67,0.68,0.70,0.71,0.73,0.73,0.73,0.73,0.74,0.74,0.74,0.76,0.76,0.77,0.77,0.77,0.75,0.74,0.72,0.72,0.70,0.69,0.69,0.69,0.68,0.67,0.64,0.62,0.60…
Q15005	0.91,0.91,0.90,0.90,0.91,0.91,0.91,0.91,0.91,0.91,0.91,0.91,0.90,0.89,0.88,0.88,0.87,0.87,0.87,0.86,0.85,0.85,0.85,0.85,0.84,0.83,0.83,0.81,0.80,0.80,0.79,0.78,0.77,0.76,0.75,0.72,0.71,0.69,0.68,0.66,0.63,0.62,0.60,0.58,0.56,0.54,0.52,0.50,0.48,0.48,0.47,0.46,0.45,0.44,0.44,0.42,0.42,0.42,0.41,0.39,0.38,0.38,0.37,0.36,0.35,0.35,0.35,0.34,0.36,0.35,0.34,0.33,0.34,0.34,0.33,0.34,0.35,0.35,0.35,0.36…
O75934	0.65,0.64,0.63,0.64,0.63,0.65,0.64,0.63,0.64,0.64,0.63,0.62,0.62,0.61,0.61,0.61,0.61,0.61,0.60,0.60,0.60,0.59,0.59,0.59,0.59,0.60,0.60,0.60,0.60,0.59,0.59,0.59,0.59,0.59,0.59,0.59,0.61,0.61,0.62,0.63,0.64,0.62,0.62,0.63,0.62,0.62,0.61,0.62,0.62,0.61,0.61,0.60,0.60,0.61,0.61,0.62,0.62,0.63,0.63,0.64,0.65,0.65,0.65,0.64,0.64,0.64,0.63,0.62,0.62,0.62,0.62,0.60,0.60,0.61,0.61,0.60,0.60,0.61,0.60,0.60…
Q8N0X7	0.57,0.56,0.54,0.52,0.52,0.51,0.49,0.49,0.49,0.47,0.47,0.47,0.46,0.45,0.46,0.46,0.45,0.45,0.45,0.46,0.46,0.43,0.41,0.40,0.38,0.36,0.35,0.33,0.32,0.31,0.31,0.30,0.29,0.30,0.30,0.29,0.29,0.31,0.30,0.31,0.31,0.31,0.32,0.34,0.36,0.35,0.36,0.37,0.38,0.37,0.38,0.38,0.38,0.37,0.38,0.38,0.37,0.37,0.37,0.37,0.35,0.35,0.36,0.36,0.35,0.36,0.38,0.37,0.37,0.38,0.39,0.38,0.39,0.39,0.39,0.39,0.40,0.40,0.39,0.41…
Q6ZMC9	0.82,0.82,0.81,0.81,0.80,0.80,0.79,0.79,0.80,0.80,0.79,0.79,0.79,0.78,0.79,0.78,0.79,0.79,0.79,0.79,0.79,0.78,0.78,0.77,0.75,0.74,0.73,0.72,0.71,0.71,0.70,0.69,0.68,0.67,0.66,0.65,0.64,0.63,0.62,0.60,0.58,0.57,0.56,0.54,0.53,0.52,0.51,0.50,0.49,0.47,0.48,0.48,0.47,0.47,0.45,0.43,0.42,0.40,0.38,0.36,0.34,0.33,0.31,0.30,0.31,0.31,0.32,0.32,0.32,0.33,0.31,0.30,0.29,0.29,0.28,0.28,0.27,0.27,0.27,0.28…
P0DPA3	0.90,0.90,0.90,0.90,0.90,0.89,0.89,0.89,0.89,0.90,0.89,0.90,0.89,0.89,0.89,0.89,0.89,0.88,0.87,0.87,0.87,0.86,0.86,0.86,0.85,0.85,0.85,0.85,0.84,0.83,0.83,0.82,0.81,0.81,0.80,0.80,0.79,0.78,0.78,0.78,0.78,0.78,0.78,0.78,0.78,0.78,0.79,0.78,0.78,0.78,0.77,0.77,0.77,0.77,0.77,0.77,0.77,0.77,0.77,0.78,0.78,0.78,0.79,0.79,0.79,0.79,0.80,0.79,0.80,0.81,0.81,0.82,0.82,0.84,0.84,0.84,0.84,0.85,0.85,0.86…
O43166	0.81,0.80,0.80,0.81,0.81,0.82,0.82,0.82,0.82,0.82,0.81,0.82,0.82,0.82,0.82,0.81,0.81,0.81,0.81,0.81,0.81,0.81,0.82,0.81,0.82,0.82,0.82,0.82,0.83,0.82,0.83,0.83,0.83,0.82,0.82,0.81,0.80,0.80,0.80,0.81,0.80,0.81,0.81,0.80,0.80,0.80,0.79,0.79,0.78,0.78,0.78,0.78,0.78,0.78,0.78,0.78,0.79,0.79,0.79,0.79,0.79,0.79,0.79,0.78,0.78,0.78,0.78,0.79,0.79,0.78,0.79,0.79,0.79,0.79,0.80,0.82,0.82,0.83,0.83,0.83…
Q9Y2K2	0.80,0.81,0.81,0.81,0.81,0.80,0.80,0.80,0.80,0.81,0.81,0.81,0.81,0.82,0.82,0.82,0.82,0.83,0.83,0.82,0.83,0.82,0.83,0.83,0.83,0.83,0.83,0.83,0.83,0.83,0.85,0.86,0.87,0.86,0.87,0.86,0.86,0.86,0.85,0.84,0.83,0.83,0.81,0.80,0.79,0.77,0.77,0.75,0.74,0.73,0.72,0.71,0.69,0.68,0.67,0.66,0.65,0.64,0.62,0.60,0.59,0.58,0.55,0.53,0.51,0.50,0.48,0.46,0.45,0.43,0.42,0.40,0.38,0.36,0.35,0.33,0.31,0.30,0.29,0.28…
Q3KNW5	0.90,0.89,0.87,0.87,0.86,0.84,0.84,0.82,0.82,0.81,0.79,0.79,0.78,0.77,0.75,0.74,0.74,0.72,0.71,0.70,0.69,0.67,0.65,0.64,0.62,0.59,0.58,0.55,0.53,0.51,0.49,0.47,0.45,0.44,0.43,0.43,0.41,0.39,0.38,0.37,0.36,0.35,0.36,0.36,0.36,0.36,0.35,0.33,0.33,0.32,0.30,0.30,0.30,0.29,0.28,0.27,0.27,0.26,0.26,0.26,0.26,0.25,0.25,0.25,0.25,0.25,0.25,0.26,0.27,0.28,0.31,0.31,0.32,0.33,0.32,0.31,0.29,0.28,0.28,0.27…
Q9H2Y9	0.87,0.87,0.87,0.86,0.86,0.87,0.87,0.88,0.88,0.88,0.88,0.88,0.88,0.88,0.89,0.89,0.89,0.89,0.89,0.89,0.89,0.88,0.88,0.88,0.88,0.88,0.89,0.89,0.89,0.89,0.89,0.89,0.89,0.90,0.89,0.90,0.90,0.91,0.90,0.90,0.91,0.90,0.91,0.91,0.91,0.91,0.91,0.91,0.91,0.90,0.90,0.89,0.89,0.89,0.89,0.89,0.89,0.88,0.88,0.88,0.88,0.89,0.89,0.89,0.89,0.89,0.89,0.89,0.89,0.89,0.88,0.88,0.88,0.88,0.88,0.89,0.88,0.88,0.88,0.88…
Q8N4H0	0.27,0.30,0.31,0.33,0.35,0.36,0.35,0.36,0.35,0.35,0.34,0.35,0.34,0.33,0.34,0.34,0.34,0.34,0.34,0.34,0.35,0.34,0.34,0.35,0.35,0.36,0.36,0.38,0.37,0.38,0.37,0.39,0.39,0.40,0.40,0.41,0.41,0.40,0.39,0.40,0.39,0.41,0.41,0.42,0.42,0.42,0.42,0.43,0.43,0.44,0.45,0.46,0.46,0.48,0.49,0.50,0.50,0.52,0.53,0.52,0.52,0.52,0.51,0.52,0.52,0.53,0.53,0.54,0.54,0.54,0.53,0.54,0.53,0.55,0.56,0.58,0.58,0.60,0.61,0.62…
P0DP57	0.63,0.60,0.58,0.58,0.55,0.53,0.53,0.52,0.52,0.51,0.51,0.51,0.50,0.50,0.50,0.50,0.50,0.49,0.50,0.49,0.49,0.48,0.47,0.46,0.46,0.44,0.43,0.42,0.40,0.39,0.39,0.38,0.38,0.38,0.38,0.39,0.38,0.38,0.38,0.39,0.40,0.38,0.38,0.38,0.37,0.38,0.38,0.38,0.38,0.38,0.38,0.38,0.37,0.39,0.39,0.39,0.40,0.39,0.41,0.40,0.41,0.41,0.41,0.40,0.42,0.41,0.42,0.43,0.44,0.45,0.47,0.48,0.49,0.48,0.47,0.46,0.47,0.47,0.46,0.46…
Q8N0Z3	0.89,0.89,0.90,0.90,0.90,0.90,0.91,0.90,0.90,0.90,0.90,0.90,0.89,0.89,0.89,0.89,0.88,0.88,0.87,0.86,0.86,0.85,0.85,0.84,0.83,0.83,0.83,0.81,0.80,0.78,0.78,0.77,0.76,0.75,0.75,0.74,0.73,0.73,0.73,0.72,0.71,0.71,0.70,0.68,0.67,0.66,0.65,0.64,0.64,0.62,0.61,0.60,0.60,0.59,0.59,0.58,0.58,0.58,0.58,0.58,0.58,0.58,0.58,0.57,0.57,0.57,0.56,0.56,0.57,0.58,0.58,0.58,0.59,0.58,0.58,0.58,0.57,0.57,0.57,0.55…
Q6XE38	0.69,0.69,0.68,0.69,0.69,0.69,0.68,0.66,0.65,0.64,0.63,0.61,0.60,0.58,0.57,0.56,0.55,0.56,0.55,0.55,0.55,0.52,0.51,0.51,0.50,0.48,0.47,0.48,0.48,0.49,0.48,0.48,0.49,0.50,0.49,0.47,0.46,0.45,0.44,0.42,0.43,0.42,0.40,0.40,0.41,0.39,0.38,0.39,0.40,0.40,0.40,0.42,0.43,0.43,0.44,0.45,0.45,0.45,0.45,0.46,0.45,0.46,0.49,0.49,0.48,0.49,0.50,0.51,0.50,0.50,0.48,0.49,0.49,0.48,0.47,0.47,0.48,0.48,0.49,0.50…
Q99962	0.48,0.49,0.50,0.48,0.50,0.49,0.48,0.48,0.47,0.47,0.48,0.49,0.47,0.47,0.47,0.46,0.46,0.46,0.46,0.45,0.45,0.44,0.43,0.42,0.42,0.42,0.41,0.40,0.41,0.40,0.39,0.40,0.40,0.39,0.39,0.40,0.40,0.39,0.38,0.39,0.39,0.39,0.38,0.37,0.37,0.36,0.37,0.36,0.36,0.37,0.36,0.35,0.35,0.36,0.37,0.38,0.39,0.40,0.41,0.41,0.43,0.44,0.44,0.43,0.44,0.43,0.43,0.43,0.44,0.43,0.42,0.43,0.43,0.42,0.44,0.44,0.43,0.42,0.43,0.44…
Q15465	0.66,0.67,0.67,0.69,0.68,0.67,0.67,0.68,0.67,0.67,0.67,0.68,0.68,0.68,0.69,0.70,0.70,0.70,0.69,0.69,0.69,0.66,0.66,0.65,0.65,0.65,0.64,0.62,0.62,0.63,0.62,0.62,0.61,0.61,0.60,0.59,0.59,0.57,0.56,0.53,0.52,0.51,0.50,0.49,0.48,0.47,0.47,0.46,0.46,0.46,0.46,0.45,0.43,0.42,0.42,0.40,0.38,0.37,0.35,0.36,0.35,0.35,0.36,0.35,0.35,0.34,0.34,0.34,0.35,0.35,0.35,0.35,0.34,0.34,0.33,0.33,0.33,0.31,0.32,0.32…
A4D0T7	0.56,0.54,0.56,0.57,0.56,0.57,0.57,0.57,0.57,0.56,0.56,0.55,0.55,0.55,0.55,0.55,0.54,0.54,0.54,0.54,0.54,0.53,0.52,0.51,0.52,0.51,0.52,0.52,0.52,0.52,0.52,0.52,0.52,0.53,0.53,0.54,0.54,0.54,0.55,0.55,0.54,0.54,0.55,0.54,0.53,0.54,0.53,0.53,0.53,0.53,0.54,0.54,0.54,0.54,0.54,0.54,0.55,0.56,0.57
Q9NP50	0.50,0.51,0.50,0.49,0.50,0.50,0.50,0.49,0.49,0.49,0.48,0.49,0.50,0.49,0.48,0.49,0.48,0.47,0.47,0.48,0.47,0.44,0.43,0.41,0.41,0.41,0.41,0.39,0.40,0.39,0.40,0.38,0.38,0.37,0.36,0.36,0.36,0.36,0.37,0.37,0.37,0.39,0.38,0.38,0.40,0.38,0.39,0.40,0.41,0.41,0.42,0.43,0.43,0.41,0.42,0.42,0.41,0.41,0.42,0.42,0.42,0.43,0.44,0.45,0.47,0.47,0.47,0.47,0.49,0.48,0.50,0.51,0.53,0.56,0.56,0.58,0.60,0.61,0.63,0.64…
Q9Y3P8	0.80,0.81,0.82,0.81,0.82,0.81,0.82,0.82,0.81,0.81,0.81,0.81,0.80,0.80,0.80,0.79,0.78,0.78,0.78,0.78,0.76,0.76,0.75,0.74,0.73,0.73,0.72,0.71,0.71,0.70,0.69,0.69,0.68,0.68,0.68,0.67,0.67,0.66,0.65,0.64,0.63,0.62,0.61,0.60,0.60,0.59,0.58,0.57,0.56,0.57,0.57,0.57,0.57,0.57,0.58,0.58,0.59,0.60,0.60,0.61,0.61,0.63,0.64,0.64,0.65,0.66,0.65,0.66,0.66,0.67,0.68,0.67,0.68,0.68,0.67,0.67,0.67,0.67,0.67,0.68…
Q9UHP9	0.80,0.81,0.79,0.77,0.77,0.77,0.78,0.77,0.76,0.76,0.76,0.76,0.77,0.77,0.77,0.78,0.78,0.79,0.78,0.79,0.79,0.79,0.78,0.79,0.79,0.78,0.79,0.79,0.79,0.79,0.79,0.80,0.79,0.80,0.80,0.79,0.80,0.80,0.80,0.79,0.81,0.81,0.81,0.83,0.83,0.84,0.84,0.83,0.82,0.83,0.82,0.82,0.82,0.81,0.81,0.80,0.80,0.80,0.80,0.80,0.80,0.80,0.80,0.79,0.79,0.79,0.79,0.80,0.79,0.79,0.79,0.79,0.78,0.78,0.78,0.78,0.78,0.78,0.77,0.77…
P49458	0.41,0.41,0.42,0.43,0.42,0.42,0.41,0.41,0.41,0.41,0.42,0.42,0.43,0.44,0.45,0.45,0.44,0.43,0.43,0.42,0.41,0.39,0.38,0.37,0.38,0.38,0.38,0.39,0.37,0.36,0.36,0.37,0.35,0.37,0.38,0.39,0.39,0.39,0.40,0.40,0.39,0.38,0.38,0.38,0.36,0.37,0.36,0.37,0.36,0.36,0.36,0.36,0.36,0.35,0.35,0.36,0.36,0.38,0.40,0.41,0.43,0.44,0.46,0.48,0.49,0.50,0.49,0.50,0.50,0.52,0.53,0.54,0.54,0.56,0.55,0.55,0.55,0.54,0.56,0.56…
Q6ZVD7	0.49,0.50,0.51,0.52,0.52,0.54,0.55,0.55,0.56,0.56,0.55,0.55,0.54,0.54,0.53,0.52,0.51,0.51,0.50,0.49,0.48,0.48,0.46,0.44,0.42,0.42,0.40,0.40,0.40,0.38,0.38,0.40,0.40,0.40,0.42,0.41,0.41,0.42,0.42,0.41,0.40,0.39,0.38,0.36,0.35,0.34,0.35,0.35,0.34,0.32,0.31,0.30,0.29,0.29,0.29,0.29,0.31,0.32,0.31,0.30,0.31,0.31,0.29,0.29,0.29,0.29,0.28,0.29,0.29,0.30,0.29,0.28,0.27,0.28,0.28,0.28,0.29,0.29,0.30,0.28…
Q7RTT6	0.71,0.70,0.69,0.67,0.65,0.65,0.64,0.62,0.61,0.60,0.58,0.57,0.56,0.57,0.57,0.56,0.55,0.56,0.56,0.55,0.55,0.54,0.54,0.52,0.50,0.49,0.48,0.46,0.45,0.44,0.43,0.41,0.40,0.40,0.39,0.39,0.39,0.39,0.38,0.40,0.39,0.40,0.40,0.41,0.41,0.42,0.41,0.41,0.42,0.42,0.41,0.42,0.43,0.44,0.43,0.43,0.44,0.46,0.47,0.47,0.49,0.49,0.50,0.50,0.52,0.54,0.55,0.56,0.59,0.61,0.61,0.63,0.65,0.65,0.66,0.66,0.67,0.68,0.68,0.69…
Q7RTT4	0.73,0.72,0.72,0.70,0.68,0.68,0.67,0.65,0.63,0.63,0.61,0.59,0.59,0.60,0.61,0.60,0.59,0.60,0.60,0.59,0.59,0.58,0.57,0.56,0.55,0.53,0.53,0.52,0.50,0.50,0.48,0.46,0.46,0.46,0.45,0.44,0.44,0.44,0.44,0.44,0.44,0.44,0.44,0.44,0.44,0.46,0.45,0.44,0.46,0.46,0.45,0.47,0.48,0.47,0.47,0.47,0.47,0.49,0.49,0.49,0.50,0.50,0.51,0.51,0.52,0.53,0.54,0.55,0.56,0.58,0.58,0.59,0.61,0.61,0.62,0.64,0.65,0.66,0.67,0.69…
Q8NBB2	0.81,0.80,0.80,0.81,0.80,0.81,0.81,0.81,0.81,0.81,0.81,0.81,0.82,0.82,0.82,0.82,0.82,0.83,0.82,0.83,0.82,0.81,0.81,0.81,0.80,0.80,0.80,0.80,0.80,0.80,0.80,0.80,0.81,0.81,0.82,0.82,0.82,0.83,0.84,0.84,0.85,0.85,0.85,0.85,0.85,0.85,0.85,0.85,0.86,0.86,0.86,0.86,0.86,0.86,0.85,0.85,0.86,0.86,0.85,0.85,0.85,0.86,0.86,0.86,0.86,0.86,0.87,0.86,0.86,0.86,0.85,0.85,0.85,0.85,0.84,0.84,0.84,0.85,0.84,0.85…
Q8TBX8	0.86,0.87,0.87,0.87,0.87,0.87,0.87,0.87,0.87,0.87,0.87,0.87,0.87,0.86,0.86,0.86,0.87,0.86,0.86,0.85,0.83,0.82,0.81,0.81,0.79,0.78,0.76,0.74,0.72,0.71,0.69,0.67,0.65,0.63,0.61,0.59,0.58,0.56,0.53,0.53,0.51,0.50,0.49,0.49,0.47,0.47,0.47,0.46,0.46,0.45,0.43,0.42,0.42,0.42,0.41,0.39,0.38,0.37,0.36,0.35,0.36,0.36,0.36,0.36,0.34,0.34,0.35,0.36,0.38,0.39,0.41,0.43,0.43,0.43,0.43,0.44,0.45,0.44,0.45,0.45…
O14603	0.49,0.48,0.47,0.46,0.45,0.43,0.42,0.41,0.40,0.40,0.40,0.40,0.40,0.41,0.43,0.44,0.45,0.45,0.46,0.46,0.46,0.45,0.44,0.45,0.45,0.47,0.48,0.50,0.51,0.53,0.54,0.54,0.56,0.56,0.55,0.54,0.53,0.53,0.51,0.50,0.50,0.51,0.52,0.53,0.53,0.54,0.54,0.54,0.54,0.54,0.53,0.53,0.52,0.53,0.52,0.50,0.49,0.47,0.47,0.45,0.45,0.45,0.45,0.45,0.44,0.43,0.42,0.41,0.40,0.40,0.39,0.38,0.38,0.38,0.38,0.39,0.39,0.38,0.38,0.40…
Q9Y244	0.82,0.82,0.80,0.81,0.81,0.80,0.80,0.80,0.79,0.78,0.78,0.78,0.78,0.77,0.77,0.77,0.76,0.76,0.76,0.75,0.75,0.74,0.73,0.72,0.72,0.71,0.71,0.70,0.69,0.68,0.68,0.68,0.67,0.66,0.65,0.65,0.64,0.64,0.62,0.61,0.61,0.61,0.60,0.60,0.59,0.58,0.57,0.56,0.56,0.57,0.57,0.56,0.55,0.55,0.54,0.52,0.52,0.52,0.51,0.50,0.50,0.49,0.48,0.48,0.48,0.46,0.46,0.46,0.47,0.48,0.48,0.48,0.47,0.46,0.46,0.45,0.45,0.45,0.45,0.46…
Q96M27	0.90,0.90,0.89,0.88,0.88,0.88,0.88,0.88,0.87,0.87,0.87,0.87,0.87,0.87,0.87,0.87,0.87,0.87,0.87,0.87,0.88,0.88,0.88,0.88,0.87,0.87,0.87,0.87,0.87,0.87,0.87,0.87,0.87,0.87,0.86,0.86,0.86,0.86,0.86,0.86,0.86,0.87,0.86,0.87,0.87,0.87,0.88,0.88,0.88,0.88,0.88,0.88,0.88,0.89,0.88,0.89,0.89,0.89,0.89,0.88,0.88,0.88,0.88,0.88,0.88,0.87,0.88,0.88,0.88,0.88,0.88,0.88,0.88,0.88,0.88,0.89,0.89,0.89,0.89,0.89…
Q6UWB4	0.83,0.84,0.84,0.84,0.84,0.85,0.85,0.85,0.84,0.84,0.84,0.85,0.84,0.84,0.84,0.85,0.85,0.85,0.85,0.85,0.85,0.85,0.85,0.85,0.85,0.85,0.86,0.86,0.86,0.86,0.85,0.84,0.83,0.81,0.79,0.78,0.78,0.77,0.75,0.75,0.74,0.74,0.73,0.74,0.73,0.73,0.73,0.72,0.72,0.71,0.70,0.68,0.67,0.66,0.64,0.64,0.62,0.60,0.58,0.55,0.53,0.51,0.49,0.47,0.45,0.43,0.41,0.41,0.41,0.40,0.39,0.39,0.38,0.38,0.38,0.37,0.36,0.35,0.34,0.34…
A6NGN4	0.60,0.60,0.60,0.60,0.60,0.58,0.58,0.58,0.57,0.55,0.55,0.56,0.55,0.55,0.54,0.54,0.53,0.52,0.51,0.50,0.49,0.46,0.44,0.43,0.41,0.39,0.38,0.37,0.36,0.37,0.36,0.35,0.35,0.33,0.33,0.33,0.33,0.31,0.30,0.30,0.30,0.28,0.27,0.27,0.27,0.25,0.25,0.24,0.24,0.23,0.24,0.22,0.22,0.23,0.24,0.23,0.23,0.23,0.23,0.23,0.24,0.24,0.24,0.24,0.24,0.24,0.24,0.23,0.22,0.21,0.20,0.21,0.21,0.23,0.25,0.26,0.26,0.29,0.30,0.29…
Q96NZ9	0.64,0.65,0.65,0.66,0.67,0.67,0.68,0.68,0.68,0.68,0.69,0.69,0.70,0.70,0.71,0.71,0.71,0.72,0.72,0.73,0.73,0.73,0.73,0.72,0.73,0.73,0.74,0.74,0.75,0.76,0.76,0.77,0.78,0.79,0.80,0.80,0.81,0.81,0.81,0.81,0.82,0.82,0.82,0.83,0.82,0.82,0.83,0.83,0.84,0.83,0.84,0.83,0.84,0.84,0.84,0.85,0.85,0.85,0.85,0.85,0.85,0.85,0.85,0.85,0.86,0.86,0.86,0.86,0.86,0.86,0.86,0.86,0.86,0.86,0.86,0.86,0.86,0.85,0.85,0.84…
Q9BXM0	0.61,0.61,0.59,0.60,0.59,0.57,0.58,0.57,0.56,0.56,0.56,0.55,0.54,0.54,0.53,0.54,0.53,0.54,0.54,0.55,0.54,0.52,0.51,0.49,0.50,0.49,0.48,0.49,0.50,0.50,0.48,0.47,0.45,0.43,0.44,0.43,0.42,0.43,0.42,0.42,0.42,0.43,0.42,0.42,0.40,0.40,0.40,0.39,0.38,0.38,0.37,0.37,0.38,0.39,0.39,0.39,0.40,0.41,0.39,0.38,0.37,0.38,0.37,0.38,0.40,0.41,0.41,0.43,0.43,0.42,0.40,0.40,0.40,0.40,0.40,0.38,0.38,0.38,0.37,0.38…
Q9H4Q4	0.85,0.85,0.84,0.84,0.83,0.84,0.83,0.82,0.82,0.81,0.81,0.79,0.77,0.77,0.75,0.73,0.72,0.71,0.70,0.69,0.69,0.68,0.67,0.67,0.65,0.65,0.66,0.66,0.65,0.65,0.66,0.66,0.67,0.67,0.67,0.67,0.67,0.66,0.66,0.66,0.65,0.64,0.64,0.64,0.63,0.63,0.62,0.61,0.61,0.61,0.61,0.60,0.61,0.61,0.61,0.62,0.63,0.63,0.62,0.64,0.65,0.64,0.64,0.63,0.62,0.63,0.62,0.60,0.58,0.56,0.54,0.53,0.51,0.50,0.48,0.47,0.47,0.46,0.45,0.43…
Q96EY7	0.87,0.87,0.88,0.88,0.88,0.88,0.88,0.89,0.89,0.89,0.89,0.88,0.88,0.89,0.89,0.89,0.89,0.89,0.89,0.89,0.89,0.88,0.88,0.89,0.89,0.89,0.89,0.89,0.90,0.90,0.90,0.90,0.89,0.89,0.89,0.89,0.89,0.88,0.88,0.88,0.88,0.88,0.88,0.88,0.87,0.86,0.86,0.85,0.83,0.82,0.81,0.81,0.80,0.79,0.78,0.78,0.78,0.77,0.76,0.76,0.75,0.74,0.73,0.72,0.70,0.69,0.69,0.68,0.66,0.65,0.65,0.64,0.64,0.65,0.64,0.62,0.60,0.59,0.58,0.56…
Q9NRF8	0.17,0.16,0.15,0.15,0.14,0.13,0.13,0.13,0.13,0.14,0.16,0.16,0.16,0.16,0.15,0.15,0.14,0.14,0.14,0.14,0.14,0.13,0.15,0.15,0.16,0.17,0.17,0.17,0.19,0.19,0.19,0.19,0.18,0.18,0.18,0.18,0.18,0.18,0.17,0.17,0.17,0.18,0.19,0.19,0.19,0.20,0.20,0.20,0.20,0.20,0.19,0.17,0.17,0.17,0.17,0.17,0.17,0.17,0.18,0.18,0.19,0.18,0.19,0.18,0.18,0.17,0.17,0.17,0.16,0.15,0.15,0.14,0.14,0.13,0.12,0.13,0.13,0.14,0.15,0.15…
O95825	0.42,0.40,0.42,0.43,0.43,0.43,0.42,0.43,0.43,0.43,0.43,0.42,0.41,0.40,0.39,0.39,0.38,0.38,0.37,0.36,0.35,0.34,0.33,0.35,0.35,0.36,0.36,0.36,0.36,0.35,0.34,0.34,0.32,0.32,0.31,0.33,0.32,0.34,0.34,0.34,0.33,0.31,0.31,0.29,0.28,0.27,0.26,0.25,0.24,0.23,0.23,0.23,0.23,0.23,0.25,0.27,0.26,0.28,0.28,0.29,0.30,0.31,0.33,0.33,0.33,0.33,0.31,0.31,0.30,0.30,0.30,0.29,0.29,0.29,0.28,0.28,0.26,0.25,0.23,0.22…
Q5T6V5	0.32,0.32,0.32,0.32,0.34,0.34,0.32,0.32,0.32,0.33,0.32,0.31,0.31,0.31,0.30,0.30,0.31,0.31,0.30,0.31,0.31,0.30,0.28,0.27,0.27,0.27,0.27,0.27,0.27,0.26,0.27,0.28,0.27,0.28,0.28,0.28,0.27,0.27,0.27,0.27,0.28,0.29,0.29,0.29,0.28,0.26,0.26,0.26,0.26,0.24,0.23,0.23,0.23,0.22,0.21,0.21,0.21,0.20,0.19,0.19,0.19,0.20,0.21,0.22,0.23,0.23,0.23,0.22,0.22,0.24,0.24,0.24,0.26,0.26,0.27,0.27,0.27,0.27,0.26,0.26…
Q8NBN7	0.57,0.55,0.56,0.56,0.55,0.53,0.53,0.53,0.52,0.51,0.51,0.50,0.51,0.50,0.50,0.49,0.50,0.49,0.49,0.48,0.47,0.44,0.43,0.41,0.39,0.38,0.37,0.37,0.36,0.34,0.33,0.32,0.31,0.30,0.28,0.27,0.27,0.26,0.25,0.25,0.24,0.24,0.23,0.22,0.21,0.20,0.20,0.19,0.18,0.18,0.19,0.18,0.20,0.19,0.19,0.18,0.19,0.18,0.16,0.17,0.19,0.19,0.19,0.21,0.22,0.22,0.24,0.24,0.24,0.25,0.25,0.26,0.26,0.26,0.27,0.27,0.28,0.27,0.27,0.28…
Q9BX46	0.46,0.44,0.44,0.45,0.45,0.44,0.43,0.43,0.45,0.44,0.43,0.43,0.44,0.43,0.43,0.44,0.43,0.43,0.43,0.43,0.42,0.40,0.39,0.38,0.37,0.37,0.38,0.37,0.38,0.39,0.38,0.39,0.38,0.39,0.38,0.39,0.39,0.38,0.38,0.38,0.38,0.38,0.39,0.38,0.36,0.36,0.37,0.37,0.36,0.36,0.37,0.38,0.38,0.37,0.38,0.37,0.37,0.38,0.38,0.38,0.38,0.38,0.38,0.38,0.37,0.37,0.35,0.34,0.35,0.34,0.35,0.37,0.37,0.39,0.40,0.42,0.44,0.46,0.48,0.50…
O14966	0.26,0.26,0.25,0.24,0.25,0.24,0.24,0.23,0.25,0.26,0.27,0.27,0.27,0.29,0.30,0.31,0.32,0.33,0.33,0.34,0.33,0.32,0.31,0.31,0.30,0.29,0.29,0.29,0.30,0.31,0.32,0.32,0.35,0.36,0.36,0.36,0.36,0.36,0.36,0.36,0.36,0.36,0.35,0.35,0.35,0.35,0.36,0.37,0.37,0.37,0.36,0.37,0.38,0.37,0.36,0.36,0.35,0.33,0.33,0.34,0.33,0.33,0.32,0.31,0.30,0.29,0.28,0.28,0.27,0.27,0.26,0.26,0.26,0.26,0.24,0.24,0.25,0.25,0.24,0.25…
Q8IZ40	0.87,0.87,0.87,0.87,0.87,0.87,0.87,0.87,0.87,0.87,0.87,0.87,0.87,0.88,0.88,0.87,0.88,0.88,0.88,0.88,0.87,0.87,0.86,0.86,0.86,0.86,0.86,0.86,0.85,0.84,0.84,0.83,0.83,0.82,0.83,0.82,0.82,0.82,0.82,0.81,0.80,0.80,0.79,0.80,0.79,0.77,0.78,0.77,0.76,0.76,0.76,0.76,0.76,0.75,0.74,0.73,0.72,0.70,0.69,0.67,0.66,0.66,0.66,0.64,0.64,0.64,0.64,0.63,0.62,0.63,0.63,0.61,0.60,0.59,0.57,0.55,0.55,0.55,0.55,0.53…
P13631	0.87,0.87,0.87,0.87,0.87,0.87,0.87,0.87,0.87,0.87,0.87,0.87,0.87,0.87,0.87,0.88,0.88,0.88,0.88,0.88,0.87,0.87,0.87,0.88,0.87,0.88,0.88,0.87,0.88,0.88,0.89,0.89,0.89,0.89,0.89,0.90,0.90,0.90,0.89,0.90,0.90,0.90,0.90,0.90,0.90,0.90,0.90,0.90,0.91,0.91,0.91,0.91,0.91,0.91,0.91,0.92,0.91,0.91,0.92,0.92,0.92,0.92,0.92,0.92,0.92,0.91,0.90,0.89,0.89,0.87,0.85,0.83,0.81,0.80,0.78,0.78,0.76,0.75,0.73,0.72…
Q9H6Z4	0.84,0.85,0.85,0.85,0.86,0.86,0.87,0.87,0.87,0.86,0.87,0.87,0.87,0.87,0.87,0.88,0.88,0.88,0.88,0.88,0.88,0.88,0.89,0.89,0.88,0.89,0.88,0.88,0.87,0.87,0.87,0.87,0.88,0.88,0.88,0.88,0.88,0.89,0.89,0.89,0.89,0.89,0.88,0.89,0.89,0.88,0.88,0.88,0.88,0.88,0.88,0.88,0.88,0.88,0.88,0.88,0.87,0.87,0.88,0.87,0.87,0.87,0.87,0.87,0.86,0.87,0.86,0.87,0.87,0.88,0.88,0.88,0.88,0.88,0.88,0.89,0.89,0.89,0.88,0.89…
Q99969	0.79,0.77,0.75,0.75,0.72,0.70,0.69,0.68,0.65,0.63,0.63,0.61,0.59,0.58,0.57,0.56,0.55,0.53,0.53,0.53,0.54,0.53,0.51,0.51,0.49,0.47,0.46,0.45,0.44,0.43,0.43,0.41,0.40,0.39,0.38,0.37,0.36,0.35,0.35,0.34,0.35,0.33,0.33,0.33,0.31,0.31,0.31,0.30,0.30,0.30,0.31,0.30,0.30,0.30,0.30,0.30,0.30,0.31,0.32,0.33,0.32,0.31,0.30,0.31,0.32,0.33,0.33,0.35,0.34,0.34,0.35,0.37,0.36,0.37,0.38,0.37,0.38,0.37,0.36,0.34…
B2RC85	0.90,0.89,0.89,0.89,0.89,0.89,0.89,0.89,0.89,0.89,0.88,0.88,0.88,0.88,0.88,0.88,0.89,0.89,0.88,0.88,0.88,0.88,0.88,0.88,0.88,0.88,0.87,0.87,0.87,0.87,0.87,0.86,0.87,0.87,0.87,0.87,0.88,0.88,0.87,0.88,0.88,0.88,0.88,0.88,0.87,0.87,0.87,0.86,0.86,0.85,0.84,0.84,0.82,0.82,0.80,0.79,0.79,0.77,0.76,0.76,0.75,0.74,0.72,0.72,0.71,0.69,0.69,0.68,0.68,0.67,0.66,0.66,0.66,0.65,0.63,0.62,0.60,0.60,0.58,0.56…
Q9Y3L5	0.17,0.17,0.16,0.16,0.18,0.19,0.20,0.21,0.22,0.24,0.26,0.27,0.28,0.29,0.29,0.29,0.30,0.30,0.31,0.31,0.32,0.31,0.32,0.31,0.32,0.31,0.33,0.35,0.36,0.38,0.37,0.37,0.36,0.36,0.36,0.36,0.36,0.35,0.35,0.35,0.36,0.38,0.40,0.40,0.40,0.41,0.41,0.40,0.40,0.40,0.38,0.36,0.36,0.36,0.35,0.35,0.34,0.33,0.32,0.30,0.30,0.28,0.28,0.26,0.26,0.25,0.26,0.26,0.24,0.23,0.22,0.23,0.23,0.23,0.24,0.24,0.25,0.26,0.26,0.26…
Q92963	0.83,0.79,0.78,0.74,0.72,0.69,0.66,0.64,0.62,0.61,0.61,0.59,0.57,0.56,0.55,0.53,0.52,0.51,0.50,0.49,0.48,0.46,0.44,0.43,0.43,0.42,0.40,0.41,0.41,0.40,0.40,0.39,0.37,0.36,0.35,0.34,0.33,0.32,0.31,0.31,0.32,0.32,0.33,0.32,0.33,0.36,0.37,0.38,0.38,0.38,0.37,0.37,0.37,0.37,0.37,0.36,0.36,0.37,0.38,0.38,0.40,0.41,0.41,0.42,0.42,0.40,0.40,0.40,0.38,0.35,0.36,0.34,0.33,0.33,0.32,0.31,0.30,0.28,0.28,0.26…
P84098	0.41,0.39,0.39,0.38,0.37,0.38,0.40,0.40,0.40,0.41,0.41,0.40,0.39,0.40,0.39,0.40,0.40,0.40,0.41,0.41,0.40,0.39,0.40,0.38,0.38,0.39,0.39,0.40,0.39,0.38,0.39,0.40,0.41,0.42,0.43,0.44,0.43,0.45,0.46,0.46,0.45,0.46,0.48,0.49,0.50,0.51,0.50,0.50,0.49,0.50,0.50,0.51,0.52,0.53,0.53,0.54,0.53,0.54,0.55,0.55,0.55,0.57,0.57,0.57,0.59,0.60,0.59,0.59,0.59,0.60,0.62,0.62,0.62,0.62,0.61,0.60,0.60,0.59,0.57,0.57…
P10301	0.87,0.87,0.85,0.82,0.81,0.81,0.80,0.78,0.76,0.74,0.73,0.70,0.68,0.66,0.64,0.63,0.61,0.60,0.59,0.58,0.57,0.55,0.53,0.51,0.49,0.46,0.45,0.42,0.40,0.38,0.37,0.37,0.36,0.34,0.33,0.32,0.32,0.32,0.32,0.32,0.32,0.31,0.30,0.30,0.32,0.31,0.31,0.29,0.30,0.30,0.32,0.31,0.32,0.34,0.35,0.36,0.36,0.37,0.36,0.36,0.36,0.36,0.36,0.35,0.35,0.36,0.37,0.39,0.39,0.41,0.42,0.43,0.42,0.41,0.42,0.42,0.41,0.39,0.39,0.37…
Q9HB90	0.90,0.90,0.90,0.90,0.90,0.90,0.90,0.90,0.90,0.89,0.89,0.89,0.89,0.89,0.90,0.90,0.90,0.89,0.89,0.89,0.89,0.89,0.88,0.88,0.88,0.88,0.88,0.89,0.88,0.88,0.88,0.88,0.88,0.88,0.89,0.89,0.88,0.87,0.88,0.88,0.86,0.85,0.83,0.81,0.79,0.76,0.74,0.72,0.70,0.70,0.70,0.67,0.66,0.64,0.62,0.60,0.57,0.56,0.55,0.53,0.51,0.49,0.48,0.47,0.46,0.45,0.43,0.43,0.42,0.40,0.39,0.39,0.37,0.37,0.36,0.34,0.34,0.34,0.33,0.32…
Q8WXG1	0.69,0.68,0.68,0.67,0.67,0.68,0.68,0.67,0.66,0.66,0.65,0.65,0.66,0.66,0.65,0.66,0.65,0.64,0.64,0.65,0.64,0.63,0.62,0.62,0.62,0.62,0.62,0.62,0.62,0.62,0.63,0.63,0.63,0.63,0.64,0.65,0.66,0.66,0.66,0.66,0.67,0.68,0.69,0.70,0.71,0.71,0.71,0.72,0.73,0.72,0.72,0.71,0.70,0.68,0.66,0.65,0.63,0.62,0.62,0.60,0.58,0.58,0.58,0.57,0.56,0.56,0.55,0.53,0.51,0.50,0.49,0.47,0.46,0.45,0.44,0.43,0.42,0.41,0.39,0.37…
P62851	0.92,0.92,0.92,0.92,0.92,0.92,0.92,0.91,0.91,0.91,0.91,0.91,0.91,0.91,0.90,0.90,0.91,0.90,0.90,0.90,0.90,0.90,0.89,0.89,0.89,0.87,0.86,0.85,0.84,0.82,0.82,0.81,0.81,0.79,0.77,0.76,0.75,0.73,0.72,0.71,0.70,0.67,0.66,0.65,0.64,0.63,0.62,0.60,0.59,0.56,0.56,0.54,0.52,0.50,0.50,0.50,0.48,0.47,0.45,0.44,0.43,0.43,0.41,0.39,0.39,0.37,0.37,0.36,0.36,0.35,0.35,0.34,0.35,0.35,0.35,0.35,0.34,0.35,0.35,0.36…
Q9Y3I0	0.38,0.36,0.36,0.37,0.37,0.36,0.35,0.36,0.37,0.36,0.36,0.36,0.35,0.34,0.33,0.33,0.32,0.31,0.31,0.31,0.31,0.29,0.27,0.28,0.28,0.27,0.26,0.26,0.27,0.26,0.25,0.26,0.26,0.26,0.27,0.28,0.29,0.29,0.31,0.32,0.34,0.35,0.35,0.35,0.33,0.32,0.33,0.33,0.31,0.30,0.29,0.28,0.28,0.27,0.27,0.28,0.28,0.28,0.28,0.29,0.28,0.27,0.27,0.27,0.25,0.24,0.24,0.24,0.23,0.23,0.23,0.22,0.21,0.20,0.20,0.18,0.17,0.15,0.13,0.11…
Q7RTT9	0.88,0.87,0.87,0.86,0.86,0.86,0.85,0.85,0.85,0.84,0.82,0.82,0.81,0.80,0.79,0.78,0.78,0.77,0.76,0.75,0.75,0.75,0.74,0.73,0.73,0.74,0.73,0.74,0.74,0.74,0.74,0.73,0.74,0.73,0.74,0.74,0.73,0.73,0.73,0.72,0.72,0.71,0.70,0.69,0.68,0.68,0.68,0.67,0.67,0.65,0.64,0.65,0.63,0.61,0.61,0.60,0.59,0.58,0.56,0.55,0.54,0.53,0.51,0.49,0.48,0.47,0.44,0.43,0.41,0.39,0.37,0.35,0.34,0.32,0.30,0.29,0.29,0.28,0.26,0.25…
Q9H1N7	0.66,0.68,0.69,0.69,0.70,0.71,0.72,0.73,0.74,0.74,0.75,0.75,0.75,0.75,0.75,0.76,0.76,0.76,0.76,0.76,0.76,0.76,0.76,0.76,0.76,0.75,0.75,0.74,0.73,0.74,0.74,0.75,0.75,0.76,0.77,0.77,0.78,0.79,0.78,0.78,0.79,0.78,0.78,0.77,0.75,0.73,0.71,0.69,0.68,0.67,0.66,0.64,0.63,0.63,0.62,0.62,0.61,0.61,0.60,0.58,0.56,0.56,0.55,0.53,0.52,0.51,0.51,0.49,0.49,0.49,0.48,0.47,0.45,0.43,0.42,0.40,0.40,0.37,0.36,0.36…
Q2M3R5	0.90,0.91,0.90,0.90,0.91,0.91,0.91,0.90,0.90,0.90,0.91,0.90,0.90,0.90,0.90,0.89,0.88,0.88,0.88,0.89,0.89,0.89,0.88,0.88,0.88,0.88,0.88,0.88,0.88,0.88,0.88,0.88,0.88,0.88,0.88,0.88,0.88,0.88,0.88,0.89,0.89,0.89,0.89,0.89,0.88,0.87,0.87,0.88,0.87,0.85,0.83,0.81,0.80,0.79,0.77,0.75,0.75,0.73,0.71,0.70,0.67,0.65,0.63,0.61,0.59,0.57,0.55,0.53,0.51,0.49,0.48,0.46,0.45,0.45,0.43,0.41,0.39,0.37,0.35,0.32…
A6NKG5	0.93,0.93,0.92,0.91,0.91,0.91,0.92,0.91,0.92,0.91,0.91,0.91,0.90,0.91,0.90,0.90,0.90,0.90,0.90,0.90,0.90,0.90,0.89,0.89,0.89,0.88,0.88,0.88,0.88,0.87,0.87,0.87,0.86,0.86,0.86,0.86,0.86,0.86,0.86,0.86,0.86,0.86,0.85,0.86,0.85,0.85,0.85,0.85,0.84,0.84,0.84,0.84,0.84,0.84,0.83,0.84,0.83,0.83,0.83,0.83,0.83,0.84,0.83,0.84,0.84,0.84,0.84,0.84,0.85,0.85,0.85,0.85,0.85,0.85,0.85,0.85,0.85,0.85,0.85,0.85…
Q99500	0.63,0.60,0.61,0.60,0.57,0.56,0.55,0.53,0.53,0.53,0.52,0.51,0.52,0.52,0.51,0.51,0.53,0.53,0.53,0.53,0.54,0.52,0.51,0.49,0.49,0.47,0.45,0.44,0.42,0.40,0.38,0.38,0.37,0.35,0.36,0.36,0.35,0.35,0.35,0.34,0.34,0.34,0.34,0.33,0.34,0.35,0.35,0.37,0.38,0.37,0.37,0.37,0.37,0.35,0.34,0.34,0.32,0.30,0.29,0.28,0.27,0.25,0.25,0.24,0.23,0.22,0.23,0.23,0.22,0.22,0.22,0.22,0.21,0.22,0.22,0.21,0.21,0.22,0.22,0.21…
Q5M8T2	0.41,0.40,0.39,0.39,0.37,0.36,0.35,0.35,0.34,0.33,0.33,0.31,0.31,0.31,0.32,0.32,0.33,0.32,0.32,0.32,0.31,0.29,0.27,0.25,0.25,0.24,0.23,0.22,0.21,0.20,0.21,0.21,0.20,0.20,0.21,0.21,0.20,0.20,0.21,0.21,0.22,0.22,0.24,0.25,0.24,0.26,0.26,0.27,0.28,0.29,0.29,0.30,0.32,0.32,0.32,0.32,0.33,0.32,0.33,0.33,0.32,0.32,0.33,0.33,0.33,0.33,0.34,0.34,0.34,0.34,0.34,0.34,0.34,0.35,0.33,0.32,0.33,0.33,0.32,0.32…
P0DSO2	0.89,0.88,0.88,0.89,0.88,0.88,0.87,0.87,0.87,0.86,0.85,0.84,0.82,0.82,0.80,0.79,0.79,0.79,0.79,0.78,0.76,0.76,0.75,0.74,0.71,0.72,0.71,0.69,0.69,0.69,0.67,0.66,0.65,0.66,0.65,0.63,0.64,0.63,0.63,0.61,0.60,0.59,0.58,0.57,0.57,0.57,0.57,0.56,0.56,0.56,0.56,0.57,0.57,0.59,0.59,0.60,0.61,0.60,0.59,0.59,0.59,0.61,0.61,0.61,0.61,0.63,0.63,0.63,0.65,0.65,0.65,0.67,0.69,0.68,0.67,0.68,0.69,0.68,0.68,0.68…
Q15020	0.90,0.90,0.90,0.90,0.90,0.90,0.90,0.90,0.89,0.89,0.89,0.89,0.89,0.89,0.89,0.89,0.89,0.89,0.89,0.89,0.89,0.89,0.89,0.89,0.89,0.88,0.88,0.89,0.88,0.89,0.88,0.88,0.88,0.87,0.87,0.87,0.87,0.87,0.88,0.88,0.88,0.88,0.88,0.88,0.88,0.88,0.88,0.88,0.88,0.89,0.89,0.89,0.89,0.89,0.90,0.89,0.89,0.90,0.90,0.91,0.90,0.90,0.90,0.90,0.90,0.90,0.90,0.89,0.89,0.88,0.88,0.87,0.87,0.86,0.84,0.83,0.82,0.79,0.78,0.77…
Q8NE22	0.54,0.54,0.53,0.51,0.51,0.51,0.51,0.50,0.51,0.52,0.51,0.52,0.53,0.51,0.51,0.50,0.50,0.49,0.49,0.49,0.50,0.49,0.49,0.48,0.47,0.46,0.45,0.44,0.44,0.45,0.45,0.44,0.43,0.43,0.42,0.41,0.40,0.41,0.40,0.39,0.39,0.38,0.37,0.36,0.36,0.35,0.34,0.34,0.35,0.34,0.33,0.34,0.34,0.32,0.32,0.33,0.34,0.32,0.34,0.34,0.35,0.33,0.32,0.32,0.33,0.32,0.32,0.33,0.33,0.32,0.31,0.31,0.33,0.33,0.34,0.34,0.36,0.37,0.38,0.39…
Q9H4I8	0.49,0.47,0.45,0.43,0.42,0.40,0.38,0.38,0.38,0.38,0.40,0.39,0.39,0.39,0.38,0.37,0.36,0.35,0.34,0.33,0.32,0.30,0.29,0.26,0.25,0.23,0.23,0.22,0.20,0.21,0.20,0.18,0.18,0.19,0.17,0.17,0.16,0.17,0.16,0.15,0.14,0.14,0.14,0.14,0.14,0.14,0.14,0.14,0.13,0.13,0.12,0.10,0.11,0.10,0.10,0.11,0.13,0.15,0.16,0.16,0.17,0.17,0.17,0.18,0.18,0.18,0.18,0.19,0.19,0.19,0.19,0.20,0.20,0.20,0.20,0.21,0.21,0.22,0.20,0.22…
P84101	0.63,0.63,0.64,0.64,0.65,0.66,0.66,0.67,0.67,0.67,0.66,0.66,0.66,0.65,0.64,0.64,0.64,0.64,0.63,0.63,0.63,0.61,0.61,0.60,0.60,0.60,0.60,0.60,0.60,0.60,0.60,0.60,0.60,0.60,0.60,0.61,0.62,0.62,0.63,0.63,0.64,0.64,0.64,0.63,0.63,0.63,0.62,0.61,0.60,0.61,0.60,0.61,0.61,0.61,0.61,0.62,0.63,0.63,0.63
P0DUD1	0.92,0.93,0.93,0.93,0.94,0.94,0.93,0.93,0.93,0.93,0.92,0.92,0.92,0.91,0.91,0.91,0.91,0.91,0.91,0.91,0.91,0.91,0.91,0.91,0.91,0.91,0.91,0.91,0.91,0.91,0.91,0.91,0.91,0.91,0.91,0.90,0.90,0.90,0.89,0.89,0.89,0.88,0.88,0.88,0.87,0.87,0.87,0.87,0.87,0.87,0.87,0.87,0.87,0.87,0.88,0.89,0.88,0.88,0.88,0.89,0.88,0.88,0.88,0.87,0.87,0.87,0.86,0.87,0.86,0.87,0.87,0.87,0.87,0.87,0.87,0.86,0.86,0.86,0.86,0.86…
Q9UBP0	0.94,0.94,0.94,0.94,0.93,0.93,0.93,0.93,0.93,0.92,0.92,0.92,0.92,0.92,0.91,0.91,0.90,0.91,0.90,0.90,0.90,0.90,0.89,0.88,0.88,0.87,0.86,0.86,0.85,0.85,0.84,0.83,0.83,0.81,0.81,0.80,0.79,0.78,0.77,0.76,0.75,0.75,0.73,0.72,0.72,0.71,0.70,0.69,0.68,0.68,0.67,0.66,0.65,0.64,0.63,0.63,0.62,0.61,0.60,0.60,0.59,0.59,0.58,0.58,0.58,0.57,0.57,0.57,0.56,0.56,0.57,0.57,0.58,0.58,0.60,0.60,0.61,0.61,0.62,0.63…
Q5MJ70	0.68,0.70,0.71,0.72,0.73,0.73,0.74,0.74,0.75,0.75,0.76,0.76,0.77,0.77,0.78,0.78,0.79,0.79,0.79,0.79,0.79,0.79,0.79,0.79,0.78,0.78,0.78,0.78,0.78,0.78,0.79,0.80,0.80,0.81,0.83,0.84,0.86,0.87,0.89,0.89,0.89,0.88,0.87,0.85,0.83,0.81,0.80,0.79,0.79,0.77,0.74,0.73,0.72,0.69,0.68,0.67,0.65,0.62,0.62,0.60,0.60,0.59,0.57,0.55,0.54,0.53,0.51,0.50,0.48,0.46,0.45,0.43,0.40,0.39,0.37,0.35,0.33,0.31,0.29,0.27…
Q92543	0.82,0.82,0.81,0.79,0.78,0.77,0.77,0.77,0.76,0.76,0.75,0.74,0.74,0.73,0.72,0.72,0.71,0.71,0.70,0.70,0.70,0.68,0.67,0.67,0.66,0.65,0.65,0.64,0.64,0.63,0.62,0.62,0.61,0.60,0.60,0.59,0.58,0.57,0.56,0.56,0.55,0.54,0.54,0.54,0.53,0.53,0.53,0.53,0.51,0.52,0.52,0.52,0.53,0.52,0.53,0.52,0.51,0.50,0.49,0.48,0.48,0.48,0.48,0.49,0.48,0.49,0.49,0.49,0.50,0.50,0.50,0.50,0.50,0.49,0.49,0.49,0.49,0.48,0.47,0.47…
O43761	0.51,0.52,0.52,0.52,0.51,0.49,0.49,0.48,0.46,0.46,0.45,0.44,0.44,0.44,0.43,0.42,0.42,0.41,0.40,0.39,0.39,0.37,0.35,0.35,0.36,0.37,0.37,0.36,0.36,0.36,0.35,0.36,0.36,0.35,0.35,0.36,0.36,0.35,0.34,0.33,0.33,0.33,0.32,0.32,0.31,0.31,0.31,0.30,0.31,0.32,0.31,0.31,0.32,0.31,0.30,0.31,0.31,0.30,0.31,0.32,0.32,0.31,0.31,0.32,0.31,0.30,0.30,0.31,0.30,0.30,0.31,0.30,0.28,0.28,0.28,0.27,0.27,0.26,0.27,0.28…
Q5VWJ9	0.83,0.82,0.82,0.81,0.80,0.80,0.81,0.82,0.82,0.83,0.83,0.83,0.83,0.83,0.84,0.84,0.84,0.84,0.85,0.85,0.85,0.85,0.85,0.85,0.85,0.85,0.85,0.85,0.85,0.85,0.85,0.85,0.85,0.86,0.85,0.86,0.86,0.87,0.87,0.87,0.88,0.88,0.89,0.89,0.89,0.90,0.91,0.91,0.90,0.89,0.89,0.88,0.88,0.87,0.86,0.85,0.85,0.84,0.84,0.83,0.83,0.82,0.82,0.82,0.81,0.80,0.81,0.80,0.79,0.78,0.76,0.74,0.72,0.71,0.69,0.68,0.66,0.65,0.64,0.63…
Q9NYZ4	0.82,0.82,0.83,0.80,0.80,0.78,0.76,0.74,0.72,0.72,0.70,0.69,0.69,0.68,0.67,0.66,0.65,0.63,0.62,0.61,0.59,0.58,0.56,0.56,0.54,0.54,0.52,0.52,0.50,0.49,0.47,0.46,0.45,0.45,0.44,0.42,0.41,0.41,0.40,0.39,0.38,0.36,0.35,0.33,0.32,0.30,0.29,0.30,0.30,0.32,0.31,0.32,0.30,0.31,0.31,0.32,0.31,0.31,0.31,0.30,0.31,0.31,0.31,0.32,0.34,0.34,0.35,0.36,0.35,0.37,0.37,0.36,0.37,0.37,0.36,0.35,0.35,0.34,0.33,0.31…
P0CW21	0.62,0.62,0.61,0.63,0.62,0.61,0.61,0.61,0.61,0.61,0.61,0.62,0.62,0.62,0.63,0.63,0.64,0.64,0.64,0.64,0.64,0.63,0.63,0.62,0.62,0.62,0.62,0.63,0.63,0.64,0.65,0.66,0.66,0.66,0.67,0.66,0.66,0.66,0.66,0.66,0.67,0.67,0.67,0.68,0.67,0.68,0.68,0.69,0.70,0.70,0.70,0.70
P35237	0.19,0.21,0.21,0.23,0.24,0.24,0.23,0.22,0.21,0.21,0.20,0.19,0.19,0.18,0.18,0.17,0.17,0.16,0.16,0.16,0.15,0.15,0.13,0.12,0.12,0.13,0.13,0.15,0.15,0.15,0.16,0.16,0.16,0.16,0.17,0.17,0.17,0.17,0.16,0.17,0.18,0.17,0.18,0.19,0.20,0.20,0.21,0.21,0.21,0.23,0.23,0.23,0.24,0.25,0.25,0.25,0.27,0.27,0.27,0.28,0.29,0.31,0.32,0.32,0.34,0.34,0.33,0.32,0.32,0.32,0.32,0.31,0.31,0.31,0.30,0.29,0.29,0.30,0.31,0.31…
Q9UM82	0.48,0.46,0.45,0.44,0.44,0.44,0.43,0.45,0.44,0.45,0.47,0.47,0.49,0.50,0.51,0.51,0.51,0.51,0.51,0.51,0.52,0.50,0.48,0.47,0.46,0.45,0.43,0.44,0.43,0.41,0.40,0.40,0.41,0.41,0.40,0.40,0.40,0.40,0.40,0.40,0.40,0.40,0.41,0.41,0.41,0.40,0.39,0.40,0.38,0.37,0.35,0.34,0.33,0.31,0.30,0.30,0.29,0.30,0.30,0.30,0.29,0.27,0.28,0.28,0.27,0.27,0.27,0.27,0.26,0.27,0.27,0.27,0.26,0.26,0.24,0.24,0.24,0.24,0.23,0.22…
Q5VX52	0.84,0.84,0.83,0.84,0.84,0.83,0.84,0.84,0.83,0.82,0.82,0.81,0.82,0.81,0.80,0.78,0.77,0.75,0.74,0.72,0.70,0.68,0.66,0.64,0.64,0.64,0.62,0.60,0.59,0.58,0.58,0.58,0.57,0.55,0.53,0.52,0.51,0.51,0.50,0.49,0.49,0.49,0.47,0.46,0.46,0.44,0.43,0.42,0.40,0.39,0.38,0.37,0.36,0.35,0.34,0.34,0.34,0.33,0.34,0.33,0.34,0.36,0.37,0.37,0.37,0.37,0.35,0.35,0.36,0.37,0.38,0.37,0.36,0.36,0.38,0.39,0.38,0.38,0.36,0.35…
P58511	0.59,0.58,0.59,0.60,0.60,0.60,0.60,0.59,0.58,0.58,0.58,0.58,0.58,0.59,0.59,0.59,0.59,0.59,0.59,0.58,0.58,0.57,0.57,0.57,0.57,0.56,0.56,0.56,0.56,0.57,0.57,0.58,0.58,0.58,0.58,0.60,0.61,0.62,0.63,0.63,0.63,0.63,0.64,0.64,0.63,0.63,0.63,0.64,0.64,0.65,0.66,0.66,0.66,0.66,0.66,0.66,0.66,0.67
Q92673	0.68,0.68,0.69,0.70,0.70,0.70,0.71,0.72,0.72,0.72,0.72,0.71,0.71,0.71,0.70,0.70,0.71,0.71,0.72,0.72,0.72,0.72,0.72,0.72,0.71,0.71,0.71,0.71,0.71,0.71,0.70,0.71,0.71,0.71,0.72,0.71,0.70,0.68,0.68,0.67,0.67,0.66,0.67,0.67,0.67,0.66,0.67,0.67,0.67,0.67,0.67,0.67,0.68,0.69,0.69,0.70,0.70,0.70,0.70,0.70,0.71,0.71,0.71,0.71,0.71,0.72,0.72,0.71,0.69,0.68,0.67,0.66,0.64,0.63,0.63,0.62,0.63,0.63,0.65,0.64…
Q8TCY0	0.72,0.71,0.72,0.71,0.71,0.70,0.69,0.69,0.68,0.68,0.67,0.67,0.66,0.65,0.66,0.66,0.67,0.67,0.67,0.68,0.68,0.68,0.68,0.67,0.68,0.68,0.68,0.67,0.67,0.67,0.66,0.67,0.68,0.67,0.68,0.68,0.69,0.69,0.70,0.70,0.70,0.71,0.71,0.71,0.72,0.72,0.73,0.74,0.74,0.75,0.75,0.76,0.77,0.77,0.78,0.78,0.79,0.78,0.78,0.78,0.77,0.78,0.77,0.76,0.77,0.77,0.78,0.77
Q2TAY7	0.46,0.47,0.47,0.47,0.49,0.48,0.47,0.47,0.47,0.46,0.45,0.46,0.47,0.47,0.48,0.47,0.46,0.45,0.44,0.43,0.42,0.42,0.41,0.39,0.39,0.39,0.37,0.36,0.36,0.36,0.35,0.35,0.36,0.36,0.36,0.37,0.39,0.39,0.38,0.38,0.39,0.38,0.37,0.38,0.38,0.36,0.37,0.36,0.37,0.37,0.38,0.38,0.37,0.35,0.35,0.33,0.33,0.32,0.32,0.32,0.32,0.32,0.30,0.29,0.28,0.27,0.28,0.29,0.30,0.30,0.31,0.32,0.31,0.31,0.31,0.30,0.30,0.29,0.30,0.31…
Q9NS25	0.91,0.91,0.92,0.91,0.91,0.91,0.90,0.90,0.90,0.90,0.90,0.89,0.90,0.89,0.89,0.89,0.89,0.89,0.89,0.89,0.89,0.89,0.89,0.88,0.88,0.88,0.89,0.89,0.89,0.88,0.89,0.89,0.88,0.87,0.87,0.86,0.85,0.83,0.82,0.81,0.80,0.79,0.78,0.77,0.76,0.75,0.75,0.74,0.73,0.72,0.72,0.72,0.71,0.70,0.71,0.70,0.70,0.70,0.69,0.69,0.69,0.69,0.68,0.66,0.67,0.66,0.65,0.63,0.63,0.62,0.61,0.60,0.59,0.58,0.58,0.58,0.58,0.58,0.59,0.60…
Q6STE5	0.71,0.69,0.66,0.64,0.64,0.64,0.64,0.64,0.65,0.65,0.66,0.67,0.67,0.68,0.69,0.69,0.70,0.70,0.71,0.71,0.72,0.72,0.72,0.71,0.71,0.72,0.72,0.73,0.73,0.73,0.73,0.72,0.72,0.73,0.73,0.73,0.75,0.75,0.76,0.78,0.79,0.80,0.82,0.84,0.85,0.86,0.86,0.86,0.87,0.87,0.87,0.87,0.87,0.87,0.88,0.88,0.88,0.88,0.88,0.88,0.88,0.88,0.88,0.89,0.89,0.89,0.89,0.88,0.88,0.88,0.88,0.88,0.88,0.88,0.87,0.88,0.88,0.88,0.88,0.88…
Q9H7B4	0.42,0.41,0.43,0.41,0.42,0.42,0.42,0.41,0.40,0.39,0.38,0.39,0.38,0.39,0.38,0.37,0.36,0.35,0.34,0.33,0.33,0.32,0.30,0.28,0.28,0.28,0.29,0.28,0.27,0.26,0.25,0.26,0.23,0.23,0.23,0.23,0.25,0.27,0.27,0.27,0.28,0.28,0.29,0.28,0.28,0.28,0.27,0.27,0.27,0.26,0.27,0.28,0.28,0.29,0.28,0.28,0.30,0.32,0.32,0.32,0.34,0.35,0.33,0.34,0.35,0.34,0.33,0.34,0.34,0.34,0.35,0.36,0.36,0.37,0.38,0.39,0.38,0.36,0.35,0.35…
Q99961	0.48,0.49,0.50,0.49,0.50,0.49,0.48,0.48,0.47,0.47,0.48,0.49,0.48,0.47,0.47,0.46,0.46,0.46,0.47,0.46,0.46,0.45,0.44,0.42,0.42,0.43,0.42,0.42,0.42,0.42,0.40,0.41,0.42,0.41,0.40,0.40,0.41,0.40,0.39,0.40,0.39,0.38,0.36,0.35,0.35,0.33,0.33,0.33,0.32,0.33,0.33,0.32,0.32,0.32,0.33,0.34,0.36,0.37,0.38,0.39,0.40,0.41,0.41,0.42,0.43,0.42,0.42,0.42,0.42,0.41,0.41,0.41,0.41,0.39,0.40,0.41,0.41,0.40,0.41,0.42…
Q9BXN6	0.92,0.92,0.92,0.92,0.90,0.90,0.91,0.91,0.91,0.91,0.90,0.90,0.90,0.91,0.91,0.91,0.91,0.90,0.90,0.90,0.90,0.90,0.90,0.89,0.89,0.88,0.88,0.87,0.86,0.86,0.85,0.84,0.82,0.81,0.81,0.80,0.79,0.78,0.76,0.75,0.74,0.74,0.73,0.73,0.73,0.72,0.71,0.71,0.70,0.70,0.70,0.70,0.69,0.69,0.69,0.69,0.68,0.67,0.67,0.67,0.65,0.63,0.62,0.62,0.61,0.60,0.59,0.58,0.58,0.58,0.58,0.58,0.58,0.59,0.59,0.59,0.60,0.60,0.60,0.61…
Q9Y657	0.74,0.74,0.75,0.74,0.74,0.73,0.73,0.73,0.73,0.74,0.74,0.74,0.75,0.76,0.76,0.77,0.77,0.78,0.78,0.79,0.78,0.80,0.80,0.82,0.84,0.86,0.86,0.86,0.86,0.86,0.86,0.85,0.83,0.81,0.79,0.78,0.76,0.75,0.73,0.71,0.69,0.67,0.66,0.66,0.66,0.66,0.66,0.66,0.66,0.65,0.64,0.63,0.62,0.59,0.57,0.55,0.52,0.51,0.49,0.47,0.47,0.46,0.44,0.43,0.42,0.39,0.38,0.35,0.34,0.32,0.29,0.29,0.29,0.29,0.29,0.29,0.28,0.28,0.28,0.28…
O43556	0.90,0.91,0.91,0.91,0.91,0.92,0.92,0.91,0.92,0.92,0.91,0.91,0.91,0.90,0.90,0.90,0.89,0.89,0.89,0.89,0.88,0.88,0.87,0.87,0.86,0.86,0.85,0.84,0.83,0.81,0.80,0.78,0.77,0.75,0.74,0.72,0.70,0.68,0.67,0.65,0.63,0.61,0.60,0.58,0.57,0.56,0.53,0.52,0.52,0.50,0.48,0.47,0.47,0.47,0.46,0.46,0.47,0.47,0.47,0.47,0.46,0.45,0.43,0.42,0.40,0.40,0.38,0.38,0.37,0.36,0.36,0.36,0.38,0.38,0.40,0.41,0.41,0.41,0.43,0.43…
Q9H0F6	0.75,0.73,0.71,0.68,0.67,0.64,0.63,0.61,0.60,0.59,0.58,0.59,0.59,0.58,0.59,0.60,0.59,0.60,0.59,0.59,0.58,0.57,0.56,0.53,0.51,0.49,0.47,0.45,0.44,0.43,0.43,0.42,0.42,0.42,0.40,0.39,0.37,0.35,0.35,0.34,0.33,0.33,0.33,0.34,0.37,0.38,0.39,0.40,0.41,0.41,0.41,0.40,0.39,0.38,0.38,0.37,0.35,0.36,0.34,0.35,0.35,0.35,0.35,0.36,0.36,0.37,0.37,0.38,0.37,0.38,0.36,0.35,0.37,0.37,0.37,0.37,0.38,0.38,0.38,0.38…
Q9H3U7	0.83,0.83,0.84,0.84,0.83,0.83,0.83,0.83,0.83,0.83,0.83,0.83,0.82,0.82,0.82,0.81,0.81,0.80,0.81,0.79,0.79,0.77,0.77,0.76,0.76,0.76,0.75,0.75,0.74,0.74,0.73,0.71,0.69,0.67,0.67,0.66,0.65,0.65,0.63,0.62,0.61,0.59,0.58,0.57,0.56,0.54,0.53,0.52,0.51,0.50,0.49,0.48,0.48,0.48,0.48,0.46,0.46,0.46,0.45,0.44,0.46,0.45,0.45,0.44,0.45,0.45,0.44,0.44,0.44,0.42,0.41,0.42,0.42,0.43,0.44,0.44,0.43,0.43,0.43,0.43…
O14796	0.34,0.35,0.36,0.36,0.36,0.35,0.34,0.32,0.31,0.30,0.29,0.29,0.28,0.29,0.30,0.30,0.32,0.33,0.32,0.31,0.30,0.29,0.27,0.27,0.25,0.26,0.27,0.28,0.29,0.27,0.27,0.27,0.26,0.25,0.24,0.24,0.25,0.25,0.26,0.28,0.29,0.29,0.28,0.27,0.26,0.26,0.27,0.27,0.29,0.32,0.32,0.34,0.36,0.36,0.36,0.35,0.35,0.33,0.32,0.33,0.35,0.35,0.35,0.36,0.37,0.37,0.37,0.37,0.37,0.38,0.39,0.40,0.40,0.41,0.40,0.41,0.41,0.41,0.41,0.39…
O60224	0.69,0.70,0.70,0.68,0.66,0.66,0.65,0.63,0.61,0.60,0.59,0.58,0.58,0.58,0.59,0.59,0.58,0.58,0.59,0.58,0.58,0.57,0.56,0.55,0.53,0.52,0.51,0.50,0.48,0.48,0.46,0.45,0.44,0.44,0.42,0.42,0.42,0.41,0.41,0.42,0.42,0.43,0.42,0.43,0.43,0.44,0.43,0.42,0.44,0.44,0.43,0.44,0.45,0.46,0.45,0.45,0.45,0.47,0.47,0.47,0.49,0.49,0.50,0.51,0.52,0.53,0.54,0.55,0.56,0.58,0.58,0.60,0.62,0.62,0.64,0.65,0.67,0.68,0.69,0.69…
P0DMM9	0.51,0.50,0.48,0.46,0.45,0.45,0.44,0.42,0.42,0.43,0.42,0.43,0.45,0.43,0.44,0.43,0.43,0.44,0.44,0.43,0.42,0.39,0.37,0.35,0.33,0.31,0.29,0.27,0.26,0.26,0.26,0.24,0.24,0.23,0.22,0.21,0.19,0.17,0.17,0.17,0.17,0.18,0.17,0.18,0.18,0.19,0.18,0.21,0.22,0.20,0.20,0.21,0.19,0.18,0.18,0.17,0.17,0.16,0.15,0.14,0.14,0.14,0.14,0.14,0.15,0.15,0.17,0.19,0.20,0.21,0.21,0.21,0.21,0.22,0.23,0.23,0.25,0.27,0.27,0.29…
Q9H6E5	0.48,0.48,0.46,0.46,0.44,0.45,0.45,0.45,0.46,0.46,0.44,0.45,0.45,0.44,0.43,0.43,0.43,0.43,0.43,0.42,0.43,0.42,0.40,0.39,0.39,0.38,0.37,0.38,0.38,0.38,0.38,0.38,0.37,0.34,0.34,0.34,0.34,0.34,0.34,0.33,0.33,0.34,0.33,0.33,0.34,0.36,0.35,0.35,0.35,0.35,0.35,0.35,0.34,0.34,0.35,0.34,0.34,0.35,0.34,0.34,0.35,0.34,0.34,0.34,0.34,0.34,0.34,0.33,0.34,0.36,0.36,0.35,0.36,0.36,0.35,0.35,0.34,0.34,0.34,0.35…
Q5TH74	0.92,0.93,0.93,0.92,0.92,0.92,0.91,0.91,0.90,0.91,0.91,0.91,0.91,0.91,0.91,0.91,0.90,0.90,0.90,0.90,0.90,0.89,0.89,0.88,0.88,0.88,0.88,0.87,0.87,0.87,0.85,0.86,0.86,0.86,0.86,0.85,0.84,0.84,0.84,0.83,0.83,0.83,0.82,0.82,0.82,0.81,0.80,0.79,0.80,0.80,0.79,0.79,0.78,0.78,0.77,0.77,0.77,0.77,0.77,0.77,0.76,0.76,0.76,0.76,0.76,0.76,0.76,0.76,0.76,0.75,0.76,0.77,0.77,0.77,0.77,0.76,0.77,0.78,0.77,0.78…
O75044	0.54,0.54,0.55,0.53,0.53,0.53,0.53,0.51,0.51,0.51,0.50,0.48,0.48,0.49,0.48,0.47,0.48,0.48,0.47,0.48,0.48,0.46,0.44,0.43,0.42,0.40,0.39,0.38,0.37,0.36,0.36,0.34,0.34,0.34,0.35,0.35,0.34,0.35,0.35,0.34,0.33,0.34,0.34,0.32,0.33,0.33,0.32,0.31,0.32,0.32,0.31,0.32,0.33,0.33,0.31,0.32,0.33,0.32,0.33,0.35,0.35,0.35,0.37,0.38,0.39,0.39,0.41,0.42,0.44,0.45,0.46,0.46,0.46,0.46,0.46,0.46,0.46,0.47,0.46,0.46…
Q05952	0.84,0.84,0.84,0.84,0.83,0.82,0.81,0.81,0.80,0.79,0.78,0.78,0.77,0.76,0.75,0.75,0.74,0.74,0.74,0.74,0.74,0.74,0.73,0.73,0.73,0.73,0.74,0.74,0.74,0.74,0.75,0.75,0.76,0.75,0.76,0.76,0.77,0.77,0.77,0.77,0.77,0.77,0.76,0.77,0.77,0.78,0.78,0.79,0.79,0.81,0.82,0.82,0.83,0.84,0.85,0.86,0.87,0.88,0.88,0.88,0.89,0.90,0.90,0.90,0.90,0.89,0.89,0.89,0.88,0.88,0.87,0.87,0.87,0.87,0.87,0.86,0.86,0.86,0.85,0.85…
O60279	0.85,0.83,0.81,0.80,0.79,0.78,0.78,0.78,0.77,0.77,0.78,0.78,0.78,0.77,0.77,0.76,0.75,0.73,0.72,0.70,0.68,0.67,0.64,0.64,0.62,0.63,0.62,0.61,0.61,0.60,0.59,0.57,0.56,0.54,0.53,0.52,0.50,0.49,0.49,0.48,0.47,0.47,0.48,0.49,0.49,0.47,0.46,0.45,0.43,0.42,0.41,0.40,0.39,0.37,0.37,0.36,0.36,0.35,0.37,0.38,0.39,0.40,0.40,0.41,0.40,0.41,0.39,0.38,0.36,0.34,0.33,0.33,0.34,0.33,0.33,0.32,0.31,0.31,0.31,0.30…
O95772	0.88,0.88,0.88,0.88,0.88,0.87,0.87,0.87,0.85,0.85,0.84,0.84,0.83,0.83,0.82,0.81,0.80,0.80,0.80,0.79,0.79,0.78,0.78,0.77,0.77,0.77,0.77,0.76,0.75,0.74,0.72,0.71,0.71,0.69,0.67,0.66,0.65,0.63,0.61,0.60,0.59,0.57,0.55,0.54,0.53,0.51,0.50,0.49,0.47,0.46,0.46,0.45,0.43,0.42,0.42,0.42,0.41,0.42,0.41,0.40,0.40,0.41,0.39,0.38,0.39,0.38,0.36,0.36,0.36,0.38,0.37,0.38,0.39,0.39,0.39,0.39,0.38,0.37,0.37,0.37…
Q9NY15	0.62,0.64,0.65,0.66,0.66,0.67,0.68,0.67,0.68,0.67,0.66,0.66,0.66,0.65,0.66,0.65,0.65,0.64,0.64,0.63,0.63,0.62,0.64,0.64,0.63,0.62,0.62,0.61,0.61,0.59,0.59,0.58,0.56,0.55,0.53,0.52,0.52,0.50,0.49,0.47,0.46,0.44,0.43,0.44,0.42,0.42,0.40,0.39,0.40,0.39,0.39,0.39,0.38,0.38,0.37,0.36,0.35,0.36,0.37,0.37,0.38,0.37,0.38,0.36,0.36,0.36,0.36,0.37,0.37,0.37,0.37,0.37,0.36,0.37,0.37,0.39,0.39,0.39,0.39,0.39…
Q969W0	0.53,0.53,0.54,0.53,0.52,0.50,0.51,0.51,0.50,0.50,0.51,0.51,0.51,0.50,0.50,0.50,0.50,0.49,0.50,0.50,0.49,0.49,0.49,0.48,0.48,0.48,0.48,0.48,0.48,0.48,0.47,0.46,0.47,0.47,0.47,0.47,0.47,0.47,0.47,0.47,0.48,0.49,0.49,0.48,0.48,0.49,0.51,0.51,0.51,0.52,0.53,0.52,0.52,0.53,0.54,0.53,0.54,0.54,0.55,0.54,0.55,0.55,0.55,0.55,0.55,0.56,0.56,0.56,0.56,0.56,0.56
P09486	0.82,0.83,0.82,0.82,0.82,0.83,0.83,0.83,0.84,0.84,0.84,0.84,0.85,0.85,0.85,0.84,0.84,0.84,0.84,0.84,0.84,0.84,0.83,0.83,0.82,0.80,0.80,0.79,0.78,0.78,0.78,0.78,0.77,0.78,0.77,0.78,0.78,0.78,0.78,0.78,0.79,0.79,0.79,0.80,0.80,0.80,0.79,0.79,0.79,0.77,0.77,0.75,0.74,0.74,0.73,0.73,0.72,0.71,0.71,0.69,0.67,0.66,0.64,0.64,0.64,0.64,0.66,0.66,0.67,0.67,0.66,0.65,0.64,0.64,0.62,0.61,0.60,0.58,0.58,0.58…
Q5SRH9	0.78,0.76,0.75,0.72,0.69,0.68,0.66,0.64,0.62,0.62,0.60,0.58,0.57,0.56,0.54,0.53,0.52,0.51,0.51,0.50,0.50,0.49,0.47,0.45,0.44,0.43,0.41,0.40,0.40,0.38,0.36,0.36,0.35,0.33,0.32,0.30,0.28,0.27,0.25,0.24,0.23,0.23,0.22,0.21,0.21,0.21,0.20,0.20,0.20,0.21,0.20,0.20,0.20,0.20,0.21,0.23,0.23,0.22,0.23,0.23,0.23,0.22,0.22,0.22,0.22,0.21,0.21,0.21,0.20,0.19,0.19,0.19,0.18,0.18,0.18,0.19,0.19,0.21,0.23,0.25…
Q92734	0.47,0.47,0.48,0.46,0.47,0.46,0.47,0.47,0.46,0.48,0.47,0.46,0.45,0.46,0.46,0.45,0.44,0.44,0.44,0.43,0.42,0.42,0.40,0.38,0.38,0.38,0.38,0.37,0.37,0.38,0.39,0.39,0.41,0.41,0.40,0.40,0.40,0.40,0.41,0.39,0.41,0.42,0.41,0.41,0.42,0.41,0.41,0.39,0.40,0.40,0.39,0.40,0.40,0.40,0.40,0.40,0.40,0.40,0.40,0.41,0.42,0.43,0.41,0.41,0.42,0.40,0.38,0.37,0.37,0.37,0.36,0.35,0.36,0.36,0.37,0.38,0.40,0.40,0.41,0.42…
Q10587	0.93,0.93,0.93,0.93,0.92,0.92,0.92,0.92,0.92,0.92,0.92,0.93,0.92,0.92,0.91,0.90,0.90,0.89,0.88,0.87,0.87,0.86,0.85,0.84,0.84,0.83,0.83,0.83,0.83,0.83,0.83,0.82,0.83,0.83,0.83,0.82,0.83,0.83,0.83,0.83,0.83,0.82,0.82,0.82,0.81,0.81,0.79,0.78,0.77,0.76,0.76,0.75,0.74,0.74,0.74,0.75,0.75,0.75,0.75,0.76,0.75,0.75,0.76,0.77,0.77,0.77,0.77,0.77,0.77,0.76,0.75,0.75,0.75,0.74,0.74,0.73,0.72,0.72,0.71,0.70…
Q3LXA3	0.47,0.45,0.46,0.49,0.48,0.49,0.50,0.48,0.48,0.48,0.47,0.48,0.50,0.49,0.48,0.47,0.46,0.45,0.43,0.44,0.44,0.41,0.42,0.42,0.40,0.41,0.40,0.40,0.38,0.37,0.36,0.34,0.34,0.33,0.33,0.32,0.31,0.30,0.30,0.30,0.30,0.29,0.29,0.28,0.26,0.25,0.23,0.21,0.22,0.22,0.21,0.20,0.18,0.16,0.15,0.14,0.15,0.15,0.16,0.16,0.15,0.15,0.16,0.13,0.13,0.14,0.13,0.12,0.11,0.11,0.12,0.12,0.12,0.13,0.13,0.13,0.13,0.16,0.16,0.17…
P25325	0.44,0.45,0.47,0.47,0.49,0.50,0.50,0.50,0.49,0.48,0.46,0.45,0.44,0.42,0.41,0.40,0.40,0.39,0.40,0.41,0.41,0.41,0.40,0.39,0.37,0.36,0.36,0.35,0.34,0.35,0.36,0.37,0.36,0.36,0.35,0.36,0.36,0.36,0.35,0.34,0.34,0.32,0.32,0.31,0.29,0.27,0.26,0.27,0.27,0.27,0.28,0.29,0.30,0.30,0.30,0.30,0.30,0.31,0.31,0.31,0.30,0.29,0.27,0.28,0.27,0.27,0.26,0.26,0.25,0.26,0.25,0.24,0.24,0.26,0.26,0.25,0.24,0.24,0.24,0.23…
Q969E4	0.89,0.88,0.88,0.88,0.88,0.88,0.89,0.87,0.87,0.88,0.88,0.88,0.88,0.89,0.88,0.88,0.89,0.88,0.88,0.88,0.87,0.86,0.86,0.85,0.85,0.85,0.84,0.83,0.83,0.83,0.84,0.84,0.84,0.83,0.82,0.81,0.81,0.80,0.80,0.80,0.80,0.80,0.81,0.80,0.81,0.81,0.81,0.80,0.82,0.81,0.81,0.81,0.81,0.81,0.81,0.82,0.82,0.81,0.82,0.81,0.82,0.83,0.83,0.83,0.84,0.85,0.85,0.86,0.87,0.87,0.87,0.87,0.87,0.88,0.89,0.89,0.90,0.90,0.90,0.90…
Q9NXF1	0.92,0.92,0.92,0.92,0.91,0.92,0.92,0.90,0.90,0.90,0.89,0.90,0.89,0.89,0.89,0.89,0.89,0.89,0.89,0.88,0.88,0.87,0.87,0.87,0.87,0.87,0.86,0.86,0.86,0.85,0.83,0.82,0.80,0.79,0.79,0.79,0.77,0.76,0.74,0.74,0.72,0.70,0.68,0.67,0.66,0.64,0.63,0.61,0.62,0.61,0.60,0.59,0.57,0.55,0.54,0.53,0.51,0.49,0.47,0.46,0.44,0.43,0.42,0.39,0.37,0.36,0.35,0.34,0.33,0.32,0.31,0.31,0.31,0.33,0.32,0.30,0.30,0.31,0.30,0.30…
Q32NB8	0.78,0.78,0.79,0.79,0.78,0.77,0.76,0.75,0.73,0.72,0.72,0.71,0.71,0.70,0.69,0.70,0.70,0.70,0.70,0.70,0.71,0.71,0.71,0.71,0.72,0.72,0.73,0.73,0.73,0.73,0.73,0.74,0.74,0.73,0.73,0.73,0.73,0.73,0.74,0.74,0.74,0.74,0.74,0.74,0.73,0.74,0.74,0.75,0.76,0.77,0.79,0.79,0.80,0.81,0.82,0.82,0.80,0.79,0.78,0.77,0.75,0.73,0.71,0.70,0.68,0.67,0.64,0.62,0.59,0.58,0.56,0.55,0.53,0.52,0.52,0.52,0.49,0.49,0.47,0.45…
Q8N328	0.51,0.50,0.51,0.50,0.49,0.49,0.48,0.48,0.50,0.48,0.50,0.50,0.49,0.50,0.49,0.48,0.48,0.47,0.47,0.46,0.46,0.44,0.44,0.42,0.42,0.44,0.44,0.46,0.46,0.47,0.49,0.50,0.50,0.50,0.50,0.49,0.47,0.47,0.46,0.44,0.44,0.42,0.43,0.42,0.42,0.42,0.44,0.45,0.46,0.46,0.47,0.47,0.48,0.50,0.50,0.52,0.54,0.55,0.57,0.58,0.59,0.60,0.62,0.63,0.64,0.65,0.65,0.67,0.67,0.68,0.68,0.68,0.68,0.70,0.72,0.72,0.74,0.76,0.77,0.78…
O00541	0.56,0.55,0.53,0.52,0.53,0.53,0.51,0.52,0.50,0.50,0.50,0.49,0.48,0.47,0.46,0.46,0.45,0.44,0.43,0.42,0.41,0.39,0.37,0.37,0.36,0.34,0.35,0.33,0.33,0.34,0.33,0.33,0.33,0.33,0.33,0.33,0.33,0.34,0.35,0.36,0.37,0.37,0.37,0.37,0.36,0.35,0.34,0.36,0.35,0.35,0.35,0.36,0.35,0.36,0.38,0.37,0.37,0.37,0.37,0.38,0.39,0.39,0.39,0.40,0.40,0.40,0.40,0.38,0.39,0.38,0.38,0.38,0.38,0.38,0.38,0.39,0.39,0.39,0.40,0.39…
Q7Z4N8	0.81,0.82,0.83,0.82,0.81,0.81,0.81,0.79,0.77,0.75,0.73,0.71,0.69,0.67,0.66,0.64,0.63,0.63,0.62,0.61,0.61,0.59,0.57,0.56,0.56,0.55,0.53,0.53,0.52,0.50,0.49,0.49,0.48,0.47,0.46,0.46,0.45,0.43,0.42,0.41,0.40,0.39,0.38,0.36,0.36,0.35,0.35,0.33,0.34,0.35,0.35,0.35,0.36,0.37,0.38,0.39,0.40,0.41,0.42,0.43,0.43,0.44,0.45,0.46,0.46,0.46,0.47,0.47,0.46,0.47,0.48,0.47,0.47,0.47,0.46,0.47,0.47,0.47,0.47,0.47…
Q9UIW2	0.71,0.72,0.72,0.72,0.73,0.73,0.74,0.75,0.75,0.76,0.76,0.77,0.77,0.77,0.77,0.77,0.78,0.77,0.77,0.78,0.77,0.75,0.74,0.72,0.72,0.70,0.70,0.69,0.68,0.66,0.65,0.64,0.63,0.61,0.61,0.59,0.58,0.59,0.59,0.59,0.58,0.57,0.54,0.52,0.50,0.48,0.46,0.44,0.42,0.40,0.38,0.36,0.34,0.32,0.30,0.29,0.28,0.26,0.26,0.25,0.24,0.24,0.24,0.23,0.24,0.23,0.23,0.22,0.21,0.22,0.22,0.22,0.23,0.24,0.24,0.24,0.25,0.25,0.24,0.23…
Q9HAT8	0.73,0.70,0.67,0.64,0.62,0.60,0.58,0.57,0.56,0.55,0.53,0.53,0.54,0.53,0.53,0.53,0.54,0.53,0.53,0.53,0.52,0.50,0.48,0.46,0.44,0.43,0.41,0.40,0.40,0.39,0.37,0.36,0.34,0.32,0.31,0.30,0.30,0.30,0.30,0.31,0.32,0.32,0.34,0.35,0.37,0.39,0.39,0.40,0.41,0.41,0.41,0.41,0.43,0.42,0.42,0.42,0.41,0.39,0.38,0.37,0.36,0.36,0.36,0.37,0.39,0.40,0.41,0.40,0.40,0.37,0.35,0.35,0.35,0.36,0.37,0.36,0.36,0.35,0.35,0.34…
Q2VWP7	0.79,0.78,0.77,0.77,0.76,0.75,0.75,0.74,0.75,0.75,0.76,0.75,0.75,0.75,0.76,0.76,0.74,0.74,0.72,0.71,0.69,0.68,0.67,0.66,0.64,0.64,0.63,0.62,0.61,0.59,0.57,0.57,0.56,0.55,0.54,0.53,0.52,0.50,0.49,0.47,0.47,0.46,0.46,0.45,0.44,0.45,0.45,0.44,0.44,0.42,0.41,0.39,0.37,0.36,0.36,0.35,0.35,0.35,0.35,0.37,0.38,0.39,0.40,0.39,0.38,0.40,0.38,0.37,0.39,0.39,0.39,0.38,0.37,0.36,0.35,0.35,0.36,0.35,0.35,0.35…
Q15435	0.92,0.91,0.92,0.92,0.92,0.93,0.93,0.93,0.93,0.93,0.93,0.93,0.93,0.93,0.93,0.93,0.93,0.93,0.92,0.92,0.91,0.91,0.90,0.90,0.89,0.88,0.88,0.87,0.87,0.86,0.85,0.85,0.85,0.85,0.84,0.84,0.84,0.84,0.84,0.84,0.84,0.84,0.84,0.83,0.82,0.81,0.79,0.78,0.77,0.77,0.76,0.73,0.74,0.72,0.71,0.71,0.70,0.68,0.67,0.67,0.65,0.65,0.64,0.63,0.63,0.62,0.61,0.59,0.58,0.57,0.56,0.55,0.54,0.52,0.51,0.50,0.48,0.47,0.46,0.44…
Q7Z3Z4	0.90,0.89,0.89,0.88,0.88,0.88,0.88,0.88,0.87,0.88,0.88,0.88,0.88,0.88,0.88,0.88,0.88,0.88,0.88,0.87,0.88,0.88,0.88,0.88,0.87,0.86,0.85,0.83,0.82,0.82,0.81,0.80,0.79,0.78,0.77,0.76,0.75,0.73,0.72,0.70,0.69,0.68,0.67,0.66,0.66,0.65,0.64,0.63,0.63,0.62,0.61,0.61,0.59,0.57,0.56,0.55,0.54,0.52,0.51,0.49,0.48,0.46,0.44,0.44,0.42,0.41,0.40,0.39,0.41,0.42,0.40,0.40,0.39,0.38,0.38,0.39,0.40,0.39,0.39,0.39…
P62266	0.64,0.63,0.63,0.63,0.63,0.63,0.62,0.61,0.61,0.61,0.60,0.60,0.59,0.58,0.58,0.58,0.58,0.58,0.58,0.57,0.55,0.54,0.53,0.52,0.53,0.52,0.51,0.50,0.47,0.47,0.46,0.45,0.44,0.44,0.42,0.43,0.42,0.42,0.41,0.41,0.42,0.43,0.43,0.44,0.44,0.43,0.42,0.43,0.42,0.41,0.40,0.39,0.39,0.38,0.38,0.39,0.38,0.37,0.37,0.37,0.37,0.38,0.37,0.36,0.35,0.34,0.34,0.36,0.36,0.36,0.35,0.37,0.37,0.37,0.37,0.38,0.38,0.38,0.37,0.37…
P15880	0.90,0.90,0.90,0.89,0.89,0.90,0.90,0.90,0.90,0.90,0.90,0.90,0.89,0.89,0.89,0.90,0.89,0.90,0.90,0.90,0.90,0.90,0.90,0.90,0.90,0.90,0.90,0.91,0.90,0.90,0.91,0.90,0.90,0.90,0.89,0.89,0.90,0.90,0.90,0.88,0.88,0.86,0.85,0.83,0.83,0.81,0.78,0.77,0.75,0.72,0.71,0.69,0.69,0.68,0.65,0.65,0.64,0.62,0.61,0.60,0.57,0.56,0.55,0.53,0.53,0.51,0.50,0.49,0.48,0.47,0.45,0.43,0.41,0.39,0.38,0.37,0.35,0.33,0.32,0.32…
Q86WA9	0.70,0.70,0.72,0.73,0.74,0.73,0.73,0.72,0.70,0.69,0.68,0.68,0.68,0.67,0.65,0.63,0.62,0.61,0.60,0.59,0.60,0.59,0.58,0.57,0.56,0.57,0.55,0.55,0.56,0.55,0.54,0.54,0.52,0.51,0.49,0.48,0.45,0.44,0.41,0.40,0.38,0.35,0.33,0.31,0.29,0.27,0.26,0.25,0.24,0.24,0.24,0.24,0.22,0.21,0.21,0.22,0.23,0.23,0.23,0.22,0.21,0.20,0.18,0.18,0.17,0.16,0.14,0.14,0.14,0.13,0.13,0.13,0.13,0.13,0.13,0.13,0.12,0.12,0.12,0.12…
Q5H9E4	0.87,0.85,0.84,0.84,0.83,0.82,0.80,0.79,0.77,0.75,0.73,0.72,0.71,0.68,0.67,0.66,0.64,0.63,0.62,0.61,0.60,0.58,0.57,0.56,0.53,0.51,0.49,0.49,0.47,0.46,0.44,0.42,0.41,0.39,0.38,0.37,0.36,0.35,0.35,0.33,0.32,0.31,0.33,0.32,0.29,0.29,0.29,0.29,0.27,0.29,0.30,0.31,0.30,0.31,0.33,0.34,0.33,0.34,0.35,0.36,0.35,0.37,0.38,0.38,0.37,0.39,0.39,0.39,0.38,0.39,0.39,0.38,0.39,0.38,0.37,0.37,0.36,0.35,0.33,0.32…
P50443	0.93,0.94,0.93,0.93,0.94,0.93,0.93,0.92,0.92,0.92,0.92,0.92,0.92,0.92,0.92,0.92,0.92,0.92,0.92,0.92,0.92,0.91,0.91,0.91,0.91,0.90,0.90,0.90,0.89,0.89,0.87,0.87,0.86,0.84,0.84,0.83,0.83,0.82,0.82,0.82,0.82,0.81,0.81,0.80,0.80,0.79,0.79,0.78,0.77,0.76,0.75,0.74,0.73,0.72,0.71,0.70,0.70,0.70,0.70,0.70,0.69,0.69,0.68,0.66,0.65,0.65,0.65,0.64,0.63,0.62,0.61,0.61,0.59,0.59,0.58,0.57,0.57,0.55,0.55,0.54…
Q9H1X1	0.29,0.31,0.34,0.34,0.33,0.34,0.33,0.32,0.32,0.33,0.32,0.31,0.31,0.31,0.31,0.30,0.31,0.32,0.32,0.34,0.33,0.35,0.35,0.35,0.33,0.32,0.32,0.31,0.31,0.31,0.31,0.30,0.31,0.33,0.32,0.31,0.31,0.29,0.28,0.27,0.27,0.26,0.24,0.23,0.24,0.24,0.23,0.23,0.23,0.25,0.24,0.25,0.25,0.25,0.24,0.24,0.24,0.23,0.22,0.22,0.22,0.22,0.21,0.22,0.22,0.23,0.25,0.26,0.27,0.29,0.31,0.31,0.31,0.31,0.30,0.30,0.31,0.32,0.32,0.34…
P0C7Q5	0.91,0.90,0.90,0.90,0.90,0.88,0.88,0.88,0.88,0.87,0.88,0.87,0.85,0.84,0.83,0.82,0.79,0.78,0.76,0.74,0.73,0.71,0.69,0.67,0.66,0.64,0.62,0.60,0.59,0.57,0.55,0.53,0.51,0.49,0.47,0.45,0.43,0.41,0.39,0.37,0.35,0.34,0.33,0.32,0.30,0.30,0.28,0.27,0.25,0.23,0.22,0.19,0.18,0.17,0.17,0.15,0.15,0.16,0.16,0.16,0.17,0.18,0.18,0.18,0.19,0.18,0.18,0.20,0.21,0.22,0.24,0.24,0.25,0.25,0.26,0.25,0.26,0.28,0.30,0.30…
A6NKX4	0.29,0.28,0.28,0.28,0.27,0.27,0.28,0.27,0.26,0.26,0.25,0.25,0.24,0.23,0.23,0.23,0.22,0.22,0.22,0.22,0.22,0.21,0.20,0.20,0.21,0.22,0.22,0.24,0.25,0.25,0.26,0.26,0.26,0.27,0.28,0.29,0.28,0.29,0.30,0.31,0.30,0.31,0.33,0.33,0.34,0.35,0.37,0.36,0.37,0.37,0.38,0.39,0.39,0.40,0.41,0.42,0.43,0.45,0.47,0.48,0.49,0.50,0.51,0.52,0.53,0.54,0.54,0.54,0.54,0.55,0.55,0.57,0.58,0.60,0.60,0.60,0.61,0.63,0.64,0.64…
Q9Y6M7	0.88,0.88,0.88,0.88,0.89,0.89,0.89,0.89,0.89,0.89,0.89,0.88,0.88,0.89,0.89,0.88,0.88,0.88,0.88,0.87,0.88,0.86,0.84,0.82,0.80,0.78,0.76,0.75,0.73,0.72,0.71,0.70,0.70,0.70,0.70,0.70,0.69,0.70,0.70,0.70,0.70,0.70,0.70,0.70,0.70,0.70,0.69,0.69,0.69,0.69,0.70,0.69,0.70,0.69,0.69,0.69,0.70,0.70,0.70,0.71,0.71,0.71,0.73,0.74,0.76,0.78,0.79,0.80,0.80,0.81,0.81,0.81,0.81,0.79,0.78,0.77,0.75,0.73,0.73,0.72…
Q8IVJ1	0.84,0.85,0.85,0.86,0.86,0.87,0.87,0.87,0.87,0.87,0.87,0.88,0.88,0.87,0.87,0.87,0.87,0.87,0.87,0.87,0.87,0.87,0.87,0.86,0.86,0.86,0.86,0.87,0.86,0.86,0.86,0.86,0.87,0.87,0.86,0.86,0.85,0.85,0.84,0.83,0.83,0.83,0.82,0.81,0.80,0.80,0.79,0.79,0.79,0.79,0.79,0.79,0.79,0.79,0.79,0.79,0.80,0.80,0.80,0.80,0.80,0.81,0.81,0.80,0.80,0.80,0.80,0.80,0.80,0.80,0.79,0.80,0.79,0.78,0.77,0.77,0.76,0.75,0.73,0.73…
Q86UD0	0.80,0.80,0.80,0.78,0.77,0.78,0.77,0.76,0.74,0.74,0.73,0.71,0.70,0.70,0.69,0.67,0.66,0.66,0.64,0.63,0.62,0.62,0.62,0.61,0.60,0.59,0.57,0.56,0.53,0.53,0.52,0.50,0.48,0.48,0.46,0.45,0.45,0.44,0.44,0.45,0.44,0.46,0.46,0.44,0.45,0.46,0.44,0.43,0.43,0.44,0.42,0.41,0.42,0.42,0.41,0.41,0.42,0.43,0.43,0.44,0.45,0.43,0.43,0.41,0.40,0.40,0.39,0.39,0.39,0.39,0.37,0.37,0.38,0.38,0.37,0.38,0.39,0.38,0.39,0.39…
A0A286YEY9	0.90,0.90,0.89,0.89,0.89,0.89,0.88,0.86,0.84,0.84,0.81,0.81,0.81,0.80,0.80,0.79,0.77,0.77,0.77,0.76,0.75,0.74,0.74,0.71,0.71,0.71,0.70,0.69,0.69,0.68,0.67,0.66,0.66,0.65,0.64,0.63,0.62,0.60,0.60,0.60,0.59,0.59,0.59,0.58,0.59,0.59,0.58,0.59,0.59,0.61,0.62,0.63,0.64,0.63,0.64,0.65,0.65,0.66,0.67,0.67,0.69,0.71,0.71,0.71,0.74,0.74,0.74,0.76,0.76,0.76,0.76,0.77,0.78,0.78,0.78,0.79,0.80,0.81,0.84,0.83…
P47872	0.64,0.61,0.59,0.57,0.58,0.59,0.58,0.58,0.57,0.56,0.56,0.55,0.54,0.53,0.52,0.52,0.51,0.50,0.50,0.50,0.49,0.48,0.47,0.46,0.44,0.43,0.42,0.42,0.40,0.40,0.40,0.39,0.39,0.39,0.40,0.39,0.40,0.41,0.41,0.43,0.44,0.47,0.48,0.50,0.50,0.49,0.49,0.48,0.48,0.47,0.47,0.48,0.48,0.47,0.48,0.47,0.47,0.49,0.48,0.48,0.48,0.50,0.50,0.50,0.49,0.50,0.49,0.49,0.48,0.48,0.48,0.47,0.46,0.45,0.45,0.43,0.43,0.43,0.43,0.43…
Q9BRL7	0.15,0.17,0.17,0.20,0.20,0.22,0.23,0.25,0.25,0.25,0.25,0.25,0.25,0.25,0.26,0.26,0.25,0.26,0.26,0.25,0.25,0.24,0.24,0.23,0.25,0.26,0.27,0.28,0.29,0.29,0.29,0.29,0.29,0.30,0.30,0.32,0.34,0.33,0.33,0.33,0.33,0.33,0.32,0.31,0.30,0.31,0.31,0.30,0.28,0.27,0.27,0.26,0.25,0.25,0.25,0.25,0.26,0.26,0.26,0.26,0.26,0.26,0.25,0.24,0.24,0.23,0.21,0.21,0.20,0.19,0.19,0.21,0.22,0.22,0.21,0.21,0.20,0.19,0.20,0.22…
Q6NUK1	0.72,0.71,0.69,0.66,0.65,0.64,0.62,0.60,0.60,0.60,0.58,0.57,0.57,0.57,0.57,0.57,0.56,0.55,0.54,0.53,0.53,0.51,0.50,0.48,0.47,0.47,0.47,0.45,0.45,0.46,0.45,0.45,0.43,0.42,0.41,0.40,0.39,0.37,0.36,0.34,0.33,0.33,0.32,0.31,0.33,0.34,0.33,0.33,0.34,0.34,0.35,0.36,0.37,0.36,0.35,0.34,0.33,0.34,0.34,0.34,0.34,0.34,0.34,0.33,0.34,0.35,0.34,0.34,0.35,0.34,0.33,0.33,0.33,0.32,0.31,0.32,0.32,0.30,0.30,0.31…
Q96BY9	0.71,0.70,0.70,0.70,0.69,0.69,0.69,0.70,0.69,0.69,0.70,0.70,0.69,0.69,0.68,0.68,0.66,0.65,0.63,0.63,0.63,0.61,0.61,0.60,0.58,0.57,0.55,0.53,0.54,0.54,0.54,0.54,0.52,0.51,0.50,0.51,0.50,0.50,0.51,0.51,0.50,0.49,0.48,0.46,0.45,0.45,0.45,0.43,0.42,0.42,0.41,0.40,0.39,0.40,0.39,0.39,0.39,0.38,0.40,0.41,0.39,0.39,0.39,0.37,0.37,0.38,0.38,0.39,0.40,0.40,0.40,0.39,0.37,0.38,0.37,0.36,0.35,0.35,0.34,0.33…
Q9BR46	0.76,0.74,0.73,0.72,0.71,0.71,0.70,0.69,0.68,0.68,0.68,0.68,0.69,0.70,0.69,0.69,0.68,0.69,0.69,0.68,0.68,0.67,0.66,0.66,0.66,0.66,0.66,0.66,0.65,0.65,0.65,0.65,0.65,0.65,0.65,0.65,0.67,0.67,0.68,0.69,0.70,0.71,0.72,0.74,0.74,0.75,0.75,0.74,0.74,0.74,0.72,0.71,0.69,0.68,0.66,0.65,0.64,0.63,0.63,0.62,0.64,0.65,0.65,0.65,0.65,0.64,0.63,0.62,0.62,0.62,0.60,0.59,0.57,0.56,0.54,0.53,0.51,0.50,0.48,0.46…
Q99470	0.82,0.79,0.76,0.73,0.70,0.67,0.65,0.63,0.61,0.59,0.58,0.56,0.54,0.53,0.52,0.53,0.52,0.52,0.51,0.49,0.48,0.46,0.44,0.42,0.42,0.41,0.40,0.39,0.39,0.38,0.37,0.36,0.35,0.33,0.31,0.29,0.27,0.25,0.23,0.21,0.21,0.20,0.21,0.23,0.24,0.25,0.26,0.25,0.26,0.26,0.27,0.27,0.27,0.28,0.28,0.29,0.29,0.30,0.31,0.31,0.33,0.35,0.35,0.35,0.35,0.33,0.34,0.33,0.34,0.32,0.32,0.31,0.30,0.30,0.29,0.29,0.30,0.32,0.32,0.33…
P31431	0.63,0.64,0.65,0.66,0.67,0.68,0.67,0.67,0.67,0.68,0.68,0.68,0.68,0.69,0.69,0.69,0.70,0.70,0.70,0.70,0.71,0.70,0.71,0.72,0.73,0.73,0.73,0.74,0.75,0.75,0.77,0.77,0.78,0.79,0.79,0.81,0.82,0.83,0.83,0.84,0.84,0.85,0.85,0.85,0.85,0.84,0.84,0.85,0.86,0.86,0.87,0.87,0.88,0.88,0.87,0.87,0.88,0.87,0.88,0.87,0.88,0.88,0.88,0.88,0.87,0.87,0.87,0.87,0.86,0.86,0.87,0.87,0.87,0.87,0.87,0.86,0.86,0.86,0.86,0.86…
Q86XK3	0.87,0.87,0.86,0.85,0.86,0.86,0.86,0.86,0.87,0.86,0.86,0.86,0.86,0.86,0.87,0.87,0.87,0.87,0.87,0.87,0.87,0.87,0.88,0.88,0.88,0.88,0.87,0.87,0.86,0.85,0.85,0.84,0.84,0.83,0.82,0.82,0.82,0.81,0.81,0.80,0.80,0.80,0.81,0.81,0.81,0.81,0.81,0.80,0.80,0.79,0.80,0.79,0.79,0.79,0.79,0.78,0.79,0.79,0.79,0.79,0.79,0.78,0.78,0.78,0.78,0.78,0.78,0.79,0.80,0.81,0.81,0.83,0.84,0.84,0.84,0.85,0.85,0.86,0.86,0.86…
O43236	0.89,0.90,0.90,0.90,0.90,0.90,0.91,0.91,0.89,0.89,0.89,0.88,0.88,0.87,0.86,0.86,0.85,0.85,0.84,0.85,0.84,0.84,0.84,0.84,0.84,0.84,0.85,0.84,0.84,0.84,0.84,0.84,0.84,0.84,0.84,0.83,0.83,0.84,0.83,0.84,0.84,0.84,0.84,0.83,0.83,0.84,0.83,0.83,0.83,0.84,0.84,0.83,0.85,0.85,0.85,0.86,0.86,0.86,0.87,0.87,0.87,0.87,0.88,0.88,0.88,0.88,0.88,0.88,0.88,0.88,0.88,0.87,0.88,0.88,0.88,0.88,0.88,0.88,0.88,0.88…
O95473	0.60,0.60,0.58,0.55,0.55,0.53,0.51,0.50,0.50,0.49,0.47,0.47,0.46,0.45,0.44,0.44,0.43,0.42,0.42,0.41,0.40,0.39,0.38,0.38,0.37,0.36,0.34,0.34,0.34,0.34,0.35,0.35,0.36,0.36,0.35,0.35,0.34,0.33,0.32,0.32,0.31,0.30,0.30,0.31,0.31,0.30,0.32,0.32,0.32,0.31,0.31,0.32,0.31,0.31,0.32,0.32,0.31,0.32,0.32,0.32,0.32,0.33,0.32,0.31,0.31,0.32,0.31,0.32,0.32,0.32,0.31,0.31,0.31,0.31,0.30,0.30,0.32,0.33,0.34,0.35…
Q9H156	0.56,0.57,0.57,0.55,0.54,0.54,0.54,0.52,0.52,0.52,0.53,0.53,0.51,0.51,0.51,0.51,0.52,0.52,0.53,0.54,0.53,0.50,0.49,0.47,0.47,0.45,0.44,0.45,0.44,0.44,0.43,0.43,0.43,0.41,0.42,0.43,0.41,0.42,0.41,0.39,0.39,0.41,0.40,0.39,0.39,0.39,0.38,0.37,0.37,0.36,0.35,0.34,0.34,0.33,0.33,0.34,0.32,0.32,0.31,0.31,0.29,0.28,0.29,0.30,0.30,0.31,0.31,0.31,0.29,0.28,0.27,0.27,0.26,0.25,0.26,0.24,0.24,0.24,0.23,0.24…
Q86XE0	0.64,0.64,0.64,0.65,0.63,0.60,0.60,0.58,0.57,0.56,0.56,0.55,0.54,0.53,0.52,0.52,0.52,0.53,0.53,0.52,0.51,0.49,0.47,0.45,0.44,0.43,0.42,0.41,0.42,0.40,0.40,0.39,0.38,0.38,0.38,0.39,0.40,0.39,0.40,0.38,0.39,0.36,0.35,0.34,0.32,0.32,0.32,0.31,0.32,0.31,0.31,0.30,0.30,0.30,0.30,0.31,0.30,0.30,0.30,0.29,0.29,0.28,0.28,0.28,0.28,0.28,0.28,0.27,0.27,0.25,0.27,0.25,0.25,0.25,0.25,0.24,0.23,0.22,0.23,0.22…
A6NIY4	0.91,0.91,0.92,0.92,0.92,0.92,0.92,0.92,0.92,0.92,0.92,0.92,0.92,0.93,0.93,0.93,0.92,0.92,0.92,0.92,0.92,0.92,0.91,0.91,0.90,0.90,0.90,0.90,0.90,0.89,0.89,0.89,0.89,0.89,0.89,0.89,0.89,0.89,0.89,0.89,0.89,0.89,0.89,0.89,0.89,0.88,0.88,0.88,0.87,0.87,0.87,0.87,0.86,0.86,0.86,0.86,0.86,0.86,0.86,0.87,0.87,0.86,0.87,0.86,0.87,0.88,0.87,0.87,0.87,0.87,0.87,0.87,0.87,0.85,0.85,0.84,0.84,0.84,0.84,0.84…
Q96GM5	0.83,0.83,0.82,0.83,0.82,0.82,0.81,0.82,0.82,0.82,0.83,0.83,0.83,0.84,0.84,0.84,0.84,0.84,0.85,0.85,0.85,0.85,0.85,0.85,0.85,0.85,0.85,0.87,0.87,0.87,0.88,0.89,0.89,0.89,0.89,0.88,0.88,0.88,0.88,0.88,0.88,0.88,0.88,0.89,0.89,0.89,0.89,0.90,0.89,0.89,0.89,0.90,0.89,0.89,0.89,0.90,0.89,0.89,0.90,0.89,0.90,0.90,0.90,0.90,0.90,0.90,0.89,0.90,0.91,0.91,0.90,0.90,0.90,0.90,0.90,0.90,0.90,0.90,0.90,0.91…
Q9UQ90	0.72,0.72,0.73,0.73,0.74,0.74,0.75,0.75,0.75,0.76,0.77,0.77,0.77,0.78,0.78,0.78,0.79,0.79,0.80,0.80,0.80,0.80,0.81,0.81,0.82,0.83,0.84,0.86,0.87,0.87,0.87,0.88,0.88,0.88,0.88,0.88,0.88,0.88,0.88,0.88,0.88,0.88,0.88,0.89,0.89,0.89,0.89,0.89,0.90,0.90,0.89,0.89,0.90,0.89,0.89,0.89,0.89,0.88,0.88,0.87,0.87,0.86,0.86,0.86,0.85,0.85,0.84,0.84,0.83,0.83,0.82,0.82,0.82,0.82,0.81,0.81,0.80,0.80,0.79,0.80…
P30626	0.91,0.91,0.92,0.90,0.90,0.89,0.88,0.88,0.88,0.85,0.85,0.85,0.83,0.83,0.81,0.79,0.79,0.78,0.76,0.75,0.74,0.72,0.71,0.69,0.69,0.69,0.68,0.66,0.64,0.63,0.61,0.60,0.58,0.56,0.54,0.53,0.51,0.49,0.48,0.47,0.45,0.44,0.42,0.40,0.39,0.40,0.38,0.39,0.38,0.36,0.37,0.36,0.35,0.34,0.32,0.33,0.33,0.31,0.30,0.31,0.30,0.29,0.29,0.30,0.31,0.30,0.30,0.30,0.30,0.30,0.29,0.29,0.29,0.30,0.30,0.30,0.29,0.29,0.30,0.30…
Q969X2	0.91,0.90,0.90,0.91,0.90,0.88,0.87,0.87,0.86,0.85,0.85,0.85,0.85,0.84,0.83,0.82,0.82,0.81,0.81,0.80,0.80,0.79,0.79,0.78,0.76,0.76,0.75,0.74,0.73,0.72,0.71,0.69,0.68,0.67,0.66,0.65,0.65,0.64,0.64,0.63,0.62,0.62,0.60,0.59,0.57,0.57,0.56,0.55,0.55,0.54,0.54,0.54,0.54,0.54,0.55,0.56,0.57,0.57,0.58,0.58,0.57,0.57,0.55,0.55,0.56,0.55,0.54,0.53,0.54,0.54,0.53,0.52,0.52,0.51,0.51,0.50,0.50,0.51,0.52,0.51…
Q92186	0.61,0.61,0.59,0.59,0.58,0.58,0.57,0.57,0.57,0.58,0.57,0.57,0.57,0.58,0.59,0.59,0.60,0.61,0.61,0.61,0.62,0.62,0.62,0.61,0.61,0.62,0.63,0.63,0.63,0.65,0.65,0.67,0.68,0.69,0.69,0.70,0.71,0.71,0.73,0.73,0.74,0.76,0.77,0.78,0.79,0.80,0.81,0.82,0.83,0.84,0.84,0.85,0.86,0.87,0.87,0.87,0.87,0.87,0.87,0.87,0.87,0.87,0.87,0.88,0.88,0.87,0.87,0.85,0.84,0.83,0.82,0.80,0.78,0.77,0.76,0.74,0.73,0.72,0.71,0.69…
Q96AH0	0.48,0.46,0.44,0.43,0.42,0.40,0.39,0.38,0.38,0.38,0.38,0.40,0.40,0.40,0.41,0.41,0.42,0.43,0.43,0.42,0.42,0.40,0.40,0.39,0.37,0.36,0.34,0.32,0.31,0.32,0.32,0.32,0.30,0.29,0.30,0.29,0.28,0.27,0.26,0.25,0.25,0.25,0.25,0.26,0.27,0.27,0.28,0.29,0.29,0.28,0.28,0.27,0.25,0.24,0.23,0.23,0.22,0.20,0.18,0.18,0.17,0.18,0.19,0.20,0.19,0.19,0.19,0.19,0.19,0.19,0.18,0.20,0.21,0.21,0.21,0.21,0.21,0.22,0.23,0.23…
O95391	0.86,0.86,0.85,0.85,0.85,0.84,0.85,0.84,0.83,0.82,0.82,0.81,0.81,0.80,0.80,0.79,0.78,0.77,0.76,0.75,0.75,0.73,0.71,0.71,0.71,0.70,0.71,0.69,0.69,0.68,0.66,0.65,0.64,0.63,0.62,0.61,0.61,0.60,0.58,0.57,0.56,0.55,0.54,0.53,0.52,0.52,0.51,0.49,0.49,0.48,0.47,0.47,0.47,0.46,0.46,0.46,0.46,0.47,0.47,0.47,0.46,0.45,0.45,0.45,0.45,0.45,0.45,0.44,0.45,0.45,0.47,0.47,0.48,0.49,0.49,0.48,0.49,0.50,0.50,0.51…
P35716	0.88,0.87,0.88,0.88,0.88,0.88,0.86,0.86,0.86,0.86,0.86,0.85,0.84,0.83,0.82,0.82,0.82,0.82,0.82,0.81,0.80,0.77,0.77,0.75,0.75,0.76,0.75,0.74,0.72,0.71,0.71,0.69,0.68,0.67,0.65,0.63,0.62,0.60,0.58,0.56,0.55,0.54,0.52,0.50,0.49,0.47,0.45,0.45,0.45,0.45,0.44,0.44,0.45,0.44,0.45,0.44,0.43,0.42,0.41,0.39,0.40,0.40,0.40,0.40,0.41,0.40,0.38,0.39,0.39,0.39,0.39,0.40,0.41,0.41,0.40,0.41,0.41,0.41,0.42,0.43…
Q5FBB7	0.70,0.69,0.69,0.68,0.68,0.67,0.67,0.67,0.66,0.66,0.65,0.65,0.64,0.64,0.64,0.64,0.65,0.65,0.65,0.66,0.65,0.64,0.64,0.65,0.65,0.64,0.63,0.62,0.62,0.62,0.62,0.62,0.61,0.61,0.61,0.61,0.61,0.61,0.61,0.61,0.61,0.61,0.61,0.61,0.61,0.60,0.60,0.60,0.60,0.60,0.60,0.61,0.61,0.61,0.61,0.60,0.60,0.59,0.59,0.59,0.58,0.58,0.58,0.56,0.55,0.54,0.54,0.53,0.54,0.54,0.54,0.54,0.53,0.54,0.54,0.54,0.55,0.54,0.54,0.55…
O95416	0.53,0.51,0.51,0.51,0.51,0.50,0.49,0.50,0.50,0.50,0.51,0.53,0.52,0.52,0.52,0.52,0.52,0.50,0.50,0.50,0.50,0.48,0.46,0.45,0.44,0.42,0.42,0.42,0.42,0.41,0.41,0.42,0.42,0.41,0.43,0.43,0.43,0.43,0.45,0.45,0.44,0.44,0.45,0.44,0.44,0.44,0.45,0.45,0.44,0.44,0.45,0.43,0.43,0.45,0.44,0.44,0.44,0.45,0.46,0.48,0.49,0.50,0.52,0.54,0.55,0.55,0.57,0.57,0.57,0.59,0.60,0.61,0.61,0.61,0.63,0.63,0.64,0.66,0.67,0.68…
Q14493	0.94,0.94,0.94,0.94,0.92,0.92,0.92,0.92,0.91,0.91,0.90,0.90,0.89,0.88,0.88,0.87,0.86,0.86,0.85,0.84,0.84,0.83,0.83,0.82,0.80,0.80,0.80,0.80,0.79,0.79,0.79,0.79,0.79,0.79,0.78,0.78,0.78,0.78,0.78,0.78,0.78,0.78,0.77,0.77,0.76,0.77,0.76,0.76,0.77,0.77,0.78,0.78,0.78,0.78,0.79,0.78,0.77,0.77,0.77,0.77,0.77,0.77,0.77,0.75,0.75,0.75,0.75,0.72,0.71,0.71,0.70,0.67,0.66,0.66,0.64,0.63,0.62,0.62,0.60,0.58…
Q9BQ49	0.53,0.54,0.54,0.54,0.55,0.56,0.58,0.59,0.60,0.61,0.62,0.62,0.63,0.64,0.65,0.66,0.67,0.68,0.68,0.68,0.67,0.67,0.66,0.66,0.66,0.67,0.67,0.67,0.67,0.67,0.67,0.68,0.68,0.68,0.69,0.69,0.69,0.69,0.69,0.68,0.68,0.68,0.68,0.67,0.67,0.66,0.65,0.64,0.63,0.62,0.61,0.60,0.60,0.60,0.60,0.59,0.58,0.57,0.56,0.56,0.55,0.56,0.55,0.55,0.56,0.55,0.55,0.55,0.55,0.55,0.55,0.56,0.55,0.55,0.55
Q8NDV3	0.19,0.19,0.19,0.19,0.20,0.21,0.20,0.20,0.19,0.18,0.18,0.19,0.20,0.22,0.23,0.22,0.22,0.22,0.22,0.21,0.21,0.20,0.20,0.19,0.19,0.18,0.18,0.18,0.18,0.18,0.17,0.18,0.19,0.20,0.21,0.21,0.22,0.21,0.22,0.23,0.22,0.23,0.24,0.23,0.23,0.22,0.20,0.21,0.22,0.24,0.25,0.27,0.28,0.27,0.26,0.26,0.27,0.27,0.27,0.27,0.27,0.27,0.27,0.27,0.28,0.28,0.30,0.32,0.33,0.35,0.36,0.37,0.35,0.35,0.33,0.32,0.32,0.31,0.32,0.31…
Q86T20	0.76,0.74,0.73,0.72,0.71,0.71,0.70,0.70,0.69,0.69,0.68,0.67,0.67,0.66,0.66,0.65,0.65,0.64,0.64,0.64,0.63,0.63,0.62,0.61,0.60,0.60,0.59,0.58,0.57,0.57,0.56,0.55,0.56,0.56,0.56,0.56,0.56,0.57,0.58,0.58,0.57,0.58,0.58,0.58,0.58,0.58,0.58,0.59,0.58,0.59,0.59,0.60,0.60,0.61,0.61,0.62,0.63,0.63,0.65,0.65,0.66,0.67,0.67,0.67,0.68,0.68,0.69,0.70,0.72,0.72,0.73,0.74,0.75,0.75,0.75,0.76,0.76,0.76,0.76,0.76…
Q6ZWJ1	0.83,0.81,0.78,0.77,0.74,0.73,0.72,0.72,0.71,0.69,0.67,0.65,0.63,0.63,0.61,0.60,0.59,0.57,0.57,0.57,0.56,0.56,0.55,0.53,0.53,0.51,0.48,0.47,0.45,0.44,0.43,0.41,0.40,0.39,0.39,0.36,0.35,0.32,0.32,0.32,0.32,0.32,0.32,0.32,0.32,0.33,0.33,0.33,0.31,0.30,0.30,0.30,0.30,0.30,0.31,0.31,0.32,0.32,0.34,0.33,0.33,0.32,0.30,0.30,0.31,0.29,0.30,0.31,0.31,0.31,0.32,0.31,0.31,0.32,0.32,0.32,0.34,0.35,0.38,0.37…
Q5HYK7	0.65,0.66,0.67,0.68,0.69,0.70,0.71,0.71,0.72,0.73,0.73,0.74,0.75,0.75,0.75,0.75,0.75,0.76,0.76,0.77,0.77,0.77,0.76,0.77,0.77,0.77,0.77,0.77,0.77,0.79,0.80,0.81,0.83,0.85,0.85,0.85,0.87,0.88,0.88,0.89,0.89,0.88,0.89,0.88,0.88,0.88,0.88,0.88,0.88,0.88,0.88,0.88,0.88,0.87,0.88,0.87,0.87,0.88,0.88,0.88,0.87,0.87,0.86,0.86,0.86,0.86,0.86,0.86,0.86,0.86,0.86,0.86,0.85,0.85,0.85,0.85,0.85,0.85,0.85,0.84…
Q8N801	0.87,0.88,0.87,0.87,0.87,0.86,0.87,0.87,0.87,0.87,0.86,0.87,0.86,0.85,0.85,0.85,0.84,0.84,0.83,0.82,0.81,0.80,0.79,0.79,0.78,0.78,0.78,0.78,0.78,0.77,0.76,0.76,0.76,0.76,0.75,0.74,0.74,0.73,0.72,0.72,0.71,0.70,0.69,0.69,0.68,0.68,0.68,0.67,0.67,0.67,0.66,0.66,0.65,0.65,0.66,0.66,0.66,0.66,0.66,0.67,0.68,0.69,0.69,0.69,0.69,0.70,0.70,0.70,0.70,0.70,0.71,0.71,0.71,0.71,0.71,0.72,0.72,0.73,0.73,0.74…
O94864	0.88,0.87,0.86,0.86,0.85,0.86,0.86,0.86,0.86,0.86,0.86,0.85,0.86,0.85,0.85,0.85,0.85,0.85,0.85,0.85,0.85,0.85,0.85,0.84,0.85,0.85,0.85,0.84,0.85,0.84,0.84,0.83,0.81,0.81,0.80,0.79,0.79,0.80,0.78,0.78,0.77,0.75,0.73,0.72,0.70,0.68,0.66,0.65,0.63,0.61,0.60,0.58,0.56,0.55,0.55,0.53,0.52,0.51,0.50,0.48,0.46,0.46,0.43,0.42,0.42,0.40,0.39,0.38,0.38,0.37,0.38,0.39,0.39,0.39,0.40,0.40,0.41,0.41,0.40,0.41…
Q4G0T1	0.73,0.72,0.70,0.69,0.69,0.68,0.66,0.64,0.63,0.61,0.60,0.59,0.58,0.59,0.58,0.59,0.57,0.56,0.54,0.53,0.52,0.49,0.47,0.46,0.45,0.46,0.45,0.44,0.44,0.42,0.41,0.40,0.38,0.36,0.36,0.37,0.35,0.34,0.32,0.31,0.30,0.27,0.27,0.26,0.25,0.23,0.23,0.23,0.24,0.25,0.24,0.25,0.26,0.25,0.24,0.23,0.21,0.21,0.21,0.21,0.22,0.22,0.23,0.25,0.26,0.26,0.26,0.24,0.25,0.24,0.25,0.25,0.25,0.26,0.26,0.26,0.24,0.26,0.26,0.27…
Q9UJ98	0.87,0.87,0.88,0.87,0.87,0.87,0.86,0.86,0.86,0.86,0.86,0.86,0.86,0.86,0.85,0.86,0.86,0.86,0.86,0.87,0.86,0.86,0.85,0.85,0.84,0.84,0.83,0.83,0.83,0.83,0.84,0.84,0.84,0.84,0.84,0.85,0.85,0.85,0.85,0.84,0.85,0.85,0.85,0.84,0.85,0.85,0.85,0.86,0.86,0.87,0.87,0.87,0.87,0.87,0.87,0.87,0.87,0.87,0.87,0.87,0.87,0.87,0.87,0.88,0.88,0.88,0.89,0.89,0.89,0.90,0.91,0.91,0.91,0.91,0.91,0.90,0.90,0.90,0.88,0.86…
Q8WWQ8	0.81,0.80,0.81,0.81,0.82,0.82,0.82,0.81,0.80,0.79,0.79,0.78,0.77,0.78,0.77,0.76,0.74,0.74,0.72,0.72,0.70,0.70,0.68,0.67,0.66,0.64,0.63,0.61,0.60,0.59,0.59,0.57,0.58,0.56,0.56,0.56,0.56,0.54,0.53,0.52,0.51,0.49,0.50,0.49,0.49,0.47,0.45,0.44,0.44,0.44,0.43,0.43,0.42,0.42,0.41,0.41,0.40,0.42,0.42,0.43,0.43,0.43,0.43,0.43,0.43,0.43,0.43,0.43,0.42,0.43,0.42,0.41,0.41,0.41,0.41,0.41,0.40,0.40,0.41,0.40…
O43597	0.87,0.87,0.88,0.88,0.88,0.87,0.87,0.87,0.86,0.85,0.85,0.85,0.84,0.84,0.84,0.84,0.84,0.84,0.84,0.84,0.82,0.81,0.80,0.80,0.79,0.78,0.77,0.76,0.76,0.75,0.75,0.75,0.73,0.74,0.74,0.74,0.74,0.73,0.74,0.73,0.73,0.72,0.72,0.72,0.72,0.72,0.72,0.72,0.73,0.73,0.74,0.74,0.74,0.75,0.75,0.76,0.76,0.75,0.75,0.76,0.76,0.77,0.77,0.78,0.78,0.79,0.81,0.81,0.82,0.83,0.83,0.83,0.84,0.85,0.85,0.85,0.85,0.85,0.86,0.85…
O43752	0.45,0.45,0.46,0.44,0.43,0.43,0.43,0.42,0.41,0.41,0.40,0.40,0.41,0.41,0.42,0.43,0.44,0.43,0.43,0.44,0.45,0.44,0.42,0.41,0.40,0.40,0.38,0.39,0.39,0.38,0.38,0.38,0.38,0.36,0.37,0.37,0.36,0.36,0.38,0.37,0.36,0.37,0.38,0.37,0.37,0.38,0.38,0.37,0.39,0.39,0.38,0.39,0.40,0.39,0.40,0.40,0.40,0.39,0.41,0.41,0.40,0.40,0.40,0.40,0.39,0.40,0.41,0.40,0.41,0.41,0.41,0.40,0.40,0.41,0.41,0.41,0.41,0.42,0.41,0.41…
P61266	0.76,0.76,0.75,0.75,0.74,0.73,0.73,0.71,0.69,0.69,0.69,0.67,0.66,0.66,0.65,0.63,0.63,0.63,0.61,0.61,0.60,0.58,0.56,0.55,0.54,0.53,0.52,0.52,0.51,0.49,0.49,0.49,0.47,0.45,0.45,0.43,0.41,0.40,0.39,0.37,0.35,0.35,0.34,0.34,0.34,0.32,0.32,0.33,0.33,0.33,0.32,0.32,0.33,0.32,0.31,0.32,0.32,0.31,0.31,0.32,0.31,0.31,0.32,0.33,0.31,0.31,0.32,0.31,0.30,0.32,0.32,0.31,0.31,0.32,0.32,0.31,0.32,0.32,0.31,0.32…
Q5W111	0.88,0.88,0.88,0.88,0.86,0.85,0.84,0.81,0.80,0.78,0.76,0.75,0.75,0.74,0.73,0.71,0.71,0.71,0.69,0.68,0.67,0.66,0.65,0.65,0.63,0.62,0.60,0.58,0.56,0.55,0.54,0.51,0.49,0.47,0.44,0.42,0.41,0.39,0.37,0.35,0.35,0.33,0.33,0.32,0.29,0.29,0.27,0.26,0.25,0.25,0.25,0.25,0.25,0.24,0.23,0.23,0.23,0.22,0.20,0.20,0.19,0.18,0.18,0.18,0.18,0.18,0.18,0.17,0.19,0.19,0.19,0.18,0.18,0.18,0.20,0.20,0.22,0.22,0.22,0.21…
Q7Z572	0.86,0.86,0.86,0.87,0.87,0.87,0.88,0.88,0.88,0.88,0.88,0.88,0.88,0.88,0.88,0.87,0.88,0.87,0.87,0.87,0.87,0.87,0.87,0.87,0.87,0.87,0.87,0.87,0.88,0.87,0.88,0.88,0.87,0.87,0.87,0.87,0.88,0.88,0.88,0.88,0.88,0.88,0.88,0.89,0.88,0.89,0.88,0.88,0.88,0.88,0.87,0.87,0.86,0.86,0.86,0.87,0.86,0.86,0.85,0.85,0.85,0.84,0.83,0.82,0.79,0.77,0.76,0.76,0.73,0.72,0.72,0.70,0.68,0.67,0.67,0.65,0.64,0.63,0.62,0.61…
Q9H741	0.62,0.61,0.61,0.60,0.60,0.60,0.59,0.59,0.59,0.59,0.59,0.58,0.58,0.57,0.57,0.57,0.57,0.58,0.58,0.58,0.58,0.56,0.57,0.56,0.56,0.56,0.57,0.58,0.58,0.58,0.58,0.58,0.58,0.60,0.60,0.60,0.59,0.59,0.58,0.59,0.58,0.58,0.57,0.57,0.58,0.58,0.59,0.59,0.60,0.60,0.60,0.61,0.62,0.63,0.62,0.61,0.60,0.59,0.58,0.58,0.57,0.57,0.58,0.57,0.55,0.53,0.52,0.51,0.50,0.48,0.47,0.45,0.44,0.43,0.42,0.42,0.41,0.41,0.39,0.41…
Q8N0S2	0.88,0.88,0.88,0.88,0.87,0.88,0.88,0.87,0.86,0.85,0.84,0.83,0.82,0.82,0.81,0.80,0.79,0.79,0.78,0.77,0.77,0.75,0.75,0.74,0.74,0.72,0.72,0.72,0.70,0.69,0.69,0.68,0.67,0.66,0.65,0.65,0.64,0.63,0.62,0.61,0.61,0.60,0.59,0.58,0.58,0.57,0.56,0.56,0.56,0.55,0.55,0.56,0.55,0.55,0.54,0.54,0.54,0.54,0.55,0.55,0.56,0.56,0.55,0.55,0.55,0.54,0.55,0.55,0.54,0.55,0.55,0.55,0.54,0.55,0.55,0.55,0.55,0.55,0.55,0.55…
P0DPH7	0.12,0.12,0.12,0.11,0.11,0.12,0.11,0.11,0.12,0.12,0.13,0.13,0.14,0.14,0.14,0.15,0.15,0.18,0.19,0.20,0.22,0.22,0.22,0.24,0.26,0.27,0.29,0.29,0.29,0.29,0.29,0.28,0.28,0.28,0.30,0.30,0.32,0.34,0.34,0.34,0.34,0.34,0.34,0.34,0.34,0.34,0.33,0.33,0.33,0.32,0.33,0.33,0.33,0.32,0.32,0.32,0.33,0.32,0.30,0.30,0.29,0.29,0.28,0.28,0.28,0.26,0.25,0.24,0.26,0.27,0.27,0.27,0.27,0.27,0.27,0.28,0.29,0.27,0.26,0.26…
Q9Y3Q8	0.87,0.87,0.87,0.87,0.88,0.88,0.87,0.88,0.88,0.88,0.88,0.88,0.88,0.88,0.88,0.88,0.89,0.88,0.89,0.89,0.88,0.88,0.88,0.88,0.88,0.88,0.88,0.88,0.88,0.88,0.88,0.88,0.89,0.89,0.89,0.90,0.90,0.90,0.90,0.89,0.88,0.89,0.89,0.88,0.88,0.88,0.87,0.88,0.88,0.87,0.87,0.87,0.86,0.86,0.85,0.85,0.84,0.84,0.83,0.82,0.82,0.81,0.81,0.80,0.78,0.77,0.77,0.77,0.77,0.77,0.75,0.75,0.74,0.73,0.73,0.72,0.72,0.72,0.72,0.71…
Q6XYQ8	0.68,0.68,0.66,0.64,0.65,0.64,0.65,0.65,0.64,0.64,0.64,0.65,0.65,0.63,0.63,0.64,0.63,0.62,0.63,0.64,0.65,0.65,0.64,0.64,0.64,0.64,0.64,0.64,0.64,0.64,0.64,0.65,0.64,0.63,0.63,0.63,0.63,0.63,0.63,0.63,0.63,0.64,0.64,0.66,0.66,0.66,0.65,0.65,0.64,0.65,0.64,0.64,0.64,0.63,0.64,0.64,0.63,0.64,0.65,0.63,0.62,0.62,0.61,0.62,0.61,0.61,0.61,0.61,0.61,0.62,0.63,0.63,0.64,0.64,0.65,0.65,0.66,0.67,0.68,0.69…
B9A6J9	0.48,0.46,0.46,0.47,0.45,0.45,0.47,0.46,0.47,0.47,0.48,0.50,0.48,0.49,0.48,0.48,0.49,0.50,0.50,0.51,0.51,0.49,0.48,0.47,0.46,0.44,0.43,0.43,0.43,0.41,0.40,0.39,0.39,0.40,0.41,0.42,0.42,0.43,0.45,0.46,0.46,0.47,0.49,0.49,0.48,0.49,0.49,0.47,0.49,0.48,0.47,0.46,0.46,0.46,0.45,0.47,0.46,0.44,0.43,0.44,0.41,0.40,0.42,0.42,0.42,0.43,0.45,0.44,0.44,0.46,0.46,0.48,0.49,0.48,0.47,0.46,0.45,0.44,0.42,0.41…
A6NJY4	0.66,0.63,0.62,0.61,0.60,0.59,0.58,0.58,0.56,0.55,0.55,0.54,0.53,0.53,0.52,0.51,0.51,0.52,0.51,0.51,0.52,0.52,0.51,0.50,0.49,0.48,0.47,0.46,0.46,0.44,0.42,0.41,0.40,0.40,0.38,0.38,0.38,0.37,0.38,0.38,0.38,0.38,0.39,0.39,0.38,0.39,0.40,0.40,0.39,0.41,0.41,0.42,0.43,0.44,0.45,0.46,0.47,0.48,0.49,0.50,0.49,0.48,0.47,0.48,0.48,0.48,0.48,0.48,0.49,0.49,0.49,0.51,0.51,0.51,0.53,0.54,0.54,0.55,0.57
Q9BSH4	0.85,0.86,0.86,0.85,0.86,0.86,0.86,0.86,0.86,0.86,0.86,0.86,0.86,0.86,0.86,0.87,0.87,0.87,0.87,0.88,0.88,0.88,0.87,0.88,0.87,0.88,0.88,0.89,0.89,0.89,0.88,0.89,0.89,0.88,0.88,0.88,0.87,0.87,0.87,0.87,0.86,0.86,0.85,0.83,0.83,0.82,0.81,0.80,0.79,0.79,0.77,0.76,0.76,0.74,0.73,0.72,0.71,0.70,0.68,0.66,0.64,0.64,0.62,0.60,0.58,0.57,0.55,0.53,0.51,0.49,0.47,0.45,0.44,0.44,0.43,0.42,0.41,0.40,0.39,0.40…
Q6IPX1	0.48,0.45,0.45,0.46,0.45,0.44,0.46,0.45,0.46,0.46,0.47,0.48,0.47,0.48,0.48,0.48,0.49,0.50,0.50,0.51,0.51,0.50,0.49,0.48,0.47,0.45,0.44,0.44,0.43,0.42,0.41,0.40,0.40,0.41,0.42,0.43,0.43,0.44,0.46,0.47,0.47,0.49,0.50,0.50,0.49,0.50,0.50,0.48,0.49,0.49,0.48,0.47,0.47,0.47,0.46,0.47,0.46,0.44,0.43,0.44,0.41,0.40,0.41,0.41,0.41,0.42,0.44,0.44,0.44,0.46,0.46,0.48,0.49,0.48,0.46,0.46,0.45,0.44,0.42,0.41…
Q16143	0.59,0.59,0.60,0.60,0.59,0.59,0.59,0.59,0.58,0.58,0.58,0.58,0.58,0.58,0.59,0.59,0.58,0.58,0.59,0.59,0.58,0.58,0.58,0.57,0.57,0.58,0.58,0.58,0.58,0.59,0.58,0.59,0.58,0.58,0.58,0.57,0.58,0.59,0.59,0.60,0.60,0.60,0.59,0.59,0.60,0.60,0.59,0.60,0.60,0.60,0.61,0.62,0.62,0.62,0.63,0.62,0.63,0.62,0.63,0.62,0.63,0.63,0.63,0.62,0.63,0.64,0.64,0.65,0.65,0.66,0.66,0.67,0.68,0.68,0.69,0.70,0.70,0.71,0.71,0.72…
Q9NVR7	0.25,0.24,0.25,0.25,0.25,0.27,0.27,0.26,0.26,0.26,0.27,0.27,0.26,0.26,0.27,0.26,0.26,0.26,0.26,0.25,0.25,0.24,0.23,0.22,0.23,0.23,0.24,0.23,0.23,0.25,0.26,0.25,0.26,0.26,0.27,0.27,0.27,0.28,0.29,0.29,0.29,0.30,0.31,0.31,0.31,0.33,0.31,0.31,0.32,0.32,0.32,0.31,0.30,0.31,0.30,0.29,0.29,0.29,0.28,0.28,0.28,0.28,0.27,0.28,0.28,0.26,0.25,0.26,0.27,0.27,0.26,0.26,0.27,0.26,0.28,0.27,0.27,0.28,0.29,0.28…
Q9UP52	0.82,0.78,0.76,0.76,0.76,0.75,0.75,0.75,0.75,0.76,0.77,0.77,0.77,0.77,0.78,0.78,0.79,0.79,0.80,0.80,0.80,0.81,0.81,0.81,0.81,0.82,0.83,0.83,0.83,0.83,0.82,0.83,0.82,0.82,0.82,0.82,0.82,0.81,0.82,0.82,0.83,0.84,0.85,0.87,0.88,0.88,0.90,0.90,0.90,0.90,0.90,0.90,0.90,0.90,0.90,0.89,0.88,0.87,0.86,0.86,0.85,0.84,0.83,0.82,0.81,0.80,0.79,0.78,0.77,0.77,0.76,0.75,0.75,0.74,0.72,0.71,0.71,0.70,0.70,0.69…
Q04206	0.73,0.72,0.69,0.68,0.65,0.63,0.61,0.60,0.59,0.57,0.57,0.55,0.55,0.54,0.52,0.52,0.52,0.54,0.53,0.54,0.55,0.54,0.52,0.51,0.50,0.48,0.47,0.45,0.44,0.44,0.42,0.41,0.42,0.42,0.41,0.41,0.40,0.38,0.37,0.37,0.36,0.36,0.35,0.35,0.37,0.37,0.38,0.38,0.38,0.38,0.39,0.38,0.38,0.37,0.37,0.36,0.36,0.34,0.32,0.33,0.33,0.32,0.30,0.30,0.29,0.28,0.28,0.27,0.28,0.27,0.26,0.27,0.27,0.26,0.25,0.25,0.24,0.23,0.23,0.23…
Q8WVM0	0.62,0.60,0.61,0.61,0.60,0.61,0.59,0.60,0.58,0.57,0.58,0.60,0.59,0.59,0.57,0.56,0.55,0.54,0.53,0.52,0.52,0.51,0.50,0.48,0.46,0.45,0.43,0.41,0.41,0.40,0.39,0.38,0.39,0.38,0.37,0.38,0.37,0.36,0.36,0.34,0.33,0.33,0.33,0.31,0.30,0.29,0.27,0.27,0.25,0.25,0.24,0.22,0.20,0.19,0.19,0.19,0.19,0.19,0.20,0.20,0.19,0.18,0.16,0.16,0.16,0.17,0.16,0.17,0.18,0.17,0.16,0.17,0.16,0.14,0.15,0.15,0.14,0.14,0.15,0.16…
A0A1B0GUV7	0.75,0.75,0.75,0.75,0.75,0.75,0.76,0.76,0.77,0.77,0.78,0.78,0.78,0.79,0.79,0.79,0.79,0.79,0.80,0.80,0.79,0.79,0.80,0.80,0.80,0.80,0.80,0.81,0.81,0.82,0.82,0.83,0.83,0.83,0.84,0.83,0.84,0.83,0.83,0.84,0.83,0.83,0.83,0.83,0.83,0.83,0.84,0.84,0.84,0.84,0.84,0.83,0.83,0.83,0.83,0.83,0.83,0.83,0.83,0.84,0.84,0.84,0.84,0.84,0.84,0.85,0.85,0.85,0.84,0.84,0.83,0.83,0.82,0.82,0.81,0.82,0.82,0.81,0.81,0.81…
Q9Y2L5	0.23,0.22,0.21,0.21,0.21,0.24,0.24,0.23,0.22,0.23,0.23,0.22,0.23,0.23,0.23,0.24,0.23,0.23,0.22,0.22,0.22,0.21,0.21,0.20,0.20,0.18,0.18,0.18,0.17,0.18,0.17,0.19,0.19,0.20,0.19,0.20,0.20,0.20,0.22,0.23,0.25,0.26,0.26,0.27,0.26,0.28,0.27,0.26,0.27,0.26,0.26,0.26,0.27,0.26,0.25,0.27,0.26,0.28,0.29,0.29,0.31,0.32,0.33,0.34,0.33,0.35,0.36,0.36,0.35,0.36,0.35,0.35,0.33,0.34,0.35,0.35,0.35,0.35,0.36,0.37…
Q9P0U1	0.62,0.61,0.61,0.62,0.62,0.61,0.61,0.61,0.61,0.60,0.60,0.59,0.59,0.58,0.58,0.57,0.57,0.58,0.57,0.56,0.56,0.56,0.57,0.56,0.57,0.57,0.55,0.55,0.56,0.56,0.56,0.55,0.56,0.57,0.58,0.58,0.58,0.57,0.58,0.58,0.58,0.58,0.58,0.58,0.57,0.57,0.58,0.58,0.58,0.58,0.58,0.59,0.60,0.60,0.61
Q96HE8	0.92,0.91,0.91,0.91,0.90,0.91,0.90,0.90,0.89,0.89,0.89,0.90,0.89,0.90,0.90,0.90,0.90,0.90,0.90,0.91,0.90,0.90,0.90,0.90,0.90,0.90,0.90,0.90,0.90,0.90,0.90,0.90,0.90,0.90,0.89,0.89,0.89,0.89,0.89,0.89,0.89,0.89,0.90,0.90,0.91,0.91,0.91,0.91,0.91,0.92,0.92,0.92,0.91,0.92,0.91,0.91,0.91,0.91,0.91,0.90,0.90,0.90,0.89,0.89,0.89,0.88,0.87,0.85,0.84,0.84,0.83,0.81,0.80,0.79,0.77,0.75,0.74,0.74,0.72,0.70…
O14668	0.72,0.71,0.70,0.71,0.70,0.68,0.69,0.70,0.69,0.70,0.68,0.68,0.66,0.65,0.64,0.62,0.61,0.61,0.61,0.61,0.61,0.58,0.58,0.56,0.55,0.54,0.53,0.53,0.53,0.51,0.50,0.51,0.51,0.51,0.51,0.51,0.49,0.49,0.49,0.47,0.46,0.45,0.45,0.44,0.43,0.43,0.44,0.42,0.42,0.42,0.41,0.42,0.43,0.44,0.44,0.45,0.46,0.47,0.47,0.47,0.47,0.47,0.48,0.48,0.49,0.49,0.50,0.51,0.52,0.51,0.52,0.53,0.52,0.52,0.52,0.51,0.50,0.51,0.51,0.50…
Q5JU69	0.84,0.85,0.84,0.83,0.81,0.80,0.78,0.77,0.77,0.76,0.75,0.75,0.73,0.73,0.72,0.72,0.72,0.71,0.71,0.71,0.70,0.69,0.67,0.67,0.65,0.64,0.63,0.62,0.60,0.60,0.58,0.56,0.54,0.53,0.51,0.49,0.48,0.47,0.45,0.44,0.42,0.41,0.39,0.38,0.37,0.36,0.35,0.35,0.34,0.33,0.32,0.33,0.32,0.31,0.30,0.30,0.29,0.27,0.28,0.27,0.27,0.28,0.27,0.27,0.27,0.27,0.26,0.25,0.24,0.23,0.21,0.21,0.21,0.21,0.21,0.21,0.21,0.21,0.20,0.21…
Q9Y3C4	0.28,0.29,0.28,0.31,0.30,0.29,0.29,0.29,0.28,0.28,0.29,0.29,0.29,0.30,0.31,0.32,0.32,0.31,0.32,0.32,0.31,0.29,0.28,0.28,0.27,0.27,0.26,0.25,0.24,0.23,0.23,0.23,0.22,0.22,0.21,0.22,0.22,0.22,0.22,0.23,0.23,0.22,0.22,0.22,0.21,0.22,0.23,0.24,0.25,0.26,0.26,0.25,0.27,0.27,0.26,0.25,0.24,0.23,0.23,0.21,0.21,0.21,0.21,0.21,0.22,0.22,0.23,0.24,0.25,0.26,0.26,0.26,0.25,0.27,0.28,0.28,0.27,0.28,0.28,0.29…
Q8WW62	0.81,0.81,0.80,0.80,0.79,0.77,0.77,0.78,0.76,0.76,0.77,0.78,0.77,0.78,0.76,0.77,0.76,0.75,0.74,0.73,0.72,0.71,0.69,0.68,0.67,0.65,0.64,0.62,0.61,0.60,0.59,0.58,0.57,0.56,0.55,0.54,0.53,0.52,0.50,0.48,0.47,0.46,0.46,0.44,0.44,0.43,0.42,0.40,0.38,0.37,0.35,0.33,0.31,0.30,0.28,0.28,0.28,0.29,0.28,0.29,0.29,0.29,0.29,0.28,0.28,0.27,0.27,0.26,0.27,0.26,0.26,0.26,0.27,0.27,0.28,0.28,0.28,0.28,0.28,0.29…
O15016	0.51,0.52,0.52,0.51,0.49,0.47,0.48,0.48,0.47,0.46,0.46,0.47,0.47,0.48,0.47,0.49,0.49,0.50,0.51,0.52,0.52,0.52,0.52,0.52,0.53,0.55,0.55,0.57,0.59,0.58,0.59,0.60,0.61,0.62,0.64,0.64,0.65,0.67,0.68,0.68,0.69,0.69,0.68,0.68,0.68,0.70,0.71,0.71,0.71,0.73,0.73,0.72,0.71,0.72,0.70,0.69,0.67,0.66,0.66,0.65,0.65,0.64,0.63,0.61,0.59,0.58,0.57,0.56,0.54,0.53,0.52,0.51,0.49,0.49,0.49,0.48,0.47,0.46,0.44,0.44…
Q8N4H5	0.68,0.67,0.67,0.66,0.65,0.65,0.65,0.64,0.65,0.64,0.64,0.64,0.63,0.63,0.62,0.62,0.61,0.62,0.62,0.61,0.61,0.60,0.59,0.59,0.58,0.58,0.58,0.57,0.58,0.58,0.58,0.59,0.59,0.59,0.59,0.59,0.59,0.59,0.59,0.59,0.59,0.58,0.59,0.59,0.59,0.59,0.60,0.59,0.60,0.59,0.60
Q96A61	0.50,0.50,0.50,0.50,0.49,0.47,0.46,0.46,0.47,0.45,0.44,0.43,0.42,0.42,0.42,0.42,0.42,0.41,0.40,0.39,0.40,0.39,0.37,0.35,0.34,0.34,0.33,0.31,0.31,0.32,0.31,0.31,0.33,0.35,0.35,0.37,0.38,0.38,0.41,0.42,0.45,0.46,0.47,0.48,0.49,0.51,0.53,0.55,0.57,0.57,0.59,0.62,0.63,0.65,0.66,0.67,0.68,0.70,0.72,0.73,0.76,0.76,0.77,0.79,0.81,0.82,0.82,0.84,0.86,0.86,0.86,0.87,0.89,0.88,0.88,0.89,0.89,0.89,0.89,0.89…
O96008	0.88,0.87,0.87,0.85,0.83,0.83,0.83,0.83,0.83,0.83,0.83,0.82,0.82,0.82,0.81,0.81,0.80,0.80,0.80,0.80,0.80,0.79,0.80,0.80,0.80,0.80,0.79,0.80,0.80,0.79,0.80,0.80,0.80,0.81,0.81,0.81,0.81,0.81,0.81,0.81,0.81,0.81,0.81,0.81,0.82,0.84,0.84,0.84,0.83,0.84,0.84,0.84,0.85,0.85,0.85,0.86,0.85,0.85,0.84,0.82,0.81,0.79,0.77,0.76,0.75,0.73,0.71,0.70,0.69,0.67,0.65,0.64,0.62,0.60,0.58,0.57,0.56,0.54,0.53,0.52…
P0DTU3	0.82,0.80,0.78,0.75,0.74,0.71,0.72,0.70,0.70,0.70,0.69,0.68,0.66,0.65,0.63,0.63,0.63,0.62,0.61,0.60,0.59,0.57,0.55,0.54,0.51,0.50,0.48,0.48,0.47,0.47,0.46,0.44,0.43,0.41,0.39,0.37,0.36,0.34,0.32,0.30,0.31,0.32,0.33,0.33,0.34,0.34,0.35,0.33,0.33,0.32,0.30,0.30,0.29,0.30,0.31,0.33,0.34,0.33,0.32,0.34,0.34,0.36,0.36,0.36,0.36,0.36,0.36,0.36,0.35,0.36,0.36,0.36,0.37,0.37,0.37,0.37,0.37,0.38,0.37,0.38…
P01374	0.81,0.80,0.79,0.78,0.78,0.77,0.77,0.77,0.77,0.77,0.78,0.78,0.79,0.79,0.79,0.80,0.80,0.80,0.80,0.80,0.80,0.80,0.80,0.80,0.79,0.79,0.79,0.79,0.79,0.79,0.79,0.79,0.79,0.79,0.79,0.80,0.80,0.81,0.80,0.81,0.80,0.80,0.79,0.78,0.76,0.75,0.74,0.72,0.70,0.69,0.68,0.67,0.66,0.66,0.65,0.64,0.62,0.61,0.59,0.58,0.56,0.56,0.54,0.53,0.54,0.52,0.51,0.49,0.49,0.47,0.46,0.44,0.43,0.42,0.41,0.41,0.40,0.38,0.36,0.35…
Q8WVP5	0.56,0.54,0.52,0.53,0.52,0.50,0.49,0.48,0.47,0.47,0.47,0.47,0.48,0.46,0.45,0.45,0.45,0.44,0.44,0.44,0.43,0.41,0.39,0.38,0.36,0.35,0.34,0.33,0.33,0.32,0.34,0.33,0.33,0.34,0.34,0.33,0.32,0.32,0.32,0.32,0.32,0.31,0.31,0.31,0.30,0.30,0.30,0.30,0.31,0.30,0.30,0.29,0.29,0.27,0.28,0.30,0.30,0.30,0.30,0.30,0.31,0.33,0.33,0.32,0.32,0.33,0.33,0.33,0.33,0.33,0.33,0.32,0.32,0.31,0.30,0.30,0.31,0.30,0.29,0.30…
Q96JJ7	0.65,0.64,0.64,0.63,0.64,0.64,0.62,0.60,0.60,0.61,0.59,0.58,0.59,0.59,0.57,0.57,0.57,0.58,0.56,0.56,0.57,0.56,0.54,0.53,0.51,0.49,0.47,0.46,0.45,0.44,0.43,0.43,0.42,0.41,0.42,0.40,0.41,0.41,0.40,0.39,0.39,0.38,0.37,0.36,0.36,0.34,0.33,0.33,0.34,0.33,0.32,0.34,0.34,0.34,0.33,0.35,0.34,0.32,0.31,0.31,0.30,0.27,0.27,0.27,0.27,0.29,0.30,0.31,0.33,0.33,0.33,0.33,0.33,0.33,0.33,0.32,0.34,0.34,0.33,0.33…
P0DI81	0.24,0.23,0.23,0.22,0.25,0.28,0.28,0.30,0.32,0.33,0.34,0.35,0.37,0.36,0.37,0.37,0.37,0.36,0.36,0.36,0.35,0.33,0.32,0.34,0.33,0.33,0.35,0.36,0.36,0.37,0.38,0.39,0.38,0.38,0.39,0.39,0.41,0.42,0.43,0.42,0.42,0.43,0.44,0.43,0.44,0.43,0.41,0.42,0.42,0.40,0.39,0.37,0.35,0.33,0.33,0.32,0.31,0.32,0.33,0.33,0.32,0.32,0.32,0.31,0.30,0.30,0.30,0.29,0.28,0.30,0.30,0.30,0.31,0.31,0.29,0.28,0.29,0.26,0.25,0.25…
Q6NXR4	0.75,0.73,0.70,0.69,0.68,0.66,0.64,0.64,0.63,0.61,0.60,0.60,0.59,0.58,0.58,0.57,0.56,0.56,0.56,0.57,0.58,0.55,0.55,0.55,0.54,0.54,0.53,0.51,0.50,0.49,0.47,0.46,0.45,0.45,0.43,0.42,0.42,0.41,0.40,0.40,0.39,0.38,0.39,0.39,0.39,0.39,0.39,0.38,0.38,0.38,0.40,0.39,0.40,0.42,0.42,0.43,0.42,0.42,0.41,0.41,0.39,0.37,0.37,0.36,0.34,0.33,0.32,0.31,0.31,0.30,0.31,0.31,0.31,0.30,0.28,0.29,0.30,0.30,0.32,0.34…
O43711	0.83,0.82,0.82,0.81,0.82,0.82,0.82,0.83,0.83,0.84,0.84,0.84,0.84,0.84,0.84,0.84,0.84,0.84,0.85,0.85,0.85,0.85,0.84,0.85,0.85,0.85,0.85,0.85,0.85,0.85,0.85,0.85,0.85,0.85,0.85,0.85,0.86,0.87,0.87,0.88,0.89,0.89,0.89,0.90,0.89,0.90,0.89,0.89,0.89,0.88,0.88,0.88,0.88,0.87,0.88,0.88,0.88,0.88,0.88,0.87,0.88,0.88,0.87,0.87,0.87,0.87,0.87,0.86,0.86,0.85,0.85,0.85,0.85,0.85,0.85,0.85,0.85,0.85,0.84,0.84…
Q8TBM7	0.50,0.50,0.50,0.51,0.50,0.49,0.48,0.48,0.47,0.46,0.45,0.44,0.44,0.44,0.43,0.45,0.45,0.44,0.44,0.43,0.44,0.44,0.42,0.42,0.42,0.41,0.41,0.42,0.41,0.41,0.41,0.41,0.40,0.40,0.40,0.40,0.40,0.39,0.40,0.41,0.40,0.41,0.41,0.40,0.38,0.39,0.40,0.39,0.39,0.40,0.40,0.41,0.41,0.41,0.40,0.40,0.39,0.39,0.39,0.39,0.39,0.37,0.35,0.36,0.36,0.35,0.34,0.34,0.34,0.33,0.35,0.36,0.34,0.34,0.35,0.35,0.33,0.33,0.33,0.32…
Q9Y4R7	0.53,0.52,0.50,0.49,0.49,0.51,0.50,0.50,0.49,0.48,0.47,0.47,0.46,0.45,0.45,0.46,0.46,0.46,0.45,0.44,0.44,0.43,0.43,0.41,0.41,0.41,0.42,0.43,0.43,0.44,0.45,0.46,0.46,0.46,0.48,0.49,0.50,0.51,0.51,0.53,0.55,0.57,0.59,0.61,0.63,0.64,0.64,0.65,0.66,0.67,0.70,0.71,0.72,0.75,0.77,0.78,0.78,0.80,0.82,0.83,0.85,0.86,0.87,0.87,0.89,0.89,0.90,0.90,0.88,0.88,0.88,0.87,0.86,0.86,0.85,0.85,0.84,0.84,0.83,0.82…
A0A0A0MS03	0.74,0.71,0.68,0.68,0.66,0.66,0.65,0.65,0.66,0.65,0.66,0.65,0.65,0.66,0.65,0.65,0.65,0.63,0.62,0.61,0.61,0.58,0.57,0.55,0.55,0.54,0.54,0.52,0.51,0.50,0.48,0.47,0.45,0.44,0.43,0.41,0.40,0.41,0.41,0.40,0.39,0.39,0.41,0.41,0.40,0.39,0.38,0.37,0.36,0.35,0.35,0.34,0.34,0.34,0.33,0.33,0.32,0.33,0.33,0.34,0.36,0.35,0.35,0.36,0.36,0.36,0.35,0.34,0.35,0.36,0.37,0.37,0.37,0.38,0.37,0.37,0.36,0.37,0.36,0.34…
A0A539	0.73,0.71,0.68,0.67,0.65,0.65,0.64,0.64,0.65,0.64,0.65,0.63,0.63,0.62,0.63,0.62,0.63,0.62,0.62,0.60,0.60,0.57,0.56,0.54,0.53,0.53,0.53,0.51,0.50,0.49,0.48,0.47,0.44,0.43,0.42,0.41,0.41,0.41,0.41,0.40,0.40,0.40,0.40,0.40,0.39,0.39,0.38,0.37,0.36,0.35,0.36,0.35,0.36,0.36,0.36,0.36,0.36,0.36,0.35,0.34,0.37,0.37,0.37,0.37,0.38,0.37,0.37,0.36,0.37,0.37,0.38,0.38,0.38,0.38,0.37,0.38,0.37,0.37,0.36,0.34…
Q7RTX1	0.64,0.63,0.64,0.64,0.65,0.64,0.64,0.63,0.61,0.62,0.60,0.58,0.57,0.57,0.57,0.57,0.57,0.55,0.54,0.53,0.52,0.49,0.48,0.46,0.44,0.42,0.41,0.40,0.40,0.40,0.41,0.41,0.41,0.41,0.42,0.43,0.44,0.44,0.42,0.41,0.41,0.39,0.39,0.37,0.38,0.38,0.37,0.36,0.35,0.36,0.34,0.34,0.34,0.33,0.33,0.30,0.30,0.28,0.28,0.28,0.28,0.28,0.28,0.29,0.30,0.30,0.31,0.33,0.33,0.33,0.34,0.32,0.30,0.29,0.29,0.27,0.27,0.24,0.23,0.22…
Q8NGF3	0.62,0.60,0.58,0.56,0.54,0.52,0.51,0.49,0.48,0.47,0.49,0.48,0.48,0.48,0.49,0.49,0.48,0.48,0.48,0.48,0.46,0.45,0.44,0.42,0.41,0.41,0.40,0.39,0.39,0.39,0.37,0.37,0.36,0.36,0.33,0.32,0.31,0.29,0.29,0.29,0.29,0.29,0.30,0.32,0.32,0.34,0.36,0.35,0.36,0.38,0.37,0.35,0.35,0.34,0.32,0.31,0.30,0.30,0.30,0.28,0.28,0.28,0.27,0.26,0.27,0.26,0.24,0.25,0.25,0.24,0.23,0.24,0.24,0.23,0.22,0.23,0.22,0.22,0.23,0.24…
O60422	0.86,0.85,0.84,0.85,0.85,0.85,0.85,0.85,0.85,0.86,0.85,0.85,0.84,0.85,0.85,0.86,0.85,0.86,0.85,0.85,0.85,0.85,0.85,0.85,0.85,0.85,0.85,0.85,0.84,0.84,0.84,0.85,0.84,0.84,0.84,0.84,0.84,0.85,0.85,0.86,0.86,0.87,0.87,0.88,0.87,0.87,0.88,0.88,0.88,0.88,0.88,0.88,0.88,0.89,0.88,0.89,0.88,0.88,0.89,0.89,0.89,0.89,0.89,0.88,0.88,0.88,0.88,0.88,0.88,0.88,0.88,0.88,0.88,0.87,0.87,0.87,0.88,0.87,0.87,0.87…
Q9NPF4	0.11,0.11,0.14,0.14,0.15,0.14,0.14,0.14,0.15,0.15,0.16,0.16,0.17,0.16,0.18,0.19,0.20,0.20,0.20,0.21,0.21,0.21,0.21,0.22,0.22,0.22,0.24,0.24,0.24,0.26,0.27,0.27,0.27,0.27,0.29,0.29,0.29,0.31,0.32,0.32,0.31,0.32,0.32,0.31,0.32,0.32,0.33,0.34,0.35,0.36,0.35,0.35,0.35,0.34,0.34,0.32,0.30,0.30,0.29,0.29,0.29,0.28,0.27,0.27,0.26,0.26,0.27,0.26,0.25,0.25,0.25,0.24,0.24,0.24,0.24,0.22,0.22,0.24,0.24,0.24…
Q8NGS8	0.55,0.57,0.56,0.54,0.54,0.54,0.52,0.51,0.51,0.50,0.49,0.48,0.48,0.47,0.46,0.46,0.46,0.45,0.44,0.44,0.44,0.41,0.40,0.39,0.37,0.35,0.34,0.32,0.30,0.31,0.31,0.30,0.31,0.33,0.33,0.33,0.34,0.34,0.33,0.31,0.31,0.29,0.27,0.26,0.27,0.25,0.24,0.25,0.25,0.24,0.23,0.24,0.23,0.22,0.23,0.23,0.22,0.21,0.22,0.22,0.21,0.20,0.22,0.21,0.20,0.22,0.22,0.23,0.25,0.25,0.25,0.24,0.25,0.24,0.24,0.25,0.23,0.23,0.24,0.23…
Q9NRC9	0.74,0.73,0.71,0.72,0.71,0.69,0.67,0.66,0.65,0.63,0.62,0.60,0.58,0.57,0.58,0.59,0.58,0.57,0.57,0.57,0.55,0.53,0.51,0.49,0.47,0.46,0.45,0.45,0.44,0.43,0.42,0.41,0.41,0.40,0.40,0.39,0.37,0.36,0.36,0.34,0.34,0.35,0.34,0.35,0.33,0.32,0.32,0.32,0.31,0.30,0.30,0.30,0.30,0.32,0.32,0.33,0.33,0.33,0.32,0.32,0.32,0.32,0.32,0.32,0.32,0.32,0.33,0.33,0.34,0.33,0.36,0.36,0.38,0.38,0.38,0.37,0.38,0.38,0.38,0.37…
Q8NGE3	0.48,0.49,0.48,0.47,0.47,0.47,0.46,0.45,0.46,0.46,0.44,0.44,0.44,0.43,0.42,0.42,0.42,0.41,0.40,0.41,0.40,0.38,0.37,0.36,0.34,0.32,0.31,0.29,0.27,0.28,0.28,0.27,0.29,0.30,0.30,0.31,0.32,0.32,0.32,0.31,0.31,0.29,0.27,0.27,0.27,0.26,0.25,0.25,0.24,0.23,0.22,0.23,0.23,0.21,0.22,0.23,0.21,0.21,0.22,0.22,0.20,0.20,0.21,0.20,0.20,0.21,0.21,0.22,0.23,0.24,0.24,0.24,0.23,0.23,0.21,0.23,0.22,0.21,0.21,0.22…
Q8NGT2	0.59,0.59,0.58,0.56,0.56,0.56,0.54,0.53,0.53,0.53,0.51,0.50,0.50,0.49,0.48,0.48,0.48,0.47,0.46,0.46,0.46,0.43,0.42,0.40,0.39,0.37,0.35,0.33,0.31,0.32,0.32,0.31,0.32,0.33,0.33,0.33,0.34,0.34,0.33,0.31,0.31,0.29,0.28,0.27,0.28,0.26,0.25,0.25,0.25,0.23,0.23,0.24,0.24,0.23,0.24,0.24,0.23,0.22,0.23,0.23,0.21,0.21,0.22,0.21,0.21,0.22,0.22,0.24,0.26,0.26,0.25,0.24,0.25,0.24,0.23,0.24,0.23,0.22,0.23,0.22…
Q5TZ20	0.54,0.55,0.53,0.52,0.52,0.53,0.51,0.50,0.50,0.49,0.48,0.47,0.48,0.47,0.46,0.46,0.46,0.44,0.44,0.44,0.44,0.41,0.40,0.38,0.37,0.35,0.35,0.32,0.31,0.31,0.31,0.30,0.32,0.33,0.33,0.34,0.34,0.35,0.34,0.32,0.32,0.31,0.29,0.29,0.29,0.27,0.26,0.27,0.26,0.25,0.25,0.26,0.26,0.24,0.24,0.24,0.23,0.23,0.23,0.24,0.22,0.22,0.23,0.22,0.22,0.24,0.24,0.25,0.27,0.27,0.26,0.24,0.26,0.24,0.24,0.24,0.23,0.22,0.23,0.23…
Q8NGR8	0.57,0.58,0.59,0.58,0.56,0.57,0.57,0.56,0.55,0.54,0.54,0.52,0.52,0.52,0.51,0.50,0.50,0.49,0.48,0.47,0.47,0.45,0.43,0.41,0.41,0.39,0.37,0.36,0.34,0.31,0.33,0.33,0.32,0.34,0.35,0.35,0.35,0.36,0.36,0.36,0.33,0.32,0.31,0.29,0.28,0.28,0.27,0.25,0.26,0.25,0.24,0.23,0.25,0.24,0.23,0.24,0.24,0.23,0.22,0.23,0.23,0.21,0.21,0.22,0.21,0.21,0.22,0.23,0.25,0.26,0.27,0.25,0.24,0.25,0.24,0.23,0.24,0.22,0.21,0.22…
Q96R84	0.56,0.57,0.57,0.55,0.56,0.56,0.55,0.53,0.53,0.53,0.51,0.51,0.51,0.50,0.49,0.49,0.49,0.47,0.47,0.47,0.46,0.44,0.42,0.41,0.38,0.37,0.36,0.34,0.32,0.33,0.33,0.32,0.34,0.34,0.34,0.35,0.35,0.35,0.35,0.33,0.32,0.30,0.28,0.28,0.28,0.26,0.25,0.25,0.25,0.24,0.23,0.24,0.23,0.22,0.23,0.23,0.21,0.21,0.22,0.22,0.21,0.21,0.22,0.21,0.22,0.23,0.25,0.25,0.26,0.27,0.25,0.25,0.26,0.25,0.24,0.24,0.23,0.24,0.24,0.24…
Q8NGB6	0.48,0.49,0.49,0.47,0.47,0.48,0.47,0.46,0.46,0.45,0.44,0.43,0.43,0.43,0.42,0.43,0.43,0.42,0.42,0.42,0.41,0.39,0.38,0.36,0.35,0.33,0.33,0.31,0.29,0.31,0.31,0.31,0.33,0.34,0.34,0.35,0.36,0.36,0.36,0.35,0.34,0.33,0.31,0.30,0.30,0.29,0.28,0.28,0.28,0.27,0.26,0.27,0.26,0.25,0.26,0.25,0.24,0.23,0.23,0.24,0.22,0.22,0.23,0.22,0.22,0.23,0.24,0.25,0.26,0.26,0.25,0.24,0.25,0.23,0.23,0.24,0.22,0.21,0.22,0.21…
A3KFT3	0.52,0.54,0.54,0.53,0.52,0.52,0.52,0.50,0.50,0.50,0.48,0.47,0.47,0.46,0.46,0.46,0.46,0.45,0.45,0.45,0.44,0.42,0.41,0.39,0.37,0.35,0.35,0.33,0.31,0.31,0.31,0.30,0.32,0.32,0.32,0.33,0.33,0.33,0.33,0.32,0.31,0.30,0.28,0.27,0.26,0.26,0.24,0.24,0.24,0.23,0.22,0.23,0.22,0.21,0.22,0.22,0.21,0.20,0.21,0.20,0.19,0.19,0.20,0.19,0.19,0.20,0.21,0.22,0.22,0.23,0.23,0.22,0.23,0.22,0.22,0.23,0.21,0.21,0.22,0.22…
Q8N138	0.53,0.52,0.50,0.50,0.51,0.49,0.49,0.49,0.49,0.48,0.47,0.48,0.47,0.46,0.46,0.46,0.45,0.45,0.46,0.46,0.47,0.46,0.45,0.44,0.43,0.43,0.42,0.39,0.38,0.37,0.37,0.36,0.36,0.36,0.37,0.36,0.35,0.36,0.36,0.35,0.34,0.34,0.34,0.34,0.33,0.32,0.32,0.32,0.31,0.30,0.32,0.32,0.33,0.33,0.35,0.34,0.35,0.36,0.37,0.35,0.36,0.35,0.34,0.33,0.32,0.31,0.30,0.30,0.30,0.30,0.31,0.31,0.32,0.33,0.34,0.33,0.34,0.34,0.33,0.33…
Q8NGG7	0.90,0.90,0.90,0.89,0.89,0.86,0.86,0.84,0.82,0.80,0.77,0.76,0.74,0.72,0.70,0.71,0.70,0.70,0.70,0.69,0.68,0.67,0.66,0.64,0.62,0.61,0.60,0.58,0.57,0.55,0.53,0.51,0.51,0.49,0.47,0.45,0.44,0.43,0.40,0.40,0.38,0.37,0.35,0.34,0.33,0.31,0.33,0.32,0.31,0.33,0.34,0.34,0.35,0.35,0.35,0.35,0.33,0.32,0.31,0.29,0.29,0.29,0.27,0.26,0.27,0.26,0.25,0.24,0.25,0.24,0.23,0.24,0.24,0.23,0.22,0.23,0.23,0.21,0.21,0.22…
Q15154	0.85,0.86,0.86,0.86,0.84,0.82,0.82,0.80,0.80,0.80,0.79,0.78,0.77,0.76,0.76,0.75,0.75,0.76,0.76,0.76,0.76,0.76,0.77,0.77,0.77,0.76,0.76,0.75,0.74,0.73,0.73,0.72,0.71,0.70,0.68,0.67,0.67,0.68,0.68,0.68,0.68,0.67,0.67,0.67,0.67,0.68,0.69,0.70,0.72,0.72,0.72,0.73,0.74,0.75,0.75,0.77,0.77,0.77,0.77,0.76,0.77,0.77,0.76,0.76,0.76,0.76,0.77,0.77,0.78,0.78,0.79,0.78,0.77,0.78,0.78,0.80,0.80,0.79,0.79,0.78…
P16499	0.63,0.63,0.63,0.62,0.61,0.61,0.61,0.61,0.60,0.60,0.60,0.60,0.59,0.59,0.59,0.59,0.58,0.58,0.58,0.58,0.59,0.57,0.57,0.55,0.55,0.54,0.54,0.53,0.52,0.52,0.53,0.51,0.51,0.53,0.52,0.51,0.51,0.50,0.49,0.48,0.48,0.47,0.46,0.45,0.44,0.44,0.42,0.42,0.43,0.43,0.42,0.43,0.43,0.42,0.41,0.40,0.40,0.39,0.38,0.37,0.35,0.33,0.33,0.32,0.31,0.30,0.30,0.28,0.27,0.27,0.26,0.25,0.25,0.23,0.21,0.20,0.20,0.19,0.19,0.19…
Q9BWT3	0.76,0.75,0.75,0.72,0.72,0.70,0.70,0.69,0.69,0.68,0.68,0.68,0.67,0.66,0.65,0.65,0.63,0.62,0.62,0.61,0.60,0.58,0.56,0.55,0.52,0.52,0.52,0.51,0.50,0.48,0.47,0.45,0.45,0.44,0.44,0.43,0.41,0.40,0.40,0.39,0.40,0.40,0.39,0.38,0.38,0.38,0.37,0.36,0.36,0.35,0.34,0.33,0.32,0.31,0.31,0.30,0.30,0.30,0.30,0.30,0.31,0.32,0.34,0.33,0.34,0.36,0.36,0.35,0.34,0.35,0.36,0.36,0.36,0.35,0.33,0.31,0.31,0.30,0.29,0.29…
Q9NP74	0.46,0.47,0.46,0.44,0.45,0.46,0.44,0.45,0.45,0.45,0.43,0.44,0.44,0.43,0.43,0.43,0.43,0.42,0.43,0.43,0.42,0.41,0.41,0.41,0.40,0.39,0.41,0.40,0.40,0.40,0.40,0.39,0.40,0.42,0.42,0.43,0.44,0.45,0.45,0.45,0.45,0.46,0.46,0.46,0.47,0.47,0.47,0.46,0.47,0.47,0.46,0.47,0.47,0.46,0.47,0.47,0.47,0.46,0.47,0.47,0.46,0.46,0.46,0.46,0.45,0.46,0.46,0.45,0.45,0.46,0.45,0.45,0.45,0.45,0.44,0.44,0.43,0.42,0.41,0.40…
Q96JQ0	0.87,0.86,0.86,0.85,0.85,0.84,0.84,0.83,0.83,0.82,0.82,0.82,0.82,0.82,0.83,0.83,0.83,0.84,0.84,0.84,0.84,0.84,0.84,0.84,0.83,0.82,0.81,0.80,0.79,0.79,0.76,0.75,0.73,0.73,0.72,0.71,0.70,0.69,0.67,0.67,0.65,0.64,0.63,0.61,0.61,0.61,0.60,0.59,0.58,0.59,0.59,0.58,0.58,0.58,0.56,0.56,0.54,0.52,0.51,0.49,0.48,0.47,0.47,0.47,0.47,0.46,0.45,0.44,0.45,0.45,0.44,0.44,0.44,0.44,0.43,0.44,0.44,0.44,0.43,0.43…
Q5JUK9	0.89,0.88,0.88,0.88,0.88,0.87,0.86,0.86,0.85,0.85,0.86,0.85,0.85,0.85,0.84,0.83,0.84,0.83,0.83,0.83,0.83,0.83,0.82,0.83,0.82,0.82,0.81,0.81,0.81,0.81,0.80,0.80,0.79,0.80,0.80,0.80,0.79,0.79,0.78,0.76,0.76,0.76,0.76,0.75,0.75,0.74,0.74,0.73,0.72,0.72,0.71,0.70,0.70,0.69,0.69,0.69,0.68,0.68,0.68,0.69,0.68,0.67,0.68,0.68,0.67,0.68,0.67,0.68,0.68,0.68,0.68,0.68,0.68,0.68,0.68,0.68,0.68,0.69,0.69,0.71…
Q15070	0.90,0.89,0.89,0.89,0.89,0.88,0.88,0.89,0.89,0.89,0.89,0.88,0.88,0.88,0.88,0.88,0.88,0.88,0.88,0.88,0.87,0.87,0.87,0.86,0.86,0.87,0.87,0.87,0.88,0.88,0.87,0.87,0.87,0.87,0.87,0.87,0.86,0.86,0.86,0.86,0.86,0.86,0.86,0.86,0.87,0.87,0.87,0.87,0.87,0.86,0.87,0.86,0.87,0.87,0.86,0.86,0.86,0.86,0.87,0.87,0.86,0.87,0.87,0.86,0.87,0.87,0.87,0.87,0.86,0.86,0.85,0.85,0.85,0.85,0.85,0.85,0.84,0.85,0.84,0.82…
Q6TGC4	0.61,0.61,0.59,0.58,0.57,0.55,0.53,0.52,0.50,0.51,0.49,0.49,0.47,0.46,0.45,0.44,0.43,0.43,0.43,0.43,0.42,0.40,0.41,0.41,0.39,0.38,0.37,0.35,0.34,0.32,0.32,0.31,0.30,0.30,0.29,0.29,0.29,0.28,0.29,0.28,0.27,0.28,0.28,0.28,0.27,0.28,0.29,0.31,0.32,0.35,0.34,0.35,0.35,0.36,0.36,0.38,0.38,0.40,0.41,0.41,0.41,0.42,0.41,0.39,0.37,0.38,0.36,0.37,0.38,0.38,0.38,0.39,0.40,0.40,0.40,0.40,0.40,0.40,0.40,0.40…
P0DJD7	0.70,0.67,0.66,0.64,0.63,0.62,0.60,0.58,0.56,0.55,0.54,0.52,0.51,0.51,0.52,0.52,0.51,0.50,0.50,0.50,0.49,0.47,0.46,0.46,0.44,0.44,0.42,0.40,0.39,0.37,0.35,0.33,0.32,0.30,0.29,0.29,0.29,0.29,0.30,0.31,0.32,0.33,0.34,0.33,0.34,0.33,0.33,0.33,0.33,0.33,0.32,0.32,0.32,0.32,0.30,0.29,0.27,0.27,0.28,0.27,0.26,0.25,0.25,0.24,0.24,0.25,0.24,0.25,0.25,0.25,0.25,0.25,0.25,0.25,0.24,0.23,0.21,0.20,0.19,0.17…
Q92696	0.67,0.67,0.67,0.67,0.66,0.66,0.66,0.65,0.64,0.64,0.62,0.60,0.60,0.59,0.58,0.57,0.57,0.56,0.56,0.57,0.57,0.56,0.55,0.53,0.52,0.51,0.49,0.48,0.45,0.46,0.45,0.43,0.42,0.42,0.41,0.40,0.40,0.40,0.40,0.39,0.39,0.37,0.37,0.36,0.35,0.34,0.33,0.31,0.31,0.30,0.29,0.29,0.29,0.29,0.29,0.29,0.29,0.29,0.30,0.30,0.29,0.30,0.30,0.30,0.30,0.30,0.30,0.30,0.30,0.32,0.32,0.31,0.31,0.31,0.30,0.30,0.31,0.31,0.30,0.29…
Q9NRX4	0.39,0.37,0.35,0.34,0.33,0.32,0.31,0.31,0.30,0.30,0.32,0.33,0.35,0.37,0.37,0.39,0.40,0.39,0.40,0.41,0.40,0.38,0.37,0.36,0.35,0.34,0.34,0.34,0.33,0.33,0.34,0.34,0.34,0.34,0.34,0.34,0.32,0.33,0.33,0.32,0.33,0.33,0.34,0.34,0.36,0.38,0.38,0.39,0.39,0.40,0.40,0.39,0.38,0.36,0.34,0.33,0.30,0.29,0.28,0.27,0.25,0.26,0.26,0.29,0.30,0.31,0.32,0.32,0.32,0.30,0.31,0.29,0.29,0.29,0.29,0.30,0.31,0.31,0.31,0.30…
Q9C0D0	0.81,0.80,0.79,0.78,0.77,0.77,0.77,0.77,0.78,0.78,0.79,0.79,0.79,0.80,0.79,0.80,0.80,0.80,0.80,0.80,0.80,0.79,0.79,0.79,0.79,0.79,0.79,0.79,0.79,0.79,0.79,0.79,0.79,0.79,0.78,0.78,0.78,0.79,0.79,0.79,0.80,0.81,0.82,0.82,0.83,0.84,0.84,0.84,0.84,0.84,0.84,0.83,0.83,0.83,0.83,0.83,0.83,0.83,0.83,0.83,0.84,0.84,0.83,0.82,0.82,0.82,0.82,0.82,0.82,0.82,0.81,0.80,0.80,0.80,0.80,0.81,0.81,0.81,0.80,0.81…
P55347	0.85,0.86,0.87,0.87,0.86,0.86,0.86,0.86,0.87,0.87,0.87,0.88,0.88,0.88,0.88,0.89,0.88,0.88,0.88,0.88,0.88,0.88,0.88,0.88,0.88,0.88,0.88,0.88,0.87,0.87,0.87,0.86,0.84,0.84,0.82,0.81,0.80,0.78,0.77,0.77,0.76,0.74,0.72,0.70,0.70,0.68,0.66,0.65,0.63,0.60,0.59,0.58,0.56,0.54,0.53,0.52,0.50,0.50,0.49,0.48,0.46,0.46,0.46,0.44,0.43,0.41,0.40,0.38,0.37,0.36,0.35,0.34,0.34,0.34,0.34,0.33,0.32,0.33,0.33,0.32…
Q9UIG5	0.91,0.91,0.91,0.91,0.91,0.91,0.91,0.90,0.90,0.90,0.90,0.90,0.91,0.91,0.91,0.91,0.91,0.91,0.91,0.90,0.90,0.88,0.88,0.87,0.87,0.86,0.86,0.86,0.86,0.85,0.84,0.83,0.83,0.83,0.82,0.82,0.82,0.82,0.81,0.81,0.80,0.80,0.78,0.78,0.78,0.77,0.77,0.77,0.76,0.76,0.75,0.74,0.73,0.73,0.73,0.73,0.73,0.73,0.73,0.74,0.73,0.74,0.75,0.76,0.75,0.75,0.75,0.74,0.73,0.74,0.73,0.74,0.73,0.73,0.73,0.73,0.72,0.71,0.72,0.71…
Q5VTL8	0.88,0.88,0.87,0.88,0.88,0.88,0.89,0.89,0.89,0.90,0.90,0.89,0.90,0.89,0.89,0.90,0.88,0.88,0.85,0.86,0.85,0.85,0.84,0.83,0.82,0.82,0.80,0.79,0.78,0.77,0.76,0.75,0.75,0.74,0.73,0.71,0.69,0.67,0.66,0.66,0.65,0.63,0.61,0.60,0.58,0.56,0.55,0.54,0.52,0.51,0.49,0.47,0.46,0.45,0.45,0.42,0.42,0.43,0.42,0.43,0.42,0.41,0.40,0.40,0.39,0.37,0.37,0.37,0.36,0.36,0.37,0.36,0.35,0.35,0.33,0.33,0.33,0.32,0.32,0.32…
Q8N3E9	0.93,0.92,0.92,0.91,0.92,0.92,0.91,0.90,0.90,0.90,0.89,0.89,0.89,0.89,0.89,0.89,0.89,0.89,0.89,0.89,0.88,0.88,0.88,0.87,0.87,0.86,0.84,0.82,0.81,0.79,0.77,0.76,0.75,0.73,0.72,0.70,0.68,0.68,0.66,0.66,0.65,0.62,0.61,0.60,0.58,0.56,0.56,0.54,0.53,0.52,0.50,0.49,0.48,0.46,0.45,0.44,0.43,0.43,0.42,0.41,0.39,0.39,0.37,0.36,0.34,0.33,0.32,0.33,0.33,0.32,0.31,0.31,0.30,0.29,0.29,0.28,0.29,0.29,0.29,0.30…
Q6P2Q9	0.88,0.87,0.88,0.88,0.86,0.85,0.85,0.85,0.84,0.83,0.83,0.82,0.81,0.80,0.80,0.79,0.78,0.78,0.78,0.77,0.76,0.75,0.75,0.75,0.74,0.73,0.73,0.73,0.72,0.72,0.72,0.71,0.71,0.70,0.70,0.69,0.70,0.68,0.68,0.68,0.66,0.65,0.64,0.63,0.61,0.60,0.59,0.59,0.57,0.56,0.56,0.56,0.55,0.54,0.54,0.53,0.53,0.53,0.53,0.54,0.53,0.53,0.54,0.52,0.52,0.52,0.52,0.50,0.48,0.47,0.46,0.44,0.43,0.41,0.40,0.38,0.37,0.35,0.34,0.32…
P62945	0.67,0.67,0.68,0.69,0.71,0.71,0.71,0.71,0.71,0.71,0.71,0.71,0.71,0.71,0.71,0.71,0.71,0.71,0.71,0.71,0.71,0.70,0.69,0.70,0.69
Q96EQ8	0.85,0.85,0.86,0.86,0.86,0.86,0.87,0.86,0.86,0.85,0.85,0.83,0.83,0.82,0.80,0.78,0.76,0.75,0.74,0.74,0.74,0.72,0.70,0.68,0.67,0.66,0.64,0.62,0.61,0.59,0.59,0.58,0.56,0.55,0.53,0.51,0.48,0.48,0.46,0.45,0.43,0.41,0.40,0.38,0.36,0.35,0.35,0.34,0.34,0.33,0.32,0.30,0.31,0.30,0.30,0.32,0.32,0.34,0.33,0.33,0.33,0.32,0.32,0.33,0.34,0.34,0.34,0.35,0.34,0.34,0.36,0.35,0.34,0.35,0.36,0.37,0.38,0.39,0.39,0.39…
Q9Y508	0.87,0.85,0.85,0.82,0.80,0.80,0.77,0.75,0.73,0.72,0.71,0.70,0.70,0.69,0.67,0.66,0.65,0.65,0.64,0.62,0.62,0.60,0.59,0.59,0.57,0.56,0.54,0.51,0.49,0.47,0.47,0.45,0.44,0.43,0.42,0.41,0.40,0.39,0.38,0.39,0.39,0.37,0.37,0.36,0.37,0.37,0.36,0.38,0.39,0.41,0.40,0.40,0.41,0.40,0.40,0.42,0.42,0.42,0.41,0.42,0.42,0.42,0.43,0.41,0.41,0.42,0.42,0.43,0.43,0.44,0.43,0.43,0.43,0.44,0.44,0.44,0.45,0.45,0.45,0.43…
P04843	0.86,0.87,0.87,0.87,0.86,0.87,0.87,0.86,0.84,0.83,0.80,0.78,0.76,0.74,0.73,0.71,0.70,0.69,0.68,0.66,0.65,0.63,0.61,0.59,0.57,0.55,0.53,0.51,0.49,0.48,0.46,0.45,0.43,0.42,0.40,0.38,0.36,0.35,0.33,0.32,0.33,0.33,0.31,0.31,0.30,0.28,0.27,0.26,0.24,0.24,0.23,0.24,0.23,0.24,0.24,0.25,0.25,0.24,0.26,0.26,0.26,0.26,0.27,0.26,0.26,0.26,0.27,0.27,0.28,0.29,0.31,0.32,0.33,0.35,0.37,0.38,0.39,0.39,0.39,0.40…
Q8IYW5	0.50,0.48,0.46,0.45,0.44,0.43,0.41,0.40,0.39,0.39,0.39,0.41,0.40,0.40,0.39,0.38,0.37,0.38,0.37,0.36,0.36,0.35,0.34,0.33,0.32,0.32,0.31,0.32,0.31,0.31,0.30,0.30,0.29,0.29,0.31,0.32,0.33,0.32,0.32,0.32,0.31,0.30,0.31,0.32,0.33,0.33,0.35,0.36,0.38,0.39,0.38,0.38,0.36,0.37,0.38,0.39,0.39,0.40,0.40,0.39,0.40,0.41,0.40,0.40,0.41,0.41,0.40,0.39,0.39,0.39,0.39,0.40,0.41,0.42,0.42,0.43,0.42,0.43,0.44,0.46…
Q9GZS1	0.64,0.63,0.61,0.60,0.59,0.58,0.58,0.57,0.56,0.57,0.56,0.58,0.57,0.58,0.59,0.59,0.59,0.60,0.59,0.59,0.59,0.57,0.56,0.56,0.55,0.54,0.55,0.53,0.53,0.54,0.53,0.53,0.55,0.54,0.55,0.56,0.56,0.55,0.54,0.52,0.51,0.49,0.50,0.50,0.51,0.53,0.53,0.52,0.52,0.52,0.50,0.50,0.48,0.48,0.47,0.48,0.47,0.45,0.44,0.45,0.45,0.45,0.46,0.47,0.47,0.48,0.47,0.46,0.46,0.45,0.45,0.45,0.44,0.44,0.45,0.44,0.43,0.43,0.44,0.44…
P19388	0.23,0.24,0.24,0.24,0.24,0.23,0.24,0.24,0.25,0.26,0.28,0.28,0.27,0.28,0.28,0.28,0.28,0.30,0.30,0.29,0.29,0.29,0.29,0.29,0.28,0.28,0.29,0.30,0.30,0.31,0.32,0.33,0.33,0.34,0.34,0.34,0.36,0.36,0.36,0.36,0.37,0.37,0.37,0.36,0.37,0.39,0.40,0.40,0.42,0.41,0.40,0.38,0.37,0.37,0.36,0.36,0.35,0.35,0.35,0.34,0.36,0.35,0.34,0.33,0.34,0.34,0.33,0.33,0.34,0.33,0.31,0.32,0.31,0.31,0.31,0.33,0.33,0.34,0.34,0.34…
Q13084	0.57,0.57,0.57,0.54,0.53,0.53,0.52,0.50,0.49,0.49,0.49,0.48,0.49,0.49,0.50,0.51,0.52,0.52,0.52,0.51,0.50,0.49,0.47,0.47,0.47,0.46,0.47,0.47,0.47,0.47,0.47,0.48,0.47,0.48,0.49,0.49,0.50,0.50,0.50,0.50,0.51,0.51,0.51,0.51,0.52,0.53,0.52,0.54,0.54,0.55,0.54,0.54,0.54,0.54,0.53,0.51,0.51,0.49,0.48,0.47,0.46,0.46,0.46,0.45,0.43,0.42,0.43,0.41,0.41,0.40,0.40,0.40,0.40,0.42,0.41,0.40,0.41,0.40,0.41,0.40…
P08922	0.85,0.83,0.84,0.82,0.82,0.83,0.82,0.81,0.81,0.80,0.78,0.77,0.78,0.76,0.75,0.74,0.73,0.73,0.71,0.71,0.70,0.69,0.68,0.68,0.67,0.67,0.67,0.67,0.67,0.67,0.67,0.68,0.68,0.67,0.66,0.66,0.65,0.64,0.63,0.61,0.61,0.61,0.61,0.60,0.60,0.60,0.60,0.59,0.60,0.61,0.61,0.61,0.62,0.61,0.62,0.62,0.63,0.64,0.64,0.64,0.64,0.64,0.63,0.64,0.62,0.61,0.60,0.59,0.57,0.56,0.54,0.53,0.52,0.52,0.51,0.50,0.51,0.52,0.51,0.51…
Q9NYK5	0.84,0.84,0.84,0.84,0.84,0.84,0.84,0.83,0.83,0.83,0.84,0.83,0.83,0.83,0.82,0.81,0.80,0.79,0.79,0.77,0.76,0.75,0.73,0.72,0.70,0.69,0.68,0.66,0.64,0.64,0.62,0.61,0.60,0.59,0.58,0.57,0.57,0.57,0.55,0.55,0.55,0.54,0.54,0.53,0.51,0.50,0.49,0.48,0.46,0.45,0.43,0.43,0.42,0.42,0.41,0.42,0.42,0.42,0.40,0.40,0.40,0.40,0.39,0.39,0.40,0.40,0.39,0.39,0.39,0.39,0.37,0.37,0.38,0.38,0.37,0.38,0.38,0.38,0.36,0.37…
Q92736	0.47,0.45,0.43,0.42,0.42,0.41,0.41,0.41,0.42,0.44,0.45,0.46,0.45,0.45,0.44,0.43,0.42,0.41,0.40,0.39,0.38,0.36,0.34,0.32,0.30,0.29,0.27,0.27,0.25,0.24,0.23,0.23,0.23,0.24,0.24,0.26,0.27,0.27,0.27,0.26,0.26,0.26,0.27,0.26,0.26,0.25,0.25,0.24,0.23,0.22,0.19,0.18,0.16,0.17,0.16,0.18,0.19,0.19,0.21,0.22,0.22,0.22,0.23,0.25,0.24,0.26,0.27,0.29,0.31,0.33,0.34,0.36,0.37,0.37,0.37,0.38,0.38,0.37,0.38,0.39…
Q969S0	0.31,0.31,0.31,0.30,0.30,0.31,0.32,0.31,0.33,0.34,0.33,0.33,0.33,0.32,0.31,0.31,0.31,0.31,0.30,0.30,0.30,0.30,0.28,0.27,0.26,0.26,0.26,0.26,0.26,0.27,0.27,0.27,0.27,0.28,0.29,0.31,0.31,0.32,0.33,0.33,0.32,0.32,0.33,0.34,0.34,0.33,0.32,0.32,0.32,0.30,0.30,0.30,0.30,0.31,0.31,0.32,0.32,0.32,0.32,0.32,0.33,0.34,0.33,0.33,0.35,0.34,0.35,0.35,0.35,0.36,0.34,0.35,0.35,0.34,0.33,0.32,0.32,0.31,0.30,0.29…
Q495N2	0.91,0.91,0.91,0.91,0.92,0.92,0.91,0.91,0.91,0.90,0.90,0.90,0.90,0.89,0.88,0.87,0.87,0.87,0.87,0.86,0.85,0.83,0.81,0.80,0.79,0.78,0.76,0.74,0.73,0.72,0.70,0.68,0.66,0.65,0.63,0.61,0.59,0.57,0.55,0.53,0.50,0.48,0.46,0.44,0.42,0.39,0.37,0.36,0.34,0.32,0.30,0.28,0.28,0.26,0.24,0.24,0.23,0.22,0.20,0.19,0.18,0.18,0.18,0.18,0.17,0.16,0.15,0.16,0.16,0.15,0.14,0.14,0.14,0.13,0.14,0.14,0.13,0.14,0.14,0.14…
Q8IXU6	0.78,0.78,0.77,0.76,0.75,0.74,0.73,0.73,0.73,0.72,0.72,0.71,0.71,0.70,0.70,0.69,0.69,0.69,0.68,0.67,0.67,0.65,0.62,0.62,0.60,0.58,0.56,0.54,0.52,0.50,0.49,0.48,0.46,0.44,0.42,0.41,0.40,0.38,0.38,0.37,0.36,0.36,0.34,0.33,0.33,0.34,0.33,0.34,0.32,0.32,0.30,0.29,0.28,0.26,0.26,0.24,0.23,0.22,0.21,0.21,0.20,0.20,0.19,0.20,0.20,0.20,0.21,0.20,0.20,0.21,0.21,0.21,0.22,0.23,0.25,0.26,0.28,0.28,0.28,0.28…
Q8TBE7	0.90,0.89,0.89,0.88,0.88,0.88,0.87,0.87,0.87,0.88,0.88,0.88,0.88,0.88,0.89,0.89,0.88,0.88,0.88,0.89,0.88,0.88,0.88,0.88,0.88,0.87,0.87,0.87,0.87,0.87,0.86,0.86,0.86,0.85,0.85,0.84,0.83,0.83,0.83,0.82,0.81,0.82,0.82,0.82,0.82,0.82,0.82,0.82,0.82,0.82,0.82,0.81,0.81,0.81,0.81,0.80,0.80,0.80,0.80,0.80,0.79,0.79,0.78,0.77,0.76,0.75,0.75,0.73,0.73,0.73,0.72,0.71,0.71,0.70,0.70,0.69,0.69,0.69,0.69,0.68…
P82912	0.90,0.90,0.91,0.90,0.90,0.89,0.89,0.89,0.90,0.90,0.89,0.89,0.89,0.89,0.89,0.89,0.88,0.88,0.88,0.87,0.87,0.86,0.85,0.84,0.83,0.82,0.81,0.81,0.80,0.80,0.79,0.80,0.79,0.78,0.78,0.78,0.78,0.78,0.78,0.77,0.77,0.77,0.76,0.75,0.74,0.73,0.74,0.73,0.73,0.72,0.71,0.71,0.70,0.69,0.67,0.67,0.67,0.66,0.65,0.63,0.63,0.62,0.61,0.60,0.60,0.59,0.58,0.56,0.56,0.54,0.54,0.53,0.53,0.52,0.50,0.49,0.47,0.45,0.44,0.42…
Q86VW1	0.30,0.30,0.29,0.28,0.29,0.28,0.27,0.26,0.27,0.26,0.25,0.24,0.24,0.23,0.22,0.22,0.21,0.21,0.20,0.20,0.19,0.18,0.16,0.15,0.15,0.14,0.15,0.15,0.15,0.16,0.15,0.14,0.14,0.14,0.14,0.15,0.16,0.16,0.16,0.17,0.17,0.16,0.16,0.16,0.19,0.19,0.20,0.22,0.23,0.23,0.23,0.25,0.26,0.26,0.26,0.27,0.28,0.28,0.29,0.31,0.33,0.35,0.37,0.37,0.38,0.37,0.36,0.35,0.36,0.35,0.36,0.38,0.39,0.38,0.38,0.37,0.36,0.35,0.35,0.34…
Q9H015	0.31,0.30,0.31,0.30,0.29,0.28,0.28,0.27,0.26,0.26,0.25,0.24,0.24,0.23,0.22,0.22,0.22,0.21,0.21,0.20,0.20,0.18,0.17,0.16,0.17,0.17,0.17,0.17,0.18,0.17,0.18,0.18,0.17,0.18,0.19,0.19,0.20,0.20,0.21,0.22,0.22,0.22,0.22,0.23,0.24,0.24,0.24,0.24,0.25,0.26,0.27,0.29,0.30,0.32,0.34,0.35,0.36,0.37,0.37,0.38,0.39,0.39,0.39,0.39,0.40,0.39,0.40,0.39,0.39,0.38,0.39,0.39,0.39,0.40,0.40,0.40,0.40,0.39,0.39,0.39…
Q9BSK2	0.51,0.50,0.50,0.49,0.47,0.45,0.45,0.45,0.44,0.42,0.42,0.41,0.40,0.39,0.38,0.37,0.36,0.36,0.35,0.34,0.33,0.31,0.30,0.29,0.28,0.28,0.28,0.27,0.26,0.27,0.27,0.28,0.28,0.29,0.30,0.31,0.31,0.33,0.34,0.36,0.37,0.39,0.40,0.41,0.42,0.44,0.45,0.46,0.46,0.47,0.48,0.48,0.49,0.49,0.50,0.52,0.52,0.52,0.53,0.54,0.54,0.55,0.56,0.56,0.56,0.56,0.56,0.57,0.56,0.55,0.54,0.53,0.51,0.50,0.49,0.47,0.45,0.44,0.44,0.42…
P08579	0.38,0.38,0.37,0.36,0.37,0.36,0.34,0.35,0.34,0.33,0.32,0.32,0.33,0.32,0.32,0.33,0.32,0.32,0.32,0.31,0.31,0.29,0.27,0.28,0.27,0.27,0.29,0.29,0.30,0.30,0.31,0.31,0.31,0.30,0.30,0.29,0.30,0.29,0.29,0.29,0.28,0.27,0.26,0.27,0.27,0.26,0.27,0.29,0.28,0.29,0.30,0.30,0.31,0.30,0.30,0.32,0.31,0.32,0.32,0.32,0.32,0.32,0.33,0.32,0.33,0.33,0.32,0.31,0.31,0.31,0.30,0.30,0.31,0.32,0.33,0.35,0.36,0.35,0.35,0.36…
Q96EL2	0.88,0.89,0.89,0.88,0.88,0.88,0.87,0.87,0.87,0.87,0.85,0.85,0.85,0.85,0.84,0.84,0.83,0.83,0.82,0.82,0.81,0.79,0.78,0.77,0.77,0.77,0.76,0.75,0.74,0.74,0.71,0.69,0.68,0.66,0.65,0.64,0.62,0.60,0.58,0.57,0.55,0.55,0.54,0.53,0.53,0.51,0.50,0.50,0.48,0.47,0.46,0.46,0.45,0.44,0.43,0.43,0.44,0.44,0.44,0.45,0.44,0.44,0.45,0.45,0.44,0.44,0.43,0.42,0.41,0.41,0.40,0.40,0.41,0.42,0.41,0.41,0.42,0.43,0.43,0.42…
Q13950	0.86,0.86,0.86,0.86,0.87,0.87,0.87,0.88,0.88,0.88,0.88,0.89,0.89,0.89,0.89,0.89,0.89,0.89,0.89,0.89,0.89,0.88,0.88,0.88,0.87,0.86,0.85,0.84,0.83,0.83,0.82,0.82,0.82,0.81,0.81,0.81,0.81,0.81,0.80,0.80,0.80,0.79,0.79,0.78,0.77,0.76,0.76,0.75,0.75,0.74,0.74,0.73,0.72,0.71,0.70,0.69,0.68,0.67,0.66,0.65,0.64,0.63,0.62,0.62,0.61,0.60,0.61,0.61,0.62,0.61,0.61,0.62,0.62,0.62,0.63,0.63,0.63,0.63,0.63,0.63…
P51398	0.87,0.88,0.88,0.88,0.87,0.88,0.88,0.88,0.88,0.88,0.88,0.88,0.88,0.87,0.87,0.87,0.87,0.88,0.88,0.87,0.87,0.87,0.87,0.87,0.87,0.87,0.86,0.86,0.84,0.82,0.81,0.81,0.79,0.79,0.77,0.75,0.73,0.72,0.70,0.69,0.68,0.68,0.66,0.64,0.62,0.60,0.58,0.56,0.55,0.53,0.51,0.51,0.51,0.49,0.48,0.47,0.47,0.45,0.42,0.41,0.39,0.38,0.36,0.35,0.35,0.33,0.32,0.32,0.31,0.32,0.31,0.33,0.32,0.31,0.33,0.32,0.32,0.32,0.31,0.31…
Q96C34	0.81,0.82,0.81,0.82,0.83,0.83,0.84,0.84,0.84,0.85,0.85,0.85,0.84,0.85,0.85,0.85,0.85,0.85,0.85,0.84,0.84,0.83,0.84,0.84,0.83,0.83,0.83,0.83,0.83,0.83,0.84,0.84,0.83,0.83,0.82,0.83,0.83,0.83,0.84,0.83,0.82,0.82,0.83,0.83,0.82,0.82,0.82,0.81,0.81,0.81,0.79,0.79,0.79,0.79,0.78,0.77,0.76,0.75,0.74,0.73,0.73,0.74,0.73,0.72,0.71,0.71,0.71,0.70,0.70,0.69,0.68,0.67,0.65,0.65,0.65,0.63,0.62,0.62,0.61,0.59…
Q86VL8	0.81,0.80,0.78,0.76,0.76,0.75,0.73,0.72,0.71,0.69,0.67,0.67,0.65,0.63,0.63,0.61,0.60,0.58,0.58,0.56,0.55,0.53,0.52,0.50,0.49,0.47,0.45,0.44,0.42,0.41,0.39,0.37,0.35,0.34,0.32,0.29,0.27,0.26,0.25,0.24,0.23,0.22,0.22,0.22,0.22,0.21,0.20,0.20,0.18,0.17,0.17,0.17,0.16,0.16,0.16,0.15,0.15,0.15,0.15,0.15,0.14,0.15,0.14,0.13,0.13,0.13,0.13,0.13,0.13,0.12,0.11,0.11,0.11,0.11,0.11,0.11,0.11,0.10,0.09,0.09…
Q9NTJ5	0.26,0.25,0.25,0.25,0.28,0.31,0.30,0.32,0.32,0.31,0.30,0.29,0.28,0.28,0.28,0.29,0.30,0.30,0.31,0.30,0.30,0.29,0.29,0.29,0.29,0.31,0.33,0.32,0.31,0.34,0.35,0.35,0.37,0.37,0.38,0.38,0.37,0.37,0.37,0.36,0.36,0.36,0.36,0.35,0.36,0.33,0.31,0.31,0.29,0.28,0.28,0.28,0.28,0.28,0.28,0.28,0.28,0.27,0.27,0.27,0.27,0.27,0.27,0.27,0.26,0.27,0.25,0.24,0.24,0.23,0.21,0.19,0.20,0.19,0.18,0.18,0.17,0.17,0.17,0.17…
Q8TE82	0.88,0.89,0.89,0.89,0.89,0.89,0.90,0.89,0.90,0.90,0.89,0.89,0.89,0.89,0.88,0.88,0.87,0.88,0.87,0.88,0.87,0.87,0.86,0.87,0.87,0.87,0.87,0.87,0.88,0.88,0.87,0.88,0.87,0.87,0.87,0.87,0.87,0.87,0.87,0.87,0.87,0.87,0.87,0.87,0.87,0.86,0.86,0.86,0.86,0.86,0.85,0.85,0.86,0.85,0.86,0.86,0.87,0.86,0.86,0.85,0.84,0.84,0.82,0.80,0.79,0.77,0.75,0.73,0.71,0.69,0.66,0.65,0.64,0.64,0.63,0.63,0.62,0.62,0.60,0.60…
O75711	0.63,0.64,0.64,0.66,0.67,0.65,0.66,0.66,0.65,0.65,0.64,0.64,0.62,0.63,0.64,0.63,0.62,0.61,0.60,0.61,0.60,0.59,0.59,0.59,0.59,0.57,0.58,0.57,0.56,0.56,0.56,0.56,0.56,0.57,0.56,0.56,0.56,0.54,0.53,0.51,0.50,0.48,0.49,0.48,0.46,0.45,0.45,0.43,0.41,0.41,0.39,0.40,0.40,0.41,0.40,0.37,0.37,0.36,0.37,0.35,0.35,0.35,0.36,0.34,0.32,0.32,0.34,0.34,0.35,0.34,0.34,0.35,0.35,0.34,0.34,0.35,0.34,0.36,0.37,0.37…
Q9UJQ4	0.86,0.86,0.86,0.86,0.86,0.87,0.87,0.87,0.87,0.87,0.86,0.87,0.86,0.86,0.86,0.86,0.86,0.86,0.86,0.86,0.86,0.86,0.85,0.85,0.84,0.84,0.83,0.84,0.84,0.84,0.83,0.84,0.84,0.85,0.85,0.86,0.86,0.86,0.86,0.86,0.85,0.85,0.85,0.85,0.85,0.85,0.85,0.85,0.85,0.85,0.84,0.83,0.81,0.80,0.80,0.80,0.78,0.78,0.77,0.77,0.76,0.74,0.73,0.72,0.72,0.71,0.69,0.69,0.68,0.66,0.66,0.66,0.66,0.64,0.65,0.64,0.64,0.64,0.64,0.63…
Q15436	0.30,0.29,0.28,0.27,0.26,0.25,0.24,0.25,0.26,0.26,0.25,0.27,0.28,0.27,0.27,0.26,0.26,0.25,0.25,0.24,0.23,0.21,0.20,0.19,0.18,0.17,0.17,0.17,0.19,0.19,0.18,0.19,0.20,0.18,0.20,0.20,0.21,0.22,0.22,0.23,0.23,0.25,0.25,0.27,0.29,0.29,0.31,0.31,0.29,0.28,0.28,0.28,0.27,0.26,0.28,0.28,0.29,0.29,0.31,0.32,0.33,0.34,0.34,0.34,0.34,0.34,0.34,0.33,0.34,0.33,0.33,0.33,0.34,0.33,0.33,0.34,0.35,0.34,0.35,0.37…
Q12765	0.23,0.22,0.21,0.21,0.20,0.19,0.18,0.18,0.17,0.16,0.16,0.17,0.18,0.18,0.17,0.17,0.17,0.16,0.16,0.16,0.16,0.16,0.16,0.15,0.17,0.18,0.19,0.21,0.23,0.24,0.25,0.26,0.27,0.27,0.27,0.25,0.25,0.26,0.25,0.25,0.25,0.25,0.27,0.28,0.28,0.29,0.29,0.29,0.29,0.29,0.29,0.29,0.28,0.26,0.27,0.26,0.27,0.27,0.27,0.26,0.26,0.25,0.24,0.23,0.23,0.22,0.22,0.20,0.18,0.15,0.15,0.13,0.13,0.12,0.12,0.12,0.12,0.12,0.11,0.12…
A0A286YFG1	0.92,0.92,0.91,0.92,0.92,0.92,0.91,0.92,0.92,0.92,0.92,0.91,0.92,0.91,0.91,0.91,0.91,0.91,0.91,0.91,0.90,0.90,0.90,0.89,0.89,0.88,0.88,0.88,0.87,0.86,0.86,0.86,0.86,0.85,0.84,0.85,0.85,0.83,0.83,0.83,0.82,0.81,0.81,0.81,0.80,0.80,0.80,0.79,0.78,0.78,0.76,0.76,0.76,0.76,0.76,0.76,0.76,0.75,0.75,0.75,0.74,0.74,0.73,0.72,0.72,0.73,0.73,0.72,0.70,0.70,0.71,0.70,0.70,0.69,0.67,0.68,0.68,0.67,0.68,0.69…
Q9HB31	0.87,0.88,0.88,0.85,0.85,0.83,0.82,0.82,0.80,0.78,0.77,0.76,0.74,0.72,0.71,0.71,0.69,0.68,0.67,0.67,0.67,0.65,0.64,0.62,0.62,0.61,0.60,0.59,0.57,0.56,0.55,0.53,0.51,0.51,0.50,0.48,0.48,0.47,0.46,0.45,0.44,0.42,0.40,0.39,0.39,0.37,0.37,0.37,0.37,0.36,0.36,0.37,0.37,0.37,0.38,0.39,0.39,0.41,0.42,0.42,0.43,0.43,0.44,0.44,0.46,0.46,0.48,0.48,0.50,0.52,0.53,0.54,0.57,0.59,0.59,0.61,0.63,0.63,0.65,0.65…
Q9C0A6	0.85,0.85,0.85,0.86,0.86,0.87,0.87,0.86,0.87,0.86,0.87,0.87,0.87,0.87,0.86,0.86,0.86,0.86,0.86,0.86,0.86,0.85,0.85,0.84,0.85,0.85,0.85,0.85,0.85,0.86,0.86,0.86,0.86,0.86,0.86,0.86,0.86,0.86,0.86,0.86,0.86,0.86,0.86,0.86,0.86,0.86,0.86,0.86,0.86,0.85,0.86,0.86,0.85,0.85,0.85,0.86,0.86,0.86,0.86,0.86,0.86,0.85,0.85,0.85,0.85,0.85,0.86,0.86,0.85,0.85,0.85,0.85,0.84,0.84,0.83,0.82,0.82,0.80,0.81,0.81…
O75533	0.63,0.63,0.64,0.64,0.64,0.65,0.67,0.67,0.68,0.69,0.69,0.68,0.69,0.70,0.70,0.70,0.70,0.70,0.70,0.70,0.70,0.70,0.69,0.68,0.67,0.69,0.68,0.69,0.69,0.69,0.69,0.70,0.71,0.72,0.72,0.73,0.73,0.74,0.74,0.74,0.74,0.74,0.73,0.73,0.73,0.74,0.74,0.74,0.75,0.75,0.75,0.75,0.76,0.75,0.74,0.75,0.74,0.75,0.75,0.76,0.76,0.77,0.76,0.76,0.76,0.76,0.76,0.76,0.75,0.75,0.74,0.74,0.75,0.74,0.74,0.75,0.75,0.76,0.76,0.76…
Q9BWJ5	0.57,0.56,0.55,0.56,0.57,0.56,0.56,0.57,0.56,0.55,0.55,0.54,0.53,0.52,0.51,0.51,0.50,0.51,0.50,0.49,0.50,0.49,0.48,0.46,0.46,0.46,0.46,0.47,0.46,0.45,0.44,0.45,0.44,0.42,0.43,0.44,0.43,0.44,0.44,0.43,0.44,0.44,0.45,0.44,0.43,0.42,0.42,0.41,0.40,0.41,0.41,0.40,0.41,0.42,0.42,0.42,0.42,0.43,0.43,0.44,0.46,0.47,0.48,0.49,0.52,0.52,0.52,0.52,0.52,0.52,0.54,0.54,0.54,0.55,0.57,0.56,0.56,0.56,0.55,0.55…
Q96KW9	0.68,0.68,0.68,0.68,0.69,0.69,0.70,0.70,0.70,0.70,0.71,0.71,0.71,0.72,0.72,0.73,0.72,0.73,0.73,0.73,0.74,0.73,0.73,0.73,0.72,0.72,0.72,0.72,0.72,0.72,0.72,0.72,0.72,0.72,0.71,0.71,0.72,0.71,0.70,0.70,0.70,0.70,0.70,0.69,0.70,0.70,0.70,0.70,0.70,0.70,0.71,0.70,0.70,0.71,0.71,0.71,0.71,0.71,0.71,0.71,0.72,0.71,0.72,0.72,0.72,0.73,0.74,0.74,0.75,0.75,0.76,0.76,0.77,0.78,0.78,0.79,0.80,0.80,0.81,0.81…
Q15772	0.89,0.89,0.89,0.89,0.89,0.89,0.89,0.89,0.89,0.89,0.89,0.89,0.89,0.89,0.88,0.88,0.88,0.88,0.87,0.86,0.85,0.83,0.81,0.80,0.78,0.77,0.77,0.76,0.73,0.73,0.72,0.71,0.70,0.68,0.68,0.66,0.66,0.64,0.64,0.61,0.60,0.58,0.57,0.55,0.53,0.51,0.50,0.49,0.47,0.46,0.47,0.44,0.44,0.42,0.41,0.39,0.37,0.36,0.36,0.36,0.37,0.37,0.37,0.39,0.39,0.39,0.40,0.41,0.40,0.41,0.40,0.39,0.38,0.39,0.38,0.38,0.39,0.38,0.38,0.37…
Q13530	0.53,0.52,0.50,0.49,0.49,0.48,0.49,0.50,0.50,0.50,0.51,0.51,0.50,0.48,0.47,0.46,0.45,0.44,0.43,0.43,0.42,0.39,0.38,0.37,0.36,0.35,0.34,0.33,0.32,0.31,0.31,0.31,0.30,0.30,0.29,0.28,0.28,0.29,0.28,0.29,0.29,0.29,0.30,0.31,0.30,0.30,0.31,0.30,0.30,0.30,0.29,0.27,0.29,0.30,0.31,0.32,0.34,0.35,0.37,0.39,0.40,0.42,0.44,0.45,0.45,0.47,0.49,0.51,0.50,0.50,0.51,0.50,0.49,0.49,0.49,0.48,0.47,0.47,0.46,0.44…
P0DTA3	0.88,0.88,0.88,0.88,0.89,0.89,0.90,0.89,0.89,0.89,0.88,0.89,0.89,0.88,0.88,0.88,0.89,0.89,0.89,0.89,0.88,0.88,0.89,0.88,0.89,0.89,0.90,0.90,0.89,0.90,0.90,0.91,0.91,0.92,0.92,0.91,0.91,0.91,0.91,0.90,0.90,0.90,0.90,0.90,0.89,0.89,0.89,0.89,0.90,0.90,0.91,0.91,0.91,0.91,0.91,0.92,0.91,0.91,0.91,0.91,0.91,0.91,0.91,0.91,0.91,0.90,0.91,0.91,0.90,0.91,0.91,0.90,0.90,0.90,0.90,0.89,0.89,0.90,0.90,0.89…
Q8NBT2	0.59,0.60,0.59,0.58,0.57,0.57,0.57,0.58,0.58,0.58,0.57,0.57,0.57,0.57,0.58,0.57,0.57,0.57,0.57,0.57,0.57,0.56,0.56,0.56,0.56,0.56,0.55,0.54,0.54,0.54,0.54,0.54,0.54,0.55,0.55,0.55,0.54,0.54,0.54,0.55,0.55,0.55,0.54,0.55,0.55,0.56,0.55,0.55,0.54,0.54,0.54,0.55,0.56,0.56,0.56,0.55,0.54,0.54,0.54,0.54,0.54,0.55,0.55,0.55,0.54,0.54,0.54,0.55,0.56,0.56,0.56,0.56,0.56,0.55,0.55,0.56,0.56,0.56,0.56,0.56…
Q9UMY4	0.83,0.81,0.81,0.79,0.80,0.80,0.79,0.79,0.78,0.76,0.75,0.73,0.71,0.69,0.68,0.67,0.66,0.66,0.65,0.65,0.64,0.64,0.63,0.63,0.62,0.61,0.60,0.59,0.57,0.55,0.53,0.51,0.50,0.47,0.46,0.44,0.42,0.41,0.41,0.40,0.38,0.39,0.39,0.38,0.39,0.37,0.37,0.35,0.34,0.33,0.33,0.33,0.33,0.33,0.33,0.33,0.32,0.31,0.30,0.31,0.30,0.29,0.28,0.28,0.27,0.25,0.27,0.26,0.28,0.28,0.29,0.30,0.30,0.30,0.32,0.32,0.32,0.33,0.35,0.33…
Q12824	0.57,0.59,0.57,0.57,0.56,0.55,0.53,0.51,0.49,0.49,0.48,0.47,0.45,0.45,0.45,0.44,0.44,0.43,0.43,0.45,0.44,0.43,0.41,0.40,0.40,0.39,0.37,0.37,0.36,0.36,0.35,0.35,0.34,0.35,0.35,0.35,0.35,0.36,0.35,0.36,0.36,0.34,0.32,0.32,0.32,0.32,0.32,0.33,0.35,0.37,0.37,0.39,0.41,0.43,0.44,0.45,0.46,0.46,0.46,0.46,0.44,0.44,0.44,0.46,0.46,0.46,0.47,0.47,0.46,0.44,0.44,0.44,0.43,0.43,0.43,0.42,0.42,0.42,0.40,0.41…
Q8WV41	0.45,0.45,0.46,0.47,0.45,0.46,0.45,0.44,0.43,0.43,0.43,0.43,0.44,0.44,0.45,0.47,0.46,0.46,0.45,0.45,0.44,0.43,0.41,0.43,0.42,0.43,0.43,0.45,0.44,0.43,0.42,0.42,0.41,0.42,0.40,0.39,0.38,0.36,0.37,0.39,0.40,0.42,0.43,0.44,0.44,0.46,0.46,0.48,0.50,0.52,0.53,0.54,0.56,0.56,0.57,0.57,0.57,0.59,0.60,0.62,0.63,0.65,0.66,0.68,0.68,0.69,0.70,0.71,0.72,0.74,0.75,0.78,0.80,0.81,0.82,0.84,0.85,0.87,0.88,0.89…
Q9BUR4	0.92,0.92,0.91,0.91,0.91,0.91,0.92,0.92,0.91,0.91,0.92,0.91,0.91,0.91,0.91,0.91,0.91,0.91,0.91,0.90,0.89,0.89,0.89,0.89,0.89,0.89,0.89,0.89,0.89,0.89,0.89,0.90,0.89,0.89,0.89,0.89,0.89,0.89,0.89,0.89,0.89,0.89,0.88,0.89,0.89,0.88,0.88,0.87,0.87,0.87,0.87,0.87,0.87,0.87,0.87,0.87,0.87,0.87,0.87,0.87,0.87,0.88,0.89,0.89,0.89,0.89,0.89,0.88,0.88,0.88,0.89,0.88,0.88,0.88,0.88,0.88,0.88,0.88,0.88,0.88…
Q86UG4	0.88,0.87,0.87,0.87,0.87,0.87,0.87,0.87,0.87,0.87,0.87,0.87,0.87,0.87,0.87,0.87,0.87,0.87,0.87,0.87,0.88,0.88,0.88,0.88,0.88,0.88,0.89,0.88,0.88,0.87,0.87,0.87,0.86,0.86,0.85,0.85,0.84,0.83,0.82,0.82,0.82,0.82,0.81,0.81,0.81,0.82,0.82,0.82,0.82,0.82,0.83,0.82,0.83,0.82,0.82,0.83,0.82,0.83,0.83,0.82,0.81,0.80,0.79,0.78,0.77,0.76,0.75,0.74,0.72,0.70,0.70,0.70,0.71,0.71,0.71,0.71,0.71,0.72,0.72,0.71…
P09012	0.41,0.43,0.43,0.44,0.44,0.43,0.42,0.43,0.42,0.40,0.40,0.39,0.38,0.37,0.36,0.36,0.36,0.35,0.36,0.35,0.35,0.33,0.31,0.31,0.29,0.27,0.28,0.27,0.27,0.29,0.29,0.30,0.30,0.30,0.30,0.30,0.30,0.30,0.29,0.29,0.28,0.29,0.28,0.28,0.26,0.25,0.26,0.25,0.24,0.26,0.27,0.26,0.28,0.28,0.29,0.30,0.29,0.29,0.31,0.30,0.31,0.31,0.32,0.32,0.32,0.32,0.31,0.32,0.32,0.31,0.30,0.30,0.30,0.29,0.29,0.30,0.31,0.32,0.34,0.36…
Q9H0A9	0.62,0.61,0.62,0.61,0.61,0.61,0.60,0.60,0.60,0.59,0.59,0.59,0.59,0.59,0.59,0.59,0.59,0.59,0.60,0.60,0.61,0.61,0.61,0.61,0.62,0.63,0.63,0.64,0.65,0.65,0.66,0.66,0.67,0.67,0.68,0.69,0.70,0.71,0.72,0.72,0.73,0.74,0.75,0.75,0.76,0.77,0.78,0.79,0.79,0.80,0.81,0.82,0.82,0.83,0.83,0.84,0.85,0.86,0.87,0.87,0.87,0.87,0.87,0.87,0.87,0.87,0.86,0.86,0.87,0.86,0.86,0.86,0.87,0.87,0.87,0.87,0.87,0.87,0.88,0.88…
Q8NHU3	0.85,0.86,0.86,0.86,0.86,0.86,0.87,0.87,0.87,0.87,0.86,0.87,0.87,0.87,0.86,0.86,0.86,0.87,0.87,0.87,0.87,0.87,0.87,0.87,0.87,0.87,0.88,0.88,0.88,0.89,0.89,0.89,0.90,0.90,0.90,0.90,0.89,0.89,0.88,0.87,0.87,0.86,0.85,0.85,0.84,0.85,0.84,0.82,0.83,0.82,0.81,0.80,0.78,0.77,0.75,0.75,0.74,0.72,0.70,0.68,0.67,0.65,0.64,0.63,0.61,0.59,0.58,0.57,0.55,0.54,0.52,0.50,0.48,0.46,0.45,0.43,0.41,0.40,0.38,0.37…
P41225	0.89,0.90,0.90,0.90,0.90,0.89,0.89,0.89,0.89,0.89,0.89,0.89,0.89,0.89,0.89,0.89,0.89,0.89,0.89,0.89,0.89,0.89,0.88,0.88,0.88,0.88,0.88,0.88,0.88,0.87,0.88,0.88,0.88,0.87,0.87,0.87,0.87,0.87,0.87,0.87,0.87,0.88,0.87,0.87,0.87,0.87,0.88,0.87,0.87,0.86,0.86,0.86,0.86,0.86,0.85,0.85,0.85,0.86,0.85,0.85,0.85,0.84,0.84,0.84,0.84,0.84,0.84,0.84,0.83,0.84,0.84,0.83,0.84,0.84,0.84,0.84,0.84,0.85,0.84,0.84…
P15907	0.66,0.65,0.65,0.65,0.64,0.64,0.64,0.65,0.65,0.65,0.65,0.64,0.64,0.64,0.65,0.65,0.65,0.64,0.64,0.64,0.64,0.63,0.63,0.63,0.62,0.62,0.62,0.62,0.62,0.61,0.61,0.61,0.61,0.60,0.61,0.62,0.62,0.63,0.64,0.65,0.66,0.67,0.68,0.69,0.70,0.71,0.72,0.72,0.73,0.74,0.74,0.75,0.76,0.77,0.77,0.78,0.78,0.79,0.79,0.80,0.81,0.82,0.82,0.82,0.83,0.84,0.84,0.85,0.86,0.87,0.87,0.88,0.87,0.88,0.86,0.85,0.84,0.84,0.83,0.81…
Q14159	0.93,0.92,0.92,0.92,0.92,0.92,0.92,0.92,0.91,0.92,0.91,0.91,0.91,0.91,0.90,0.90,0.90,0.90,0.89,0.88,0.87,0.86,0.84,0.83,0.83,0.81,0.81,0.80,0.79,0.78,0.77,0.78,0.77,0.77,0.76,0.76,0.76,0.77,0.77,0.77,0.76,0.76,0.77,0.77,0.77,0.77,0.76,0.77,0.77,0.77,0.77,0.77,0.76,0.77,0.77,0.77,0.78,0.77,0.77,0.78,0.79,0.80,0.81,0.83,0.83,0.84,0.85,0.86,0.87,0.88,0.89,0.89,0.89,0.89,0.89,0.89,0.89,0.89,0.89,0.88…
Q9Y5B9	0.35,0.35,0.36,0.36,0.37,0.38,0.38,0.37,0.37,0.38,0.37,0.36,0.35,0.34,0.33,0.32,0.31,0.31,0.30,0.30,0.30,0.30,0.31,0.30,0.30,0.30,0.29,0.28,0.26,0.26,0.26,0.26,0.25,0.24,0.24,0.23,0.23,0.24,0.25,0.24,0.24,0.24,0.24,0.22,0.21,0.20,0.18,0.17,0.17,0.17,0.17,0.18,0.18,0.18,0.18,0.18,0.18,0.18,0.20,0.22,0.21,0.21,0.20,0.18,0.17,0.17,0.17,0.17,0.17,0.19,0.20,0.22,0.24,0.26,0.28,0.28,0.30,0.31,0.32,0.31…
Q99865	0.93,0.93,0.93,0.93,0.91,0.91,0.91,0.91,0.92,0.92,0.92,0.92,0.92,0.92,0.92,0.92,0.92,0.92,0.92,0.92,0.92,0.92,0.92,0.92,0.92,0.91,0.91,0.90,0.88,0.86,0.84,0.83,0.81,0.79,0.77,0.75,0.73,0.71,0.70,0.69,0.68,0.69,0.68,0.68,0.66,0.66,0.65,0.64,0.63,0.61,0.58,0.56,0.54,0.53,0.51,0.49,0.48,0.47,0.45,0.45,0.43,0.40,0.38,0.36,0.34,0.32,0.30,0.29,0.30,0.30,0.31,0.30,0.30,0.30,0.30,0.29,0.30,0.30,0.31,0.32…
O95863	0.89,0.89,0.89,0.89,0.90,0.90,0.89,0.89,0.89,0.89,0.88,0.88,0.88,0.88,0.88,0.87,0.87,0.86,0.86,0.86,0.86,0.86,0.85,0.85,0.84,0.84,0.85,0.85,0.85,0.85,0.84,0.84,0.84,0.83,0.84,0.83,0.83,0.83,0.83,0.83,0.83,0.83,0.83,0.83,0.82,0.82,0.82,0.82,0.82,0.81,0.82,0.82,0.82,0.82,0.82,0.82,0.83,0.83,0.84,0.84,0.84,0.85,0.85,0.85,0.85,0.85,0.85,0.85,0.84,0.84,0.84,0.84,0.84,0.85,0.85,0.85,0.85,0.86,0.86,0.87…
Q562F6	0.82,0.82,0.83,0.83,0.82,0.81,0.81,0.80,0.79,0.78,0.78,0.77,0.76,0.75,0.75,0.74,0.73,0.73,0.72,0.72,0.72,0.71,0.70,0.69,0.69,0.68,0.68,0.67,0.66,0.66,0.66,0.65,0.65,0.64,0.64,0.63,0.63,0.62,0.61,0.60,0.59,0.58,0.57,0.56,0.55,0.55,0.56,0.55,0.56,0.55,0.55,0.55,0.55,0.55,0.55,0.55,0.56,0.56,0.56,0.56,0.55,0.55,0.55,0.55,0.54,0.54,0.54,0.54,0.54,0.54,0.54,0.54,0.54,0.53,0.53,0.53,0.53,0.53,0.53,0.54…
Q16586	0.75,0.76,0.74,0.74,0.74,0.72,0.71,0.69,0.69,0.66,0.65,0.63,0.62,0.61,0.60,0.59,0.58,0.57,0.56,0.55,0.55,0.52,0.52,0.51,0.50,0.48,0.48,0.47,0.47,0.48,0.49,0.49,0.49,0.48,0.48,0.49,0.48,0.47,0.45,0.44,0.42,0.40,0.39,0.38,0.37,0.36,0.36,0.37,0.38,0.39,0.41,0.41,0.41,0.42,0.42,0.41,0.42,0.42,0.42,0.42,0.43,0.43,0.43,0.42,0.42,0.43,0.42,0.40,0.39,0.38,0.35,0.34,0.32,0.31,0.32,0.33,0.31,0.31,0.32,0.33…
Q8N196	0.79,0.78,0.76,0.74,0.74,0.74,0.74,0.74,0.73,0.73,0.73,0.71,0.71,0.70,0.69,0.68,0.68,0.68,0.66,0.66,0.66,0.64,0.63,0.62,0.62,0.61,0.61,0.59,0.59,0.58,0.57,0.57,0.57,0.56,0.56,0.57,0.58,0.57,0.58,0.59,0.60,0.61,0.62,0.63,0.64,0.65,0.66,0.66,0.66,0.67,0.68,0.68,0.70,0.71,0.72,0.73,0.75,0.75,0.76,0.78,0.79,0.79,0.80,0.80,0.81,0.79,0.79,0.79,0.79,0.79,0.77,0.76,0.75,0.73,0.71,0.70,0.69,0.67,0.65,0.65…
Q9BRG2	0.51,0.51,0.52,0.53,0.51,0.50,0.51,0.50,0.48,0.49,0.49,0.49,0.48,0.47,0.45,0.44,0.43,0.42,0.41,0.40,0.41,0.40,0.39,0.39,0.38,0.37,0.36,0.35,0.33,0.32,0.31,0.31,0.30,0.31,0.31,0.32,0.32,0.33,0.33,0.31,0.31,0.30,0.30,0.29,0.28,0.30,0.29,0.29,0.31,0.33,0.33,0.34,0.35,0.36,0.37,0.37,0.37,0.38,0.38,0.38,0.39,0.39,0.38,0.38,0.37,0.37,0.37,0.37,0.38,0.38,0.38,0.38,0.39,0.39,0.37,0.36,0.36,0.37,0.38,0.39…
Q9H668	0.65,0.62,0.60,0.61,0.59,0.58,0.56,0.55,0.53,0.52,0.50,0.50,0.49,0.48,0.47,0.48,0.47,0.48,0.48,0.47,0.47,0.46,0.44,0.44,0.42,0.40,0.38,0.36,0.34,0.33,0.31,0.31,0.30,0.29,0.29,0.28,0.27,0.27,0.26,0.25,0.25,0.24,0.24,0.24,0.24,0.24,0.25,0.26,0.27,0.29,0.30,0.30,0.30,0.29,0.29,0.29,0.27,0.28,0.26,0.28,0.28,0.27,0.27,0.26,0.25,0.24,0.24,0.24,0.25,0.25,0.26,0.27,0.29,0.31,0.33,0.35,0.36,0.38,0.40,0.42…
Q6IMI4	0.42,0.41,0.41,0.43,0.43,0.42,0.41,0.40,0.41,0.40,0.41,0.42,0.41,0.40,0.39,0.38,0.38,0.37,0.37,0.36,0.36,0.35,0.34,0.32,0.30,0.31,0.30,0.30,0.32,0.32,0.32,0.33,0.33,0.32,0.33,0.34,0.33,0.31,0.31,0.30,0.28,0.27,0.26,0.26,0.24,0.23,0.23,0.23,0.23,0.22,0.21,0.20,0.19,0.18,0.18,0.18,0.19,0.18,0.17,0.18,0.18,0.19,0.19,0.19,0.21,0.22,0.21,0.23,0.23,0.22,0.21,0.22,0.20,0.20,0.20,0.18,0.17,0.17,0.18,0.19…
Q6ZMT1	0.85,0.85,0.85,0.85,0.84,0.83,0.84,0.83,0.81,0.81,0.80,0.79,0.78,0.77,0.77,0.76,0.76,0.75,0.74,0.74,0.74,0.74,0.74,0.73,0.74,0.74,0.75,0.75,0.74,0.74,0.75,0.74,0.74,0.74,0.75,0.75,0.76,0.76,0.75,0.75,0.75,0.76,0.76,0.76,0.75,0.76,0.76,0.76,0.77,0.79,0.79,0.80,0.81,0.82,0.82,0.83,0.85,0.85,0.87,0.88,0.88,0.89,0.89,0.89,0.90,0.90,0.90,0.90,0.90,0.90,0.90,0.90,0.91,0.91,0.91,0.91,0.91,0.91,0.90,0.90…
Q8WU08	0.65,0.62,0.60,0.59,0.57,0.57,0.56,0.54,0.52,0.51,0.51,0.51,0.51,0.50,0.49,0.48,0.47,0.46,0.45,0.44,0.43,0.41,0.39,0.39,0.37,0.37,0.35,0.34,0.32,0.30,0.29,0.27,0.27,0.26,0.24,0.23,0.22,0.21,0.21,0.20,0.22,0.22,0.24,0.25,0.24,0.26,0.26,0.25,0.26,0.26,0.26,0.24,0.25,0.23,0.23,0.23,0.24,0.24,0.25,0.25,0.26,0.26,0.25,0.25,0.24,0.23,0.22,0.21,0.21,0.21,0.21,0.21,0.23,0.23,0.23,0.22,0.22,0.22,0.21,0.21…
Q8WTU2	0.92,0.92,0.92,0.92,0.92,0.92,0.91,0.91,0.91,0.91,0.91,0.90,0.91,0.91,0.90,0.90,0.90,0.90,0.89,0.89,0.89,0.88,0.88,0.88,0.87,0.88,0.87,0.87,0.87,0.87,0.87,0.87,0.86,0.86,0.86,0.85,0.84,0.81,0.80,0.78,0.77,0.76,0.74,0.74,0.73,0.72,0.70,0.69,0.67,0.65,0.63,0.61,0.59,0.57,0.56,0.56,0.56,0.55,0.54,0.52,0.50,0.48,0.46,0.44,0.43,0.43,0.41,0.40,0.38,0.36,0.34,0.32,0.30,0.29,0.26,0.25,0.24,0.24,0.24,0.25…
A6NGB0	0.87,0.87,0.87,0.87,0.87,0.86,0.86,0.86,0.86,0.86,0.87,0.87,0.87,0.87,0.87,0.88,0.88,0.87,0.87,0.87,0.86,0.85,0.84,0.83,0.83,0.82,0.81,0.80,0.79,0.78,0.77,0.77,0.76,0.76,0.75,0.75,0.74,0.73,0.73,0.72,0.71,0.70,0.69,0.68,0.67,0.67,0.66,0.66,0.65,0.65,0.64,0.63,0.61,0.60,0.60,0.59,0.58,0.56,0.56,0.55,0.55,0.54,0.54,0.55,0.54,0.54,0.53,0.54,0.54,0.55,0.55,0.55,0.55,0.54,0.54,0.54,0.55,0.55,0.55,0.54…
P59551	0.60,0.59,0.59,0.56,0.55,0.55,0.53,0.52,0.51,0.51,0.50,0.48,0.49,0.48,0.47,0.46,0.46,0.45,0.44,0.44,0.43,0.41,0.39,0.38,0.36,0.35,0.35,0.35,0.35,0.36,0.36,0.35,0.36,0.35,0.34,0.33,0.32,0.31,0.30,0.29,0.30,0.29,0.28,0.28,0.28,0.28,0.27,0.28,0.28,0.27,0.27,0.28,0.27,0.26,0.27,0.27,0.28,0.28,0.28,0.29,0.29,0.31,0.32,0.33,0.35,0.35,0.34,0.34,0.33,0.32,0.31,0.31,0.31,0.30,0.31,0.31,0.31,0.31,0.32,0.32…
Q2M2D7	0.58,0.57,0.55,0.55,0.55,0.53,0.53,0.54,0.53,0.52,0.52,0.53,0.53,0.54,0.54,0.55,0.55,0.56,0.57,0.57,0.57,0.55,0.55,0.54,0.52,0.50,0.49,0.49,0.48,0.46,0.46,0.45,0.44,0.45,0.46,0.47,0.48,0.48,0.50,0.51,0.52,0.52,0.53,0.54,0.53,0.53,0.55,0.54,0.54,0.55,0.55,0.55,0.55,0.55,0.53,0.53,0.52,0.50,0.50,0.49,0.48,0.47,0.47,0.47,0.46,0.47,0.48,0.48,0.48,0.49,0.50,0.51,0.51,0.51,0.50,0.50,0.49,0.49,0.49,0.48…
Q9NUY8	0.77,0.73,0.72,0.72,0.70,0.67,0.68,0.68,0.68,0.69,0.67,0.67,0.65,0.65,0.65,0.63,0.62,0.62,0.61,0.60,0.60,0.59,0.58,0.58,0.56,0.54,0.53,0.53,0.51,0.49,0.47,0.46,0.44,0.42,0.40,0.39,0.37,0.36,0.38,0.37,0.37,0.38,0.39,0.39,0.39,0.39,0.39,0.39,0.39,0.38,0.38,0.38,0.38,0.38,0.38,0.37,0.40,0.39,0.38,0.39,0.40,0.39,0.38,0.38,0.36,0.36,0.37,0.37,0.35,0.35,0.37,0.38,0.38,0.40,0.40,0.42,0.44,0.46,0.47,0.45…
O95455	0.69,0.66,0.63,0.61,0.59,0.56,0.55,0.53,0.52,0.50,0.49,0.48,0.46,0.45,0.44,0.43,0.42,0.41,0.41,0.42,0.41,0.40,0.39,0.38,0.37,0.34,0.32,0.30,0.27,0.25,0.24,0.23,0.21,0.20,0.18,0.17,0.16,0.16,0.17,0.16,0.16,0.18,0.19,0.19,0.20,0.23,0.24,0.26,0.26,0.26,0.26,0.27,0.27,0.29,0.29,0.30,0.29,0.29,0.31,0.31,0.31,0.31,0.29,0.29,0.29,0.29,0.29,0.31,0.32,0.32,0.34,0.33,0.33,0.32,0.32,0.31,0.31,0.31,0.30,0.29…
Q9Y5Q9	0.49,0.48,0.48,0.47,0.47,0.47,0.47,0.47,0.47,0.47,0.48,0.48,0.49,0.49,0.49,0.49,0.50,0.51,0.51,0.52,0.52,0.52,0.52,0.51,0.52,0.54,0.55,0.57,0.59,0.60,0.61,0.63,0.64,0.64,0.65,0.66,0.68,0.69,0.69,0.70,0.71,0.73,0.74,0.75,0.77,0.78,0.79,0.80,0.81,0.82,0.83,0.82,0.83,0.82,0.83,0.83,0.84,0.82,0.81,0.81,0.80,0.78,0.77,0.77,0.76,0.74,0.72,0.71,0.69,0.68,0.67,0.67,0.67,0.67,0.68,0.67,0.68,0.67,0.67,0.68…
P01033	0.71,0.73,0.72,0.70,0.71,0.70,0.69,0.68,0.67,0.65,0.63,0.61,0.60,0.58,0.56,0.56,0.56,0.55,0.54,0.53,0.52,0.49,0.48,0.46,0.44,0.42,0.41,0.40,0.41,0.40,0.40,0.40,0.40,0.40,0.41,0.41,0.40,0.40,0.38,0.38,0.35,0.34,0.32,0.32,0.32,0.31,0.30,0.30,0.29,0.29,0.29,0.31,0.33,0.34,0.34,0.35,0.37,0.37,0.37,0.38,0.38,0.40,0.41,0.40,0.40,0.40,0.40,0.40,0.40,0.40,0.40,0.40,0.40,0.39,0.37,0.36,0.35,0.35,0.35,0.37…
P29401	0.37,0.35,0.33,0.32,0.31,0.30,0.29,0.29,0.28,0.27,0.27,0.28,0.28,0.29,0.29,0.28,0.28,0.27,0.26,0.26,0.25,0.23,0.20,0.18,0.18,0.16,0.15,0.14,0.13,0.11,0.09,0.09,0.09,0.09,0.09,0.09,0.09,0.09,0.10,0.10,0.12,0.13,0.13,0.14,0.14,0.14,0.15,0.15,0.14,0.14,0.14,0.14,0.13,0.12,0.10,0.10,0.10,0.10,0.10,0.10,0.10,0.10,0.10,0.10,0.10,0.10,0.10,0.10,0.10,0.11,0.12,0.13,0.14,0.15,0.16,0.17,0.17,0.17,0.18,0.17…
O14746	0.34,0.33,0.33,0.32,0.31,0.31,0.30,0.29,0.31,0.32,0.31,0.31,0.32,0.34,0.35,0.35,0.36,0.35,0.35,0.35,0.37,0.37,0.36,0.35,0.36,0.37,0.35,0.35,0.34,0.33,0.33,0.33,0.33,0.33,0.33,0.31,0.30,0.29,0.30,0.30,0.32,0.32,0.33,0.34,0.35,0.35,0.37,0.39,0.39,0.39,0.38,0.39,0.40,0.40,0.37,0.36,0.36,0.35,0.36,0.36,0.34,0.32,0.31,0.31,0.30,0.29,0.29,0.29,0.28,0.29,0.30,0.32,0.33,0.34,0.34,0.34,0.34,0.34,0.35,0.35…
Q9ULW0	0.82,0.81,0.82,0.82,0.83,0.83,0.83,0.83,0.83,0.82,0.81,0.82,0.81,0.79,0.79,0.79,0.79,0.77,0.76,0.76,0.75,0.75,0.75,0.74,0.74,0.74,0.74,0.74,0.74,0.74,0.74,0.74,0.74,0.74,0.74,0.74,0.74,0.75,0.76,0.76,0.76,0.77,0.77,0.77,0.76,0.76,0.76,0.76,0.76,0.76,0.76,0.76,0.77,0.77,0.79,0.79,0.79,0.80,0.81,0.83,0.83,0.84,0.83,0.83,0.83,0.83,0.83,0.84,0.84,0.83,0.83,0.83,0.83,0.83,0.83,0.83,0.84,0.84,0.84,0.84…
Q495A1	0.84,0.84,0.83,0.82,0.79,0.78,0.76,0.75,0.74,0.73,0.71,0.71,0.70,0.69,0.68,0.68,0.67,0.67,0.66,0.66,0.65,0.63,0.61,0.59,0.57,0.56,0.54,0.53,0.53,0.51,0.51,0.50,0.50,0.49,0.47,0.46,0.44,0.42,0.40,0.39,0.37,0.36,0.37,0.36,0.36,0.36,0.34,0.34,0.33,0.33,0.33,0.35,0.35,0.36,0.35,0.36,0.35,0.34,0.34,0.35,0.34,0.35,0.37,0.37,0.37,0.37,0.37,0.37,0.38,0.38,0.38,0.36,0.36,0.34,0.34,0.34,0.35,0.35,0.35,0.36…
Q969K7	0.46,0.46,0.45,0.43,0.42,0.42,0.41,0.40,0.40,0.40,0.39,0.39,0.39,0.38,0.37,0.37,0.37,0.36,0.37,0.37,0.37,0.35,0.33,0.33,0.32,0.32,0.32,0.32,0.33,0.34,0.35,0.36,0.35,0.35,0.35,0.34,0.34,0.35,0.35,0.34,0.34,0.35,0.34,0.34,0.34,0.35,0.34,0.34,0.35,0.34,0.33,0.33,0.33,0.32,0.32,0.33,0.32,0.31,0.32,0.31,0.30,0.29,0.31,0.32,0.30,0.31,0.31,0.31,0.31,0.30,0.28,0.27,0.27,0.27,0.27,0.27,0.27,0.27,0.26,0.26…
Q15633	0.79,0.75,0.73,0.73,0.72,0.71,0.71,0.72,0.70,0.70,0.68,0.66,0.66,0.64,0.62,0.61,0.61,0.59,0.58,0.58,0.57,0.56,0.55,0.54,0.53,0.51,0.49,0.48,0.46,0.45,0.44,0.43,0.42,0.41,0.41,0.40,0.41,0.42,0.42,0.43,0.42,0.41,0.41,0.41,0.40,0.38,0.38,0.36,0.35,0.37,0.36,0.38,0.37,0.37,0.37,0.39,0.38,0.39,0.40,0.41,0.42,0.41,0.41,0.40,0.40,0.39,0.39,0.38,0.38,0.38,0.37,0.36,0.36,0.36,0.35,0.35,0.35,0.34,0.35,0.35…
O00300	0.78,0.78,0.77,0.77,0.75,0.74,0.72,0.70,0.70,0.68,0.67,0.66,0.66,0.67,0.66,0.66,0.66,0.66,0.64,0.64,0.63,0.61,0.59,0.57,0.56,0.55,0.53,0.51,0.51,0.49,0.49,0.49,0.48,0.46,0.45,0.45,0.45,0.45,0.45,0.43,0.42,0.41,0.39,0.39,0.38,0.38,0.39,0.40,0.41,0.40,0.39,0.39,0.41,0.39,0.37,0.38,0.37,0.37,0.38,0.38,0.37,0.39,0.38,0.39,0.40,0.41,0.41,0.42,0.44,0.44,0.44,0.44,0.43,0.43,0.44,0.45,0.44,0.44,0.43,0.42…
Q7Z4G4	0.39,0.38,0.38,0.37,0.35,0.34,0.34,0.33,0.32,0.31,0.32,0.31,0.31,0.32,0.32,0.33,0.33,0.33,0.33,0.34,0.34,0.34,0.34,0.34,0.33,0.32,0.31,0.30,0.30,0.29,0.29,0.29,0.29,0.29,0.30,0.31,0.31,0.31,0.31,0.30,0.29,0.30,0.30,0.29,0.30,0.30,0.30,0.29,0.29,0.29,0.30,0.30,0.29,0.28,0.27,0.27,0.25,0.24,0.24,0.23,0.23,0.23,0.21,0.21,0.20,0.19,0.18,0.19,0.19,0.19,0.21,0.23,0.23,0.24,0.25,0.26,0.26,0.26,0.25,0.26…
P15090	0.33,0.34,0.34,0.33,0.34,0.33,0.34,0.35,0.36,0.36,0.35,0.36,0.35,0.35,0.35,0.36,0.36,0.37,0.36,0.36,0.35,0.34,0.33,0.33,0.33,0.35,0.36,0.37,0.37,0.37,0.37,0.37,0.36,0.36,0.36,0.35,0.36,0.37,0.37,0.37,0.37,0.39,0.38,0.38,0.38,0.37,0.38,0.38,0.38,0.38,0.37,0.39,0.38,0.39,0.38,0.38,0.37,0.39,0.37,0.39,0.38,0.39,0.38,0.39,0.38,0.38,0.36,0.36,0.36,0.37,0.37,0.37,0.37,0.36,0.36,0.35,0.36,0.34,0.35,0.36…
P41161	0.91,0.92,0.92,0.92,0.92,0.91,0.90,0.90,0.89,0.89,0.88,0.88,0.87,0.87,0.86,0.86,0.85,0.84,0.83,0.82,0.82,0.81,0.80,0.79,0.78,0.77,0.77,0.76,0.75,0.74,0.73,0.73,0.72,0.72,0.71,0.71,0.70,0.68,0.67,0.67,0.66,0.66,0.65,0.64,0.64,0.64,0.65,0.65,0.65,0.66,0.65,0.66,0.66,0.66,0.66,0.67,0.67,0.68,0.68,0.69,0.70,0.70,0.71,0.71,0.72,0.73,0.74,0.74,0.75,0.76,0.77,0.77,0.78,0.79,0.79,0.80,0.81,0.81,0.83,0.84…
Q86XD5	0.90,0.90,0.89,0.89,0.88,0.87,0.88,0.87,0.86,0.87,0.86,0.85,0.85,0.84,0.84,0.83,0.83,0.83,0.83,0.82,0.82,0.82,0.82,0.82,0.82,0.82,0.82,0.81,0.80,0.80,0.79,0.78,0.78,0.77,0.76,0.75,0.75,0.74,0.73,0.72,0.73,0.72,0.71,0.71,0.71,0.71,0.70,0.69,0.69,0.69,0.67,0.66,0.66,0.66,0.65,0.65,0.65,0.65,0.65,0.65,0.65,0.64,0.63,0.62,0.61,0.60,0.60,0.59,0.59,0.58,0.58,0.59,0.59,0.60,0.61,0.62,0.62,0.62,0.62,0.62…
P12104	0.35,0.33,0.35,0.34,0.35,0.35,0.36,0.36,0.35,0.36,0.37,0.36,0.36,0.37,0.36,0.37,0.36,0.36,0.35,0.35,0.34,0.33,0.32,0.34,0.34,0.35,0.36,0.36,0.35,0.35,0.35,0.34,0.33,0.32,0.33,0.34,0.33,0.33,0.34,0.35,0.34,0.34,0.34,0.34,0.34,0.34,0.34,0.34,0.33,0.35,0.33,0.33,0.34,0.34,0.33,0.34,0.33,0.34,0.33,0.35,0.34,0.35,0.34,0.34,0.34,0.34,0.34,0.35,0.36,0.36,0.36,0.35,0.36,0.36,0.37,0.35,0.36,0.36,0.36,0.36…
A6NDY2	0.72,0.73,0.73,0.74,0.74,0.74,0.75,0.75,0.74,0.75,0.75,0.75,0.75,0.75,0.76,0.75,0.76,0.75,0.74,0.74,0.74,0.73,0.72,0.70,0.70,0.69,0.68,0.67,0.66,0.66,0.65,0.64,0.63,0.62,0.62,0.61,0.61,0.61,0.59,0.59,0.59,0.58,0.58,0.57,0.57,0.56,0.56,0.55,0.55,0.56,0.55,0.55,0.56,0.56,0.56,0.56,0.57,0.57,0.59,0.60,0.60,0.61,0.62,0.63,0.65,0.65,0.66,0.67,0.68,0.69,0.70,0.71,0.73,0.75,0.76,0.76,0.79,0.79,0.79,0.82…
Q9P2D6	0.10,0.09,0.12,0.13,0.14,0.14,0.14,0.14,0.13,0.13,0.13,0.12,0.12,0.12,0.13,0.13,0.13,0.15,0.17,0.17,0.17,0.15,0.17,0.16,0.17,0.17,0.18,0.18,0.19,0.20,0.22,0.23,0.24,0.26,0.28,0.28,0.28,0.29,0.30,0.30,0.31,0.31,0.32,0.33,0.33,0.32,0.32,0.32,0.32,0.32,0.32,0.31,0.33,0.32,0.33,0.33,0.34,0.36,0.34,0.34,0.33,0.34,0.34,0.33,0.33,0.32,0.32,0.31,0.30,0.30,0.29,0.28,0.27,0.25,0.24,0.22,0.22,0.23,0.23,0.22…
Q9BZE7	0.90,0.89,0.87,0.86,0.84,0.83,0.83,0.82,0.80,0.79,0.78,0.78,0.76,0.75,0.74,0.73,0.71,0.71,0.72,0.71,0.72,0.70,0.69,0.68,0.66,0.65,0.63,0.62,0.61,0.60,0.58,0.58,0.55,0.54,0.53,0.53,0.51,0.50,0.49,0.48,0.47,0.47,0.47,0.47,0.46,0.47,0.47,0.46,0.47,0.47,0.48,0.49,0.49,0.51,0.52,0.53,0.54,0.56,0.56,0.56,0.58,0.57,0.58,0.59,0.58,0.59,0.61,0.62,0.61,0.62,0.64,0.65,0.66,0.68,0.69,0.69,0.68,0.70,0.70,0.70…
Q8N9Y4	0.90,0.90,0.91,0.90,0.91,0.91,0.91,0.91,0.91,0.91,0.90,0.90,0.91,0.90,0.90,0.90,0.90,0.90,0.90,0.90,0.89,0.89,0.89,0.89,0.89,0.89,0.89,0.89,0.89,0.88,0.89,0.88,0.88,0.88,0.87,0.88,0.88,0.88,0.88,0.88,0.87,0.87,0.86,0.85,0.84,0.84,0.83,0.82,0.81,0.80,0.80,0.79,0.78,0.77,0.77,0.76,0.75,0.74,0.73,0.72,0.72,0.72,0.71,0.70,0.69,0.68,0.68,0.67,0.67,0.66,0.66,0.65,0.65,0.66,0.65,0.66,0.65,0.64,0.63,0.63…
O75844	0.50,0.50,0.48,0.46,0.47,0.46,0.46,0.45,0.45,0.45,0.43,0.44,0.43,0.43,0.42,0.42,0.41,0.41,0.41,0.41,0.40,0.38,0.38,0.37,0.35,0.35,0.36,0.35,0.35,0.36,0.35,0.33,0.34,0.35,0.34,0.34,0.36,0.35,0.34,0.35,0.36,0.37,0.36,0.35,0.36,0.35,0.35,0.34,0.34,0.33,0.33,0.33,0.32,0.32,0.32,0.32,0.31,0.33,0.33,0.33,0.33,0.34,0.34,0.33,0.34,0.35,0.34,0.33,0.33,0.33,0.32,0.32,0.32,0.31,0.31,0.32,0.31,0.29,0.28,0.30…
A6NFU0	0.66,0.67,0.68,0.68,0.67,0.66,0.64,0.65,0.65,0.64,0.65,0.65,0.64,0.64,0.65,0.64,0.63,0.61,0.60,0.59,0.58,0.56,0.54,0.52,0.51,0.50,0.49,0.48,0.47,0.47,0.45,0.44,0.43,0.42,0.41,0.40,0.39,0.39,0.39,0.38,0.38,0.37,0.35,0.33,0.32,0.30,0.29,0.29,0.28,0.28,0.27,0.27,0.27,0.28,0.28,0.27,0.27,0.27,0.27,0.27,0.27,0.28,0.30,0.31,0.32,0.33,0.35,0.35,0.36,0.37,0.37,0.39,0.38,0.40,0.40,0.42,0.42,0.43,0.41,0.40…
A6NGS2	0.49,0.49,0.49,0.48,0.48,0.48,0.49,0.49,0.49,0.50,0.51,0.51,0.52,0.52,0.53,0.54,0.54,0.55,0.55,0.56,0.55,0.56,0.58,0.58,0.59,0.59,0.59,0.60,0.60,0.59,0.60,0.59,0.60,0.61,0.61,0.60,0.59,0.59,0.58,0.57,0.58,0.57,0.57,0.57,0.58,0.57,0.58,0.57,0.56,0.55,0.55,0.55,0.54,0.52,0.52,0.51,0.49,0.49,0.48,0.47,0.46,0.46,0.45,0.45,0.45,0.45,0.45,0.45,0.45,0.45,0.45,0.45,0.45,0.45,0.46,0.45,0.45,0.46,0.46,0.47…
Q8N0U4	0.88,0.88,0.88,0.88,0.87,0.87,0.86,0.87,0.87,0.87,0.87,0.87,0.87,0.87,0.87,0.87,0.86,0.86,0.86,0.86,0.87,0.87,0.87,0.87,0.87,0.87,0.87,0.88,0.87,0.87,0.88,0.88,0.88,0.87,0.87,0.87,0.87,0.86,0.87,0.86,0.85,0.85,0.84,0.83,0.82,0.82,0.80,0.80,0.78,0.77,0.76,0.74,0.72,0.72,0.70,0.69,0.67,0.66,0.64,0.63,0.61,0.59,0.56,0.55,0.53,0.51,0.48,0.47,0.45,0.43,0.42,0.42,0.42,0.41,0.39,0.39,0.39,0.37,0.36,0.35…
P78312	0.52,0.51,0.50,0.49,0.49,0.49,0.47,0.46,0.46,0.45,0.43,0.43,0.42,0.40,0.40,0.40,0.39,0.38,0.38,0.38,0.37,0.37,0.37,0.37,0.36,0.37,0.38,0.37,0.37,0.38,0.39,0.38,0.39,0.39,0.37,0.36,0.35,0.35,0.34,0.32,0.32,0.32,0.31,0.32,0.32,0.31,0.31,0.31,0.31,0.30,0.30,0.31,0.30,0.31,0.31,0.31,0.31,0.32,0.32,0.31,0.31,0.31,0.33,0.33,0.32,0.33,0.33,0.33,0.32,0.32,0.31,0.29,0.29,0.29,0.28,0.28,0.29,0.29,0.27,0.26…
O94905	0.58,0.56,0.55,0.53,0.53,0.51,0.52,0.53,0.52,0.51,0.49,0.48,0.46,0.45,0.44,0.44,0.45,0.46,0.46,0.46,0.45,0.45,0.44,0.43,0.42,0.42,0.42,0.41,0.41,0.41,0.41,0.41,0.40,0.39,0.40,0.39,0.38,0.38,0.39,0.39,0.38,0.37,0.38,0.37,0.38,0.38,0.38,0.38,0.36,0.37,0.37,0.38,0.39,0.39,0.40,0.40,0.39,0.37,0.36,0.37,0.38,0.38,0.37,0.36,0.36,0.35,0.36,0.36,0.35,0.34,0.33,0.32,0.31,0.31,0.30,0.29,0.29,0.31,0.30,0.29…
Q9Y5M1	0.74,0.73,0.73,0.72,0.73,0.73,0.74,0.74,0.74,0.75,0.76,0.76,0.76,0.76,0.77,0.77,0.78,0.78,0.77,0.77,0.77,0.76,0.76,0.76,0.77,0.76,0.76,0.76,0.75,0.75,0.73,0.73,0.73,0.72,0.71,0.71,0.71,0.71,0.71,0.69,0.69,0.68,0.67,0.67,0.66,0.65,0.65,0.65,0.64,0.64,0.63,0.62,0.62,0.62,0.62,0.62,0.62,0.62,0.61,0.63,0.63,0.63,0.64,0.64,0.65,0.65,0.66,0.66,0.67,0.68,0.69,0.70,0.71,0.72,0.72,0.72,0.73,0.71,0.71,0.71…
Q8NEG4	0.67,0.66,0.67,0.66,0.64,0.65,0.64,0.63,0.63,0.63,0.61,0.60,0.59,0.57,0.56,0.55,0.54,0.52,0.51,0.52,0.52,0.50,0.49,0.49,0.48,0.46,0.46,0.46,0.44,0.43,0.43,0.43,0.42,0.43,0.42,0.42,0.42,0.40,0.40,0.40,0.40,0.39,0.40,0.38,0.38,0.39,0.37,0.37,0.38,0.37,0.37,0.37,0.38,0.38,0.41,0.43,0.44,0.45,0.47,0.49,0.49,0.50,0.52,0.53,0.53,0.55,0.58,0.59,0.59,0.61,0.62,0.63,0.63,0.65,0.64,0.66,0.66,0.67,0.68,0.70…
Q8NHP7	0.63,0.65,0.66,0.67,0.67,0.69,0.70,0.70,0.70,0.71,0.71,0.71,0.72,0.72,0.72,0.73,0.73,0.73,0.74,0.74,0.74,0.74,0.74,0.75,0.75,0.76,0.77,0.79,0.80,0.81,0.82,0.83,0.84,0.84,0.86,0.86,0.86,0.86,0.87,0.86,0.85,0.83,0.81,0.81,0.80,0.79,0.78,0.77,0.77,0.76,0.76,0.76,0.77,0.75,0.76,0.74,0.73,0.72,0.71,0.69,0.67,0.66,0.65,0.63,0.62,0.62,0.61,0.60,0.58,0.57,0.55,0.53,0.51,0.49,0.47,0.46,0.45,0.44,0.44,0.42…
A6ND36	0.64,0.63,0.64,0.64,0.63,0.64,0.64,0.62,0.61,0.61,0.59,0.58,0.58,0.56,0.55,0.55,0.54,0.53,0.52,0.53,0.53,0.52,0.52,0.52,0.51,0.50,0.49,0.49,0.47,0.46,0.46,0.45,0.44,0.46,0.45,0.45,0.44,0.43,0.43,0.42,0.43,0.42,0.42,0.39,0.39,0.39,0.37,0.37,0.38,0.38,0.38,0.39,0.40,0.41,0.42,0.42,0.43,0.44,0.46,0.46,0.46,0.46,0.47,0.48,0.48,0.50,0.52,0.54,0.54,0.56,0.59,0.59,0.60,0.61,0.61,0.62,0.63,0.64,0.65,0.67…
F5H4B4	0.53,0.55,0.54,0.55,0.56,0.55,0.56,0.56,0.56,0.55,0.54,0.54,0.54,0.54,0.54,0.54,0.54,0.54,0.54,0.55,0.55,0.54,0.54,0.54,0.54,0.54,0.55,0.56,0.57,0.57,0.58,0.58,0.58,0.59,0.61,0.61,0.61,0.60,0.61,0.61,0.60,0.60,0.60,0.60,0.61,0.60,0.62,0.62,0.62,0.63,0.64,0.65,0.65,0.65,0.65,0.65,0.65,0.66,0.66,0.66,0.65,0.65,0.66,0.65,0.64,0.64,0.63,0.63,0.63,0.62,0.63,0.64,0.65,0.66,0.66,0.66,0.67,0.68,0.68,0.69…
Q96GI7	0.85,0.85,0.85,0.84,0.84,0.85,0.83,0.82,0.83,0.83,0.81,0.80,0.79,0.78,0.78,0.77,0.78,0.78,0.78,0.78,0.78,0.78,0.77,0.78,0.78,0.77,0.77,0.77,0.75,0.74,0.74,0.73,0.72,0.72,0.71,0.71,0.70,0.69,0.69,0.68,0.67,0.67,0.67,0.66,0.67,0.67,0.66,0.67,0.68,0.67,0.68,0.69,0.69,0.70,0.71,0.72,0.72,0.72,0.72,0.71,0.72,0.72,0.71,0.72,0.70,0.70,0.70,0.69,0.69,0.68,0.68,0.68,0.68,0.68,0.68,0.68,0.68,0.68,0.67,0.67…
Q9UBU6	0.91,0.91,0.90,0.90,0.89,0.89,0.89,0.89,0.89,0.88,0.89,0.88,0.88,0.88,0.88,0.87,0.88,0.88,0.88,0.88,0.88,0.88,0.88,0.88,0.88,0.88,0.87,0.87,0.87,0.87,0.88,0.88,0.88,0.88,0.87,0.87,0.86,0.86,0.86,0.86,0.85,0.85,0.85,0.85,0.84,0.85,0.84,0.84,0.85,0.84,0.85,0.85,0.85,0.85,0.85,0.85,0.85,0.85,0.84,0.84,0.84,0.84,0.84,0.84,0.84,0.84,0.84,0.84,0.83,0.84,0.83,0.83,0.83,0.83,0.83,0.84,0.84,0.84,0.84,0.84…
Q86YB8	0.74,0.73,0.72,0.71,0.72,0.72,0.71,0.70,0.68,0.67,0.65,0.64,0.63,0.62,0.61,0.60,0.59,0.59,0.57,0.58,0.58,0.56,0.55,0.53,0.51,0.50,0.49,0.47,0.46,0.43,0.43,0.41,0.39,0.38,0.38,0.38,0.37,0.36,0.36,0.35,0.33,0.33,0.34,0.32,0.31,0.30,0.29,0.29,0.28,0.27,0.27,0.27,0.27,0.26,0.25,0.25,0.25,0.26,0.25,0.27,0.25,0.25,0.26,0.25,0.26,0.27,0.28,0.27,0.27,0.28,0.30,0.30,0.32,0.33,0.34,0.34,0.35,0.37,0.39,0.40…
A6NKX1	0.43,0.43,0.44,0.44,0.45,0.44,0.45,0.44,0.45,0.44,0.45,0.47,0.48,0.49,0.50,0.50,0.50,0.50,0.50,0.49,0.50,0.48,0.48,0.47,0.48,0.49,0.51,0.50,0.51,0.52,0.54,0.53,0.54,0.55,0.56,0.55,0.55,0.56,0.56,0.57,0.58,0.59,0.60,0.61,0.62,0.63,0.64,0.65,0.67,0.68,0.68,0.68,0.67,0.66,0.65,0.64,0.64,0.63,0.63,0.63,0.64,0.64,0.64,0.64,0.65,0.64,0.64,0.64,0.65,0.66,0.66,0.66,0.67,0.67,0.66,0.66,0.65,0.64,0.64,0.63…
H3BQW9	0.89,0.90,0.90,0.90,0.90,0.90,0.90,0.90,0.90,0.89,0.89,0.89,0.89,0.89,0.89,0.89,0.89,0.88,0.89,0.88,0.89,0.88,0.88,0.88,0.87,0.87,0.87,0.87,0.87,0.86,0.86,0.86,0.86,0.86,0.86,0.85,0.84,0.84,0.85,0.84,0.84,0.85,0.84,0.84,0.84,0.84,0.84,0.83,0.84,0.84,0.84,0.84,0.84,0.84,0.84,0.83,0.83,0.84,0.85,0.85,0.85,0.85,0.85,0.85,0.85,0.85,0.85,0.84,0.84,0.84,0.84,0.84,0.83,0.83,0.84,0.83,0.84,0.84,0.84,0.85…
Q9H0X4	0.82,0.82,0.82,0.82,0.83,0.83,0.84,0.84,0.84,0.84,0.85,0.85,0.85,0.86,0.85,0.85,0.86,0.85,0.85,0.85,0.86,0.85,0.85,0.85,0.85,0.85,0.86,0.86,0.85,0.85,0.84,0.84,0.84,0.83,0.83,0.82,0.81,0.80,0.79,0.78,0.77,0.76,0.75,0.74,0.73,0.72,0.71,0.70,0.69,0.68,0.68,0.68,0.67,0.67,0.67,0.67,0.66,0.64,0.64,0.64,0.62,0.60,0.59,0.57,0.57,0.55,0.55,0.54,0.52,0.52,0.51,0.50,0.50,0.49,0.48,0.47,0.46,0.45,0.45,0.43…
A2RU67	0.87,0.87,0.87,0.86,0.86,0.86,0.86,0.86,0.86,0.86,0.87,0.87,0.88,0.88,0.88,0.88,0.88,0.88,0.88,0.88,0.88,0.88,0.88,0.88,0.89,0.89,0.89,0.89,0.90,0.90,0.90,0.90,0.90,0.90,0.90,0.90,0.89,0.90,0.89,0.89,0.90,0.90,0.90,0.90,0.90,0.90,0.90,0.90,0.90,0.90,0.90,0.89,0.89,0.89,0.89,0.89,0.88,0.88,0.88,0.89,0.89,0.89,0.89,0.89,0.89,0.89,0.89,0.89,0.89,0.89,0.89,0.89,0.89,0.88,0.88,0.88,0.87,0.87,0.86,0.85…
B1AK53	0.33,0.33,0.35,0.35,0.37,0.37,0.36,0.35,0.36,0.38,0.37,0.37,0.36,0.38,0.37,0.37,0.36,0.35,0.35,0.34,0.33,0.31,0.31,0.30,0.29,0.28,0.29,0.29,0.29,0.31,0.31,0.30,0.30,0.29,0.28,0.28,0.28,0.28,0.28,0.29,0.27,0.28,0.27,0.26,0.25,0.25,0.24,0.25,0.25,0.24,0.21,0.21,0.20,0.20,0.18,0.17,0.16,0.16,0.16,0.17,0.18,0.19,0.19,0.20,0.20,0.20,0.20,0.19,0.19,0.19,0.18,0.20,0.21,0.21,0.21,0.23,0.23,0.23,0.22,0.23…
O15083	0.91,0.91,0.91,0.92,0.92,0.92,0.92,0.91,0.91,0.91,0.91,0.92,0.92,0.92,0.92,0.92,0.92,0.92,0.92,0.92,0.92,0.91,0.91,0.91,0.90,0.90,0.90,0.90,0.90,0.90,0.90,0.89,0.89,0.89,0.88,0.88,0.87,0.86,0.86,0.86,0.86,0.86,0.86,0.85,0.85,0.85,0.85,0.85,0.85,0.85,0.85,0.85,0.84,0.84,0.84,0.84,0.84,0.83,0.83,0.83,0.83,0.83,0.82,0.83,0.82,0.82,0.82,0.82,0.81,0.81,0.80,0.80,0.80,0.80,0.80,0.81,0.81,0.82,0.82,0.82…
P13804	0.65,0.62,0.59,0.57,0.54,0.52,0.51,0.50,0.50,0.51,0.50,0.50,0.49,0.48,0.49,0.48,0.47,0.46,0.45,0.44,0.43,0.41,0.39,0.36,0.35,0.36,0.34,0.34,0.33,0.32,0.31,0.29,0.27,0.26,0.25,0.24,0.22,0.22,0.21,0.19,0.20,0.21,0.21,0.21,0.23,0.24,0.23,0.24,0.25,0.24,0.22,0.23,0.21,0.22,0.22,0.20,0.20,0.20,0.20,0.21,0.22,0.24,0.24,0.24,0.25,0.25,0.24,0.24,0.23,0.23,0.22,0.22,0.22,0.23,0.23,0.23,0.23,0.24,0.22,0.21…
Q8TE67	0.66,0.67,0.67,0.67,0.68,0.67,0.65,0.64,0.63,0.62,0.60,0.59,0.58,0.56,0.55,0.54,0.53,0.53,0.52,0.53,0.53,0.53,0.53,0.51,0.51,0.50,0.48,0.48,0.48,0.47,0.46,0.46,0.45,0.43,0.43,0.42,0.41,0.41,0.41,0.41,0.42,0.41,0.39,0.39,0.39,0.38,0.38,0.38,0.37,0.36,0.36,0.36,0.37,0.38,0.39,0.39,0.38,0.39,0.38,0.37,0.36,0.35,0.35,0.34,0.35,0.35,0.35,0.36,0.35,0.35,0.35,0.36,0.34,0.35,0.35,0.35,0.35,0.36,0.35,0.34…
Q5NDL2	0.80,0.79,0.78,0.79,0.79,0.79,0.79,0.79,0.78,0.79,0.79,0.78,0.77,0.76,0.75,0.74,0.72,0.72,0.71,0.70,0.69,0.66,0.64,0.64,0.63,0.61,0.59,0.57,0.56,0.54,0.52,0.51,0.49,0.47,0.46,0.45,0.44,0.42,0.41,0.41,0.38,0.37,0.37,0.36,0.36,0.35,0.33,0.32,0.31,0.31,0.30,0.28,0.27,0.28,0.29,0.28,0.28,0.29,0.28,0.27,0.27,0.26,0.26,0.28,0.29,0.28,0.29,0.31,0.32,0.32,0.32,0.32,0.33,0.33,0.33,0.33,0.32,0.34,0.36,0.35…
Q9UBC2	0.64,0.62,0.60,0.59,0.58,0.56,0.54,0.55,0.55,0.56,0.56,0.55,0.56,0.54,0.53,0.53,0.53,0.53,0.52,0.51,0.52,0.49,0.47,0.47,0.45,0.43,0.43,0.42,0.42,0.42,0.42,0.41,0.41,0.39,0.39,0.37,0.36,0.36,0.36,0.36,0.35,0.35,0.37,0.39,0.38,0.39,0.39,0.39,0.38,0.37,0.36,0.35,0.34,0.33,0.33,0.32,0.31,0.30,0.29,0.29,0.28,0.27,0.27,0.28,0.27,0.29,0.30,0.30,0.30,0.29,0.28,0.29,0.28,0.28,0.30,0.29,0.32,0.32,0.32,0.32…
P19447	0.94,0.94,0.93,0.94,0.94,0.94,0.94,0.94,0.93,0.94,0.93,0.93,0.92,0.91,0.91,0.91,0.89,0.87,0.85,0.84,0.82,0.80,0.80,0.78,0.78,0.76,0.76,0.75,0.75,0.74,0.72,0.71,0.71,0.69,0.69,0.68,0.68,0.66,0.65,0.64,0.62,0.62,0.61,0.60,0.58,0.57,0.56,0.54,0.54,0.53,0.52,0.52,0.51,0.49,0.48,0.46,0.45,0.44,0.44,0.44,0.43,0.43,0.43,0.41,0.41,0.39,0.39,0.37,0.37,0.35,0.35,0.35,0.34,0.34,0.34,0.32,0.30,0.30,0.29,0.28…
Q96J88	0.88,0.88,0.88,0.88,0.89,0.89,0.88,0.89,0.89,0.89,0.89,0.89,0.89,0.89,0.89,0.89,0.89,0.89,0.89,0.89,0.89,0.89,0.89,0.89,0.89,0.89,0.88,0.89,0.90,0.89,0.89,0.90,0.89,0.90,0.90,0.90,0.89,0.89,0.88,0.87,0.86,0.86,0.86,0.85,0.85,0.85,0.84,0.83,0.81,0.81,0.80,0.79,0.79,0.78,0.78,0.77,0.76,0.76,0.75,0.74,0.73,0.73,0.71,0.70,0.69,0.69,0.68,0.68,0.67,0.66,0.65,0.64,0.63,0.62,0.62,0.61,0.61,0.61,0.61,0.61…
B3EWF7	0.87,0.87,0.87,0.87,0.88,0.88,0.88,0.88,0.88,0.87,0.87,0.86,0.86,0.86,0.86,0.86,0.86,0.86,0.86,0.86,0.86,0.85,0.86,0.85,0.85,0.85,0.85,0.85,0.85,0.84,0.85,0.85,0.85,0.84,0.84,0.85,0.85,0.85,0.85,0.85,0.85,0.85,0.85,0.85,0.85,0.85,0.85,0.85,0.85,0.85,0.85,0.86,0.87,0.86,0.86,0.86,0.86,0.86,0.86,0.87,0.87,0.86,0.86,0.86,0.86,0.86,0.86,0.86,0.87,0.87,0.88,0.88,0.88,0.88,0.88,0.88,0.89,0.89,0.89,0.89…
Q6UW88	0.55,0.56,0.56,0.57,0.57,0.58,0.58,0.59,0.60,0.60,0.61,0.62,0.62,0.63,0.64,0.64,0.64,0.65,0.65,0.65,0.65,0.65,0.66,0.66,0.67,0.68,0.68,0.69,0.70,0.70,0.71,0.71,0.71,0.71,0.72,0.73,0.73,0.73,0.74,0.73,0.73,0.73,0.73,0.73,0.73,0.73,0.72,0.71,0.70,0.69,0.67,0.66,0.65,0.64,0.62,0.60,0.60,0.61,0.60,0.61,0.60,0.59,0.57,0.56,0.56,0.55,0.54,0.54,0.53,0.51,0.51,0.50,0.50,0.49,0.48,0.48,0.48,0.48,0.47,0.47…
Q5XG92	0.67,0.68,0.69,0.68,0.69,0.69,0.66,0.66,0.64,0.64,0.62,0.62,0.60,0.59,0.58,0.56,0.55,0.54,0.53,0.53,0.52,0.51,0.50,0.50,0.50,0.50,0.48,0.47,0.46,0.44,0.43,0.42,0.40,0.39,0.37,0.36,0.35,0.34,0.33,0.32,0.31,0.31,0.31,0.29,0.28,0.25,0.24,0.25,0.24,0.25,0.26,0.26,0.26,0.27,0.27,0.29,0.30,0.31,0.32,0.33,0.32,0.31,0.32,0.32,0.30,0.28,0.27,0.27,0.27,0.27,0.27,0.29,0.30,0.30,0.30,0.30,0.31,0.31,0.31,0.30…
Q96RU3	0.36,0.35,0.35,0.35,0.34,0.34,0.35,0.34,0.33,0.34,0.35,0.34,0.34,0.35,0.35,0.34,0.34,0.35,0.34,0.34,0.34,0.33,0.33,0.34,0.35,0.34,0.33,0.34,0.34,0.32,0.33,0.35,0.34,0.34,0.34,0.36,0.36,0.38,0.39,0.40,0.40,0.42,0.44,0.44,0.44,0.45,0.45,0.43,0.44,0.45,0.45,0.43,0.45,0.44,0.43,0.44,0.44,0.43,0.43,0.43,0.43,0.43,0.42,0.42,0.42,0.41,0.40,0.40,0.40,0.39,0.39,0.39,0.38,0.36,0.36,0.37,0.36,0.34,0.32,0.32…
P06744	0.32,0.35,0.36,0.35,0.35,0.33,0.33,0.35,0.34,0.33,0.35,0.36,0.36,0.37,0.37,0.36,0.36,0.37,0.37,0.36,0.35,0.34,0.36,0.35,0.37,0.36,0.37,0.38,0.37,0.37,0.37,0.36,0.35,0.35,0.35,0.34,0.33,0.33,0.32,0.30,0.30,0.30,0.29,0.28,0.28,0.28,0.28,0.28,0.26,0.27,0.26,0.24,0.24,0.24,0.23,0.22,0.22,0.22,0.22,0.21,0.21,0.21,0.22,0.20,0.20,0.20,0.20,0.20,0.19,0.19,0.18,0.19,0.20,0.20,0.21,0.22,0.22,0.22,0.22,0.22…
P11413	0.51,0.53,0.54,0.55,0.56,0.54,0.55,0.54,0.55,0.54,0.53,0.51,0.50,0.48,0.47,0.45,0.44,0.43,0.42,0.42,0.42,0.40,0.39,0.37,0.36,0.35,0.35,0.34,0.33,0.32,0.30,0.29,0.28,0.28,0.27,0.27,0.26,0.26,0.25,0.23,0.22,0.22,0.22,0.20,0.18,0.17,0.16,0.15,0.14,0.12,0.11,0.12,0.14,0.16,0.16,0.18,0.18,0.20,0.20,0.20,0.20,0.21,0.21,0.20,0.21,0.22,0.22,0.21,0.23,0.24,0.25,0.27,0.29,0.29,0.31,0.33,0.33,0.33,0.34,0.34…
Q9BT04	0.39,0.39,0.37,0.36,0.36,0.35,0.34,0.33,0.34,0.34,0.34,0.34,0.35,0.35,0.37,0.37,0.38,0.38,0.38,0.39,0.40,0.38,0.36,0.35,0.35,0.33,0.32,0.32,0.32,0.32,0.33,0.34,0.34,0.35,0.37,0.38,0.41,0.42,0.41,0.40,0.41,0.41,0.41,0.43,0.44,0.46,0.47,0.48,0.48,0.46,0.46,0.45,0.45,0.44,0.43,0.42,0.43,0.42,0.41,0.40,0.38,0.36,0.35,0.35,0.34,0.33,0.34,0.35,0.36,0.35,0.36,0.36,0.35,0.35,0.34,0.33,0.32,0.30,0.29,0.27…
P22083	0.88,0.86,0.85,0.86,0.86,0.86,0.86,0.86,0.86,0.86,0.86,0.87,0.87,0.87,0.87,0.87,0.87,0.87,0.88,0.88,0.88,0.88,0.88,0.87,0.88,0.87,0.87,0.87,0.87,0.87,0.86,0.87,0.87,0.86,0.86,0.86,0.86,0.86,0.85,0.85,0.86,0.87,0.88,0.88,0.88,0.88,0.88,0.88,0.88,0.88,0.88,0.88,0.87,0.88,0.87,0.87,0.87,0.87,0.87,0.87,0.87,0.86,0.86,0.86,0.86,0.86,0.87,0.87,0.87,0.87,0.87,0.88,0.88,0.88,0.88,0.88,0.88,0.88,0.89,0.89…
Q2WGN9	0.88,0.88,0.89,0.89,0.89,0.89,0.89,0.89,0.89,0.89,0.89,0.89,0.89,0.89,0.89,0.88,0.87,0.85,0.84,0.83,0.82,0.80,0.79,0.77,0.76,0.73,0.72,0.69,0.67,0.65,0.63,0.63,0.63,0.61,0.59,0.59,0.58,0.57,0.56,0.54,0.53,0.51,0.49,0.47,0.45,0.43,0.40,0.39,0.37,0.36,0.35,0.34,0.34,0.35,0.33,0.32,0.32,0.30,0.30,0.29,0.28,0.27,0.28,0.28,0.29,0.30,0.31,0.33,0.35,0.35,0.36,0.37,0.36,0.34,0.35,0.35,0.34,0.34,0.34,0.34…
O60861	0.45,0.46,0.44,0.44,0.44,0.44,0.43,0.43,0.41,0.41,0.40,0.39,0.40,0.39,0.39,0.41,0.42,0.41,0.41,0.41,0.40,0.39,0.37,0.37,0.39,0.39,0.40,0.40,0.41,0.41,0.40,0.38,0.38,0.37,0.38,0.36,0.34,0.34,0.32,0.31,0.33,0.34,0.35,0.37,0.38,0.39,0.40,0.41,0.43,0.45,0.46,0.49,0.50,0.52,0.53,0.54,0.53,0.53,0.53,0.52,0.54,0.54,0.55,0.55,0.56,0.55,0.54,0.53,0.55,0.55,0.56,0.58,0.59,0.59,0.59,0.58,0.58,0.59,0.60,0.60…
Q13069	0.84,0.84,0.84,0.84,0.82,0.83,0.83,0.82,0.82,0.81,0.82,0.82,0.82,0.82,0.82,0.82,0.82,0.82,0.82,0.82,0.82,0.82,0.82,0.81,0.82,0.82,0.81,0.81,0.82,0.82,0.82,0.83,0.83,0.82,0.82,0.82,0.82,0.82,0.81,0.82,0.82,0.82,0.83,0.82,0.83,0.84,0.83,0.84,0.84,0.84,0.85,0.85,0.86,0.85,0.86,0.86,0.86,0.86,0.86,0.86,0.86,0.86,0.86,0.85,0.85,0.86,0.86,0.86,0.87,0.87,0.86,0.86,0.87,0.86,0.87,0.87,0.87,0.87,0.87,0.88…
P51570	0.36,0.37,0.37,0.37,0.38,0.38,0.39,0.37,0.38,0.38,0.36,0.35,0.34,0.33,0.33,0.32,0.31,0.30,0.29,0.29,0.28,0.27,0.25,0.24,0.23,0.22,0.22,0.21,0.20,0.19,0.18,0.17,0.17,0.17,0.16,0.15,0.15,0.15,0.14,0.14,0.14,0.13,0.11,0.10,0.09,0.08,0.08,0.07,0.10,0.10,0.10,0.10,0.10,0.10,0.10,0.10,0.11,0.11,0.11,0.14,0.15,0.16,0.16,0.18,0.19,0.20,0.21,0.21,0.23,0.22,0.23,0.23,0.24,0.25,0.27,0.30,0.31,0.33,0.32,0.34…
Q9BRQ8	0.47,0.45,0.44,0.42,0.41,0.39,0.38,0.37,0.36,0.35,0.35,0.35,0.35,0.37,0.36,0.36,0.35,0.34,0.33,0.33,0.32,0.30,0.28,0.26,0.24,0.23,0.21,0.20,0.19,0.17,0.14,0.13,0.13,0.12,0.12,0.12,0.12,0.12,0.13,0.14,0.14,0.13,0.14,0.15,0.15,0.15,0.15,0.15,0.15,0.16,0.17,0.17,0.16,0.16,0.17,0.17,0.17,0.18,0.18,0.19,0.20,0.20,0.20,0.20,0.20,0.21,0.21,0.23,0.25,0.25,0.25,0.25,0.26,0.26,0.28,0.30,0.32,0.33,0.33,0.32…
Q86SF2	0.64,0.63,0.63,0.62,0.63,0.63,0.64,0.64,0.64,0.65,0.66,0.66,0.67,0.68,0.69,0.69,0.70,0.70,0.71,0.71,0.72,0.72,0.72,0.72,0.73,0.73,0.73,0.74,0.75,0.76,0.76,0.77,0.77,0.78,0.79,0.80,0.81,0.82,0.83,0.83,0.84,0.85,0.86,0.87,0.87,0.87,0.87,0.87,0.87,0.88,0.87,0.86,0.86,0.85,0.84,0.85,0.84,0.83,0.84,0.83,0.83,0.81,0.81,0.80,0.78,0.78,0.77,0.77,0.76,0.76,0.75,0.75,0.75,0.75,0.75,0.75,0.75,0.75,0.75,0.75…
Q10472	0.61,0.60,0.60,0.59,0.59,0.59,0.59,0.59,0.59,0.59,0.60,0.61,0.61,0.62,0.64,0.65,0.65,0.66,0.67,0.67,0.67,0.66,0.66,0.66,0.66,0.67,0.67,0.68,0.68,0.68,0.69,0.70,0.71,0.72,0.71,0.72,0.72,0.72,0.71,0.70,0.70,0.69,0.69,0.68,0.68,0.68,0.67,0.67,0.67,0.67,0.67,0.66,0.66,0.65,0.63,0.62,0.61,0.59,0.57,0.57,0.55,0.54,0.53,0.51,0.49,0.47,0.45,0.43,0.41,0.41,0.40,0.38,0.37,0.35,0.34,0.33,0.32,0.30,0.30,0.31…
A0A1B0GV03	0.63,0.63,0.63,0.64,0.64,0.63,0.64,0.64,0.65,0.65,0.66,0.66,0.67,0.67,0.68,0.68,0.68,0.69,0.70,0.70,0.70,0.70,0.71,0.72,0.72,0.72,0.74,0.74,0.75,0.75,0.75,0.76,0.77,0.78,0.79,0.78,0.78,0.78,0.78,0.78,0.78,0.79,0.79,0.78,0.78,0.78,0.78,0.77,0.77,0.77,0.77,0.76,0.76,0.75,0.74,0.73,0.73,0.72,0.71,0.70,0.69,0.68,0.67,0.66,0.66,0.65,0.64,0.63,0.62,0.61,0.60,0.60,0.58,0.58,0.57,0.56,0.56,0.56,0.56,0.55…
P0CL81	0.84,0.84,0.84,0.84,0.83,0.83,0.83,0.82,0.82,0.81,0.82,0.82,0.82,0.82,0.82,0.82,0.82,0.82,0.81,0.81,0.82,0.81,0.82,0.81,0.81,0.82,0.81,0.81,0.82,0.82,0.82,0.82,0.82,0.82,0.82,0.82,0.82,0.82,0.81,0.82,0.82,0.82,0.82,0.82,0.83,0.83,0.83,0.84,0.84,0.84,0.85,0.85,0.85,0.84,0.85,0.85,0.85,0.85,0.85,0.85,0.85,0.86,0.85,0.85,0.85,0.86,0.86,0.86,0.87,0.87,0.86,0.86,0.87,0.86,0.87,0.87,0.87,0.87,0.87,0.88…
P23378	0.89,0.88,0.88,0.88,0.87,0.88,0.88,0.88,0.88,0.89,0.88,0.88,0.89,0.89,0.89,0.89,0.90,0.90,0.90,0.90,0.90,0.90,0.90,0.90,0.90,0.90,0.89,0.90,0.89,0.88,0.88,0.87,0.86,0.85,0.85,0.84,0.84,0.83,0.82,0.82,0.80,0.79,0.77,0.75,0.74,0.73,0.71,0.69,0.68,0.65,0.64,0.64,0.63,0.61,0.59,0.58,0.57,0.54,0.52,0.52,0.50,0.48,0.48,0.46,0.45,0.44,0.43,0.42,0.40,0.39,0.38,0.37,0.37,0.35,0.34,0.33,0.33,0.33,0.31,0.31…
Q9UJ14	0.89,0.89,0.89,0.89,0.89,0.89,0.89,0.89,0.89,0.89,0.89,0.89,0.90,0.90,0.90,0.90,0.90,0.90,0.90,0.90,0.90,0.90,0.90,0.90,0.90,0.89,0.89,0.90,0.89,0.90,0.89,0.89,0.89,0.89,0.90,0.90,0.89,0.89,0.88,0.87,0.87,0.86,0.86,0.86,0.85,0.85,0.85,0.85,0.85,0.85,0.85,0.85,0.85,0.85,0.85,0.85,0.86,0.86,0.85,0.86,0.86,0.86,0.85,0.85,0.85,0.85,0.86,0.85,0.85,0.85,0.84,0.84,0.83,0.82,0.82,0.80,0.80,0.80,0.80,0.81…
Q16445	0.63,0.63,0.63,0.63,0.62,0.62,0.62,0.62,0.61,0.62,0.60,0.59,0.59,0.59,0.58,0.57,0.57,0.57,0.56,0.55,0.56,0.56,0.54,0.53,0.52,0.52,0.52,0.50,0.49,0.48,0.48,0.50,0.50,0.49,0.49,0.47,0.47,0.46,0.46,0.45,0.43,0.42,0.41,0.39,0.39,0.38,0.37,0.35,0.36,0.35,0.34,0.33,0.34,0.34,0.33,0.33,0.33,0.32,0.30,0.31,0.30,0.29,0.27,0.27,0.26,0.26,0.24,0.24,0.24,0.25,0.25,0.23,0.22,0.21,0.21,0.21,0.23,0.22,0.24,0.24…
Q8WWB7	0.83,0.82,0.81,0.81,0.80,0.79,0.79,0.79,0.78,0.79,0.79,0.79,0.78,0.78,0.76,0.75,0.75,0.74,0.73,0.73,0.71,0.70,0.68,0.68,0.66,0.64,0.63,0.61,0.61,0.60,0.59,0.59,0.59,0.57,0.55,0.53,0.51,0.50,0.48,0.47,0.45,0.44,0.43,0.43,0.43,0.42,0.41,0.39,0.37,0.36,0.34,0.31,0.30,0.28,0.27,0.27,0.26,0.25,0.23,0.23,0.21,0.21,0.19,0.19,0.18,0.19,0.19,0.19,0.20,0.18,0.18,0.17,0.16,0.15,0.16,0.16,0.17,0.18,0.18,0.19…
Q9H227	0.17,0.18,0.20,0.20,0.21,0.22,0.21,0.21,0.22,0.21,0.20,0.20,0.19,0.19,0.19,0.18,0.19,0.20,0.20,0.22,0.23,0.23,0.22,0.23,0.24,0.23,0.21,0.22,0.22,0.22,0.23,0.23,0.23,0.23,0.23,0.24,0.25,0.26,0.26,0.27,0.28,0.27,0.27,0.26,0.26,0.25,0.25,0.26,0.26,0.26,0.26,0.27,0.27,0.27,0.27,0.27,0.27,0.26,0.24,0.24,0.22,0.20,0.19,0.19,0.18,0.17,0.16,0.16,0.17,0.19,0.20,0.20,0.20,0.21,0.22,0.22,0.22,0.22,0.21,0.21…
O43716	0.81,0.82,0.82,0.81,0.81,0.81,0.82,0.81,0.81,0.80,0.81,0.79,0.78,0.78,0.77,0.76,0.74,0.73,0.73,0.72,0.70,0.69,0.68,0.66,0.65,0.64,0.64,0.62,0.63,0.63,0.63,0.62,0.61,0.60,0.58,0.58,0.56,0.56,0.55,0.55,0.53,0.52,0.51,0.50,0.49,0.49,0.48,0.48,0.48,0.47,0.47,0.47,0.49,0.50,0.49,0.49,0.50,0.51,0.52,0.52,0.53,0.54,0.54,0.55,0.56,0.58,0.58,0.59,0.61,0.61,0.61,0.61,0.61,0.63,0.64,0.66,0.66,0.68,0.67,0.67…
P07359	0.69,0.68,0.67,0.67,0.66,0.67,0.67,0.66,0.65,0.63,0.61,0.60,0.58,0.57,0.57,0.57,0.57,0.56,0.57,0.56,0.55,0.53,0.53,0.54,0.53,0.52,0.53,0.52,0.51,0.49,0.48,0.46,0.44,0.42,0.41,0.40,0.38,0.36,0.35,0.35,0.36,0.35,0.34,0.33,0.32,0.32,0.30,0.29,0.29,0.29,0.30,0.31,0.31,0.31,0.32,0.30,0.30,0.28,0.28,0.27,0.26,0.27,0.26,0.26,0.25,0.25,0.25,0.24,0.24,0.25,0.25,0.25,0.27,0.27,0.27,0.27,0.27,0.27,0.27,0.26…
Q14956	0.72,0.71,0.69,0.68,0.65,0.63,0.63,0.61,0.59,0.58,0.59,0.60,0.61,0.60,0.59,0.59,0.60,0.59,0.58,0.59,0.59,0.56,0.56,0.54,0.54,0.54,0.52,0.51,0.51,0.50,0.49,0.49,0.49,0.48,0.47,0.47,0.47,0.46,0.44,0.42,0.40,0.39,0.40,0.41,0.42,0.42,0.44,0.44,0.44,0.45,0.47,0.44,0.42,0.42,0.43,0.42,0.42,0.41,0.41,0.41,0.40,0.39,0.40,0.39,0.39,0.38,0.37,0.37,0.36,0.35,0.36,0.35,0.35,0.34,0.34,0.33,0.32,0.30,0.31,0.31…
Q5UAW9	0.50,0.48,0.47,0.47,0.45,0.45,0.45,0.44,0.42,0.42,0.42,0.40,0.40,0.40,0.39,0.38,0.38,0.39,0.38,0.38,0.39,0.37,0.36,0.35,0.34,0.33,0.31,0.31,0.31,0.29,0.29,0.29,0.27,0.25,0.26,0.25,0.24,0.24,0.24,0.24,0.23,0.24,0.24,0.23,0.23,0.24,0.23,0.22,0.23,0.24,0.25,0.24,0.26,0.26,0.28,0.28,0.30,0.29,0.28,0.28,0.28,0.26,0.26,0.25,0.25,0.24,0.23,0.23,0.22,0.22,0.22,0.22,0.21,0.21,0.22,0.21,0.21,0.21,0.21,0.20…
Q9BQQ3	0.46,0.45,0.44,0.45,0.46,0.45,0.43,0.42,0.41,0.43,0.42,0.42,0.41,0.41,0.40,0.39,0.38,0.37,0.36,0.35,0.34,0.32,0.30,0.29,0.30,0.29,0.27,0.26,0.25,0.25,0.27,0.26,0.26,0.27,0.26,0.26,0.27,0.28,0.28,0.29,0.29,0.30,0.30,0.30,0.30,0.30,0.30,0.31,0.31,0.31,0.29,0.28,0.27,0.27,0.27,0.27,0.28,0.29,0.30,0.31,0.33,0.33,0.34,0.34,0.34,0.32,0.31,0.32,0.34,0.33,0.34,0.33,0.33,0.31,0.31,0.31,0.30,0.29,0.29,0.29…
Q14410	0.35,0.35,0.33,0.32,0.31,0.30,0.29,0.28,0.27,0.26,0.28,0.28,0.28,0.29,0.28,0.28,0.27,0.28,0.28,0.28,0.28,0.27,0.25,0.25,0.24,0.23,0.22,0.23,0.22,0.24,0.24,0.24,0.24,0.24,0.24,0.25,0.25,0.26,0.27,0.26,0.26,0.27,0.27,0.27,0.27,0.28,0.28,0.28,0.29,0.30,0.29,0.28,0.28,0.29,0.27,0.28,0.30,0.31,0.31,0.31,0.31,0.31,0.30,0.31,0.29,0.30,0.29,0.27,0.26,0.25,0.22,0.21,0.21,0.21,0.21,0.21,0.20,0.20,0.19,0.18…
P0C5Y9	0.89,0.87,0.84,0.83,0.82,0.80,0.81,0.78,0.79,0.77,0.76,0.74,0.73,0.73,0.71,0.70,0.70,0.69,0.68,0.67,0.67,0.66,0.65,0.65,0.63,0.63,0.63,0.61,0.60,0.61,0.60,0.58,0.56,0.54,0.54,0.53,0.51,0.50,0.48,0.47,0.46,0.46,0.46,0.47,0.47,0.45,0.45,0.44,0.45,0.43,0.42,0.42,0.43,0.42,0.41,0.42,0.44,0.43,0.44,0.45,0.46,0.46,0.46,0.45,0.44,0.44,0.42,0.40,0.41,0.40,0.38,0.36,0.36,0.38,0.38,0.39,0.39,0.39,0.39,0.40…
P16104	0.77,0.75,0.75,0.72,0.73,0.71,0.70,0.67,0.66,0.66,0.64,0.63,0.63,0.62,0.61,0.61,0.61,0.60,0.61,0.61,0.61,0.61,0.61,0.59,0.58,0.58,0.57,0.55,0.53,0.52,0.52,0.51,0.48,0.47,0.46,0.45,0.44,0.44,0.43,0.44,0.44,0.43,0.42,0.42,0.43,0.41,0.41,0.40,0.41,0.40,0.39,0.40,0.41,0.41,0.42,0.43,0.44,0.45,0.45,0.43,0.43,0.42,0.40,0.38,0.38,0.37,0.36,0.34,0.34,0.36,0.36,0.36,0.37,0.37,0.38,0.39,0.39,0.39,0.39,0.41…
Q7RTV2	0.25,0.24,0.23,0.22,0.22,0.22,0.23,0.23,0.24,0.24,0.24,0.24,0.25,0.25,0.24,0.26,0.26,0.26,0.27,0.27,0.27,0.25,0.24,0.22,0.22,0.24,0.25,0.26,0.26,0.26,0.28,0.27,0.28,0.30,0.30,0.28,0.29,0.28,0.29,0.29,0.30,0.33,0.33,0.35,0.35,0.35,0.35,0.34,0.35,0.35,0.35,0.33,0.34,0.33,0.33,0.33,0.32,0.32,0.32,0.32,0.31,0.32,0.32,0.32,0.33,0.34,0.34,0.33,0.32,0.33,0.34,0.33,0.32,0.32,0.31,0.31,0.32,0.32,0.32,0.32…
A0A096LPI5	0.87,0.87,0.86,0.85,0.85,0.86,0.85,0.84,0.84,0.84,0.84,0.84,0.83,0.84,0.83,0.83,0.83,0.83,0.83,0.83,0.83,0.82,0.82,0.82,0.82,0.82,0.81,0.80,0.80,0.80,0.78,0.78,0.77,0.77,0.76,0.76,0.75,0.74,0.73,0.73,0.73,0.74,0.73,0.74,0.74,0.74,0.74,0.73,0.74,0.73,0.73,0.73,0.74,0.73,0.74,0.74,0.73,0.74,0.74,0.74,0.74,0.74,0.75,0.74,0.74,0.74,0.74,0.74,0.75,0.75,0.75,0.76,0.77,0.77,0.77,0.78,0.78,0.79,0.80,0.81…
Q58FF6	0.30,0.30,0.29,0.28,0.27,0.26,0.25,0.26,0.25,0.24,0.25,0.25,0.25,0.25,0.26,0.27,0.28,0.29,0.29,0.30,0.29,0.31,0.30,0.29,0.31,0.32,0.31,0.30,0.29,0.28,0.26,0.25,0.25,0.25,0.26,0.28,0.30,0.31,0.30,0.30,0.31,0.31,0.30,0.30,0.30,0.30,0.30,0.31,0.30,0.31,0.31,0.31,0.31,0.31,0.31,0.31,0.30,0.29,0.28,0.27,0.28,0.28,0.27,0.27,0.27,0.25,0.25,0.25,0.25,0.26,0.27,0.29,0.28,0.30,0.32,0.31,0.32,0.32,0.32,0.33…
Q14520	0.84,0.85,0.85,0.85,0.85,0.85,0.84,0.84,0.84,0.83,0.83,0.83,0.83,0.84,0.83,0.84,0.84,0.83,0.83,0.84,0.84,0.83,0.83,0.84,0.84,0.84,0.84,0.84,0.84,0.83,0.83,0.84,0.84,0.84,0.84,0.85,0.85,0.85,0.86,0.85,0.86,0.85,0.85,0.85,0.83,0.84,0.83,0.82,0.82,0.81,0.82,0.82,0.82,0.82,0.80,0.79,0.77,0.77,0.76,0.75,0.73,0.71,0.70,0.69,0.68,0.65,0.64,0.63,0.62,0.61,0.61,0.61,0.61,0.60,0.59,0.58,0.56,0.55,0.54,0.53…
P08397	0.79,0.76,0.73,0.70,0.67,0.65,0.65,0.64,0.63,0.62,0.60,0.59,0.58,0.57,0.55,0.55,0.54,0.53,0.52,0.52,0.51,0.49,0.48,0.47,0.46,0.45,0.44,0.44,0.42,0.41,0.40,0.39,0.37,0.35,0.34,0.32,0.31,0.29,0.29,0.28,0.28,0.30,0.30,0.31,0.33,0.34,0.34,0.34,0.34,0.33,0.34,0.35,0.35,0.36,0.37,0.37,0.37,0.36,0.37,0.38,0.37,0.36,0.37,0.36,0.34,0.35,0.35,0.35,0.34,0.34,0.33,0.33,0.31,0.31,0.31,0.30,0.30,0.29,0.30,0.30…
P49773	0.44,0.42,0.41,0.41,0.41,0.42,0.42,0.44,0.43,0.44,0.44,0.43,0.43,0.43,0.42,0.44,0.43,0.42,0.41,0.40,0.39,0.38,0.37,0.37,0.38,0.38,0.38,0.37,0.39,0.38,0.37,0.36,0.35,0.33,0.32,0.30,0.29,0.30,0.30,0.30,0.31,0.30,0.31,0.32,0.32,0.31,0.32,0.33,0.33,0.32,0.32,0.33,0.33,0.33,0.33,0.32,0.30,0.30,0.31,0.31,0.31,0.33,0.33,0.33,0.31,0.31,0.31,0.31,0.32,0.31,0.32,0.35,0.36,0.36,0.37,0.38,0.38,0.38,0.38,0.38…
P38484	0.82,0.81,0.82,0.82,0.82,0.82,0.82,0.81,0.80,0.78,0.77,0.75,0.73,0.72,0.72,0.71,0.70,0.69,0.69,0.67,0.66,0.64,0.62,0.61,0.59,0.57,0.56,0.54,0.52,0.51,0.51,0.49,0.49,0.48,0.49,0.49,0.48,0.49,0.48,0.48,0.46,0.45,0.43,0.41,0.39,0.38,0.35,0.34,0.33,0.33,0.35,0.35,0.36,0.37,0.36,0.35,0.35,0.34,0.35,0.35,0.36,0.36,0.37,0.37,0.37,0.37,0.37,0.39,0.38,0.39,0.39,0.38,0.40,0.38,0.38,0.36,0.33,0.34,0.33,0.32…
P08779	0.93,0.92,0.92,0.92,0.92,0.91,0.91,0.91,0.91,0.92,0.91,0.91,0.91,0.91,0.91,0.91,0.91,0.91,0.91,0.91,0.91,0.91,0.91,0.91,0.91,0.91,0.91,0.91,0.90,0.90,0.90,0.90,0.90,0.89,0.89,0.89,0.89,0.89,0.89,0.89,0.89,0.89,0.90,0.89,0.90,0.90,0.89,0.90,0.90,0.89,0.88,0.89,0.89,0.89,0.89,0.90,0.90,0.89,0.89,0.89,0.89,0.89,0.90,0.89,0.89,0.89,0.89,0.90,0.89,0.90,0.90,0.90,0.90,0.90,0.91,0.91,0.91,0.91,0.90,0.91…
P49441	0.12,0.11,0.11,0.13,0.14,0.17,0.19,0.19,0.18,0.19,0.21,0.20,0.20,0.20,0.21,0.21,0.21,0.23,0.24,0.24,0.24,0.24,0.25,0.24,0.25,0.27,0.27,0.27,0.28,0.28,0.27,0.27,0.27,0.27,0.27,0.27,0.27,0.26,0.26,0.26,0.26,0.27,0.27,0.27,0.26,0.26,0.26,0.26,0.25,0.27,0.27,0.25,0.26,0.27,0.27,0.26,0.27,0.27,0.25,0.24,0.24,0.23,0.24,0.23,0.23,0.22,0.22,0.23,0.24,0.25,0.26,0.26,0.27,0.27,0.29,0.29,0.30,0.32,0.33,0.33…
P26006	0.82,0.82,0.81,0.80,0.80,0.79,0.79,0.80,0.79,0.78,0.78,0.76,0.74,0.72,0.70,0.68,0.67,0.67,0.66,0.64,0.63,0.61,0.58,0.57,0.55,0.55,0.53,0.53,0.52,0.50,0.47,0.46,0.43,0.42,0.40,0.39,0.37,0.35,0.34,0.33,0.32,0.31,0.31,0.31,0.30,0.31,0.30,0.29,0.26,0.25,0.24,0.22,0.21,0.21,0.21,0.22,0.22,0.22,0.21,0.22,0.24,0.25,0.27,0.29,0.28,0.29,0.28,0.27,0.25,0.24,0.24,0.24,0.24,0.24,0.24,0.24,0.25,0.25,0.27,0.28…
Q8IYV9	0.71,0.67,0.64,0.62,0.61,0.58,0.59,0.59,0.57,0.56,0.56,0.55,0.53,0.53,0.53,0.52,0.51,0.52,0.52,0.51,0.50,0.49,0.49,0.47,0.45,0.45,0.44,0.44,0.44,0.42,0.42,0.42,0.40,0.38,0.38,0.37,0.35,0.34,0.34,0.34,0.33,0.33,0.34,0.34,0.34,0.36,0.36,0.36,0.36,0.38,0.39,0.41,0.41,0.41,0.41,0.40,0.40,0.39,0.38,0.37,0.38,0.38,0.37,0.37,0.37,0.37,0.36,0.36,0.34,0.33,0.33,0.33,0.32,0.32,0.34,0.33,0.32,0.33,0.33,0.33…
P12268	0.68,0.67,0.64,0.62,0.61,0.62,0.63,0.62,0.62,0.60,0.59,0.57,0.57,0.56,0.54,0.54,0.53,0.52,0.53,0.53,0.53,0.52,0.52,0.50,0.49,0.47,0.47,0.46,0.44,0.43,0.41,0.39,0.38,0.37,0.36,0.34,0.33,0.34,0.34,0.35,0.35,0.34,0.33,0.33,0.33,0.32,0.30,0.28,0.26,0.25,0.26,0.25,0.25,0.24,0.24,0.24,0.24,0.24,0.23,0.22,0.21,0.19,0.18,0.16,0.16,0.15,0.15,0.13,0.12,0.12,0.10,0.10,0.10,0.10,0.09,0.11,0.11,0.11,0.10,0.10…
Q86VZ6	0.63,0.63,0.61,0.62,0.62,0.61,0.61,0.60,0.58,0.58,0.58,0.56,0.55,0.55,0.55,0.55,0.55,0.54,0.55,0.55,0.55,0.54,0.54,0.53,0.51,0.51,0.51,0.52,0.52,0.52,0.52,0.53,0.54,0.56,0.57,0.57,0.57,0.56,0.55,0.57,0.57,0.57,0.58,0.59,0.58,0.58,0.58,0.58,0.57,0.59,0.59,0.60,0.61,0.61,0.61,0.61,0.61,0.62,0.63,0.63,0.63,0.64,0.65,0.65,0.66,0.68,0.68,0.68,0.69,0.69,0.70,0.70,0.70,0.71,0.70,0.71,0.72,0.73,0.74,0.74…
Q6B0I6	0.63,0.63,0.61,0.60,0.60,0.60,0.60,0.57,0.57,0.57,0.55,0.54,0.55,0.53,0.52,0.50,0.50,0.49,0.48,0.47,0.47,0.45,0.42,0.40,0.38,0.36,0.34,0.31,0.29,0.27,0.24,0.24,0.23,0.23,0.24,0.23,0.24,0.23,0.23,0.23,0.23,0.24,0.23,0.25,0.26,0.25,0.23,0.24,0.25,0.25,0.23,0.24,0.25,0.23,0.24,0.24,0.24,0.23,0.23,0.25,0.25,0.26,0.28,0.28,0.29,0.29,0.30,0.30,0.31,0.31,0.33,0.34,0.34,0.36,0.37,0.35,0.34,0.33,0.33,0.34…
Q8TBQ9	0.49,0.48,0.49,0.48,0.48,0.49,0.49,0.48,0.48,0.49,0.49,0.48,0.48,0.50,0.50,0.50,0.51,0.51,0.51,0.51,0.50,0.49,0.49,0.48,0.48,0.48,0.47,0.46,0.46,0.46,0.46,0.47,0.49,0.48,0.48,0.50,0.49,0.49,0.50,0.50,0.49,0.50,0.51,0.49,0.50,0.50,0.49,0.49,0.50,0.51,0.51,0.52,0.53,0.53,0.52,0.51,0.51,0.50,0.51,0.50,0.50,0.51,0.51,0.51,0.52,0.52,0.51,0.52,0.52,0.52,0.53,0.54
P33176	0.39,0.37,0.37,0.40,0.40,0.41,0.40,0.41,0.41,0.40,0.39,0.40,0.40,0.40,0.41,0.42,0.42,0.41,0.40,0.39,0.38,0.37,0.38,0.37,0.37,0.36,0.36,0.35,0.35,0.36,0.35,0.35,0.36,0.37,0.38,0.39,0.40,0.38,0.39,0.40,0.38,0.36,0.37,0.37,0.35,0.33,0.33,0.34,0.32,0.31,0.32,0.32,0.30,0.30,0.29,0.28,0.27,0.26,0.25,0.25,0.25,0.25,0.24,0.22,0.20,0.19,0.20,0.20,0.20,0.20,0.19,0.20,0.21,0.20,0.20,0.18,0.18,0.18,0.18,0.18…
Q14952	0.72,0.72,0.72,0.70,0.69,0.70,0.69,0.68,0.66,0.65,0.64,0.63,0.61,0.61,0.62,0.61,0.60,0.59,0.57,0.57,0.57,0.56,0.55,0.54,0.52,0.52,0.50,0.49,0.48,0.47,0.46,0.46,0.45,0.44,0.43,0.42,0.40,0.38,0.37,0.35,0.33,0.31,0.31,0.29,0.30,0.31,0.30,0.30,0.30,0.31,0.31,0.31,0.32,0.32,0.32,0.31,0.31,0.33,0.34,0.35,0.33,0.33,0.32,0.32,0.30,0.32,0.32,0.33,0.34,0.34,0.35,0.36,0.35,0.35,0.34,0.34,0.33,0.33,0.34,0.33…
Q719H9	0.90,0.91,0.89,0.89,0.88,0.86,0.86,0.85,0.84,0.82,0.81,0.79,0.77,0.75,0.73,0.71,0.70,0.70,0.70,0.69,0.68,0.66,0.64,0.62,0.61,0.59,0.58,0.56,0.54,0.52,0.51,0.50,0.50,0.47,0.46,0.44,0.42,0.40,0.38,0.37,0.35,0.35,0.35,0.34,0.34,0.33,0.33,0.32,0.31,0.32,0.34,0.34,0.35,0.35,0.35,0.36,0.36,0.37,0.36,0.36,0.35,0.36,0.35,0.35,0.35,0.35,0.34,0.34,0.34,0.34,0.33,0.33,0.33,0.32,0.33,0.33,0.34,0.35,0.35,0.38…
Q3LI63	0.89,0.90,0.88,0.88,0.89,0.88,0.88,0.87,0.88,0.87,0.87,0.87,0.86,0.87,0.87,0.87,0.87,0.87,0.87,0.87,0.87,0.87,0.87,0.87,0.86,0.86,0.86,0.86,0.86,0.86,0.86,0.86,0.87,0.86,0.86,0.86,0.86,0.86,0.86,0.86,0.86,0.85,0.85,0.86,0.86,0.85,0.86,0.85,0.86,0.85,0.86,0.86,0.86,0.87,0.87,0.86
Q9NPI9	0.75,0.75,0.75,0.74,0.72,0.71,0.70,0.69,0.68,0.68,0.68,0.66,0.67,0.67,0.66,0.64,0.63,0.62,0.61,0.61,0.60,0.59,0.59,0.57,0.56,0.56,0.57,0.56,0.56,0.55,0.56,0.55,0.55,0.55,0.55,0.55,0.54,0.54,0.53,0.53,0.53,0.53,0.52,0.50,0.49,0.49,0.50,0.49,0.50,0.50,0.50,0.50,0.49,0.49,0.48,0.49,0.49,0.50,0.50,0.51,0.49,0.50,0.50,0.48,0.48,0.48,0.47,0.45,0.43,0.43,0.42,0.40,0.39,0.39,0.38,0.37,0.36,0.37,0.36,0.35…
Q15842	0.71,0.71,0.72,0.73,0.73,0.74,0.74,0.75,0.76,0.76,0.76,0.77,0.76,0.76,0.75,0.73,0.71,0.70,0.69,0.69,0.68,0.66,0.66,0.65,0.64,0.63,0.63,0.63,0.64,0.64,0.64,0.63,0.64,0.64,0.64,0.64,0.64,0.65,0.65,0.65,0.64,0.63,0.62,0.60,0.58,0.58,0.56,0.56,0.55,0.55,0.54,0.52,0.51,0.51,0.50,0.50,0.51,0.52,0.52,0.51,0.50,0.52,0.51,0.50,0.50,0.50,0.48,0.46,0.45,0.44,0.43,0.41,0.41,0.39,0.38,0.38,0.38,0.37,0.36,0.35…
Q96PQ7	0.83,0.83,0.83,0.83,0.82,0.83,0.83,0.83,0.83,0.83,0.83,0.83,0.83,0.83,0.83,0.83,0.84,0.83,0.83,0.84,0.84,0.84,0.83,0.84,0.84,0.84,0.83,0.83,0.83,0.84,0.85,0.85,0.86,0.86,0.85,0.84,0.84,0.84,0.83,0.82,0.81,0.81,0.80,0.79,0.79,0.79,0.78,0.78,0.78,0.79,0.79,0.79,0.79,0.80,0.80,0.81,0.80,0.80,0.80,0.80,0.80,0.80,0.80,0.80,0.80,0.80,0.81,0.81,0.81,0.81,0.81,0.81,0.80,0.80,0.80,0.81,0.82,0.82,0.83,0.84…
Q8WZ60	0.82,0.82,0.82,0.83,0.83,0.83,0.83,0.83,0.84,0.84,0.85,0.85,0.85,0.85,0.85,0.84,0.84,0.83,0.82,0.82,0.82,0.81,0.81,0.81,0.82,0.82,0.81,0.80,0.80,0.80,0.78,0.78,0.77,0.76,0.76,0.75,0.75,0.74,0.73,0.72,0.71,0.69,0.67,0.66,0.64,0.63,0.62,0.61,0.61,0.59,0.58,0.56,0.55,0.53,0.51,0.49,0.48,0.46,0.47,0.48,0.47,0.47,0.46,0.44,0.42,0.40,0.39,0.39,0.38,0.36,0.36,0.36,0.36,0.35,0.35,0.34,0.33,0.33,0.33,0.32…
P05771	0.89,0.89,0.90,0.89,0.88,0.88,0.89,0.89,0.88,0.88,0.86,0.84,0.84,0.82,0.81,0.80,0.77,0.76,0.75,0.73,0.72,0.70,0.69,0.67,0.67,0.66,0.66,0.64,0.62,0.60,0.58,0.56,0.53,0.52,0.51,0.49,0.47,0.46,0.45,0.45,0.44,0.44,0.42,0.39,0.38,0.36,0.34,0.33,0.32,0.30,0.29,0.29,0.28,0.26,0.26,0.26,0.26,0.26,0.25,0.26,0.26,0.26,0.26,0.25,0.26,0.24,0.24,0.23,0.24,0.25,0.27,0.28,0.30,0.31,0.30,0.31,0.31,0.33,0.33,0.32…
A0A0C4DH73	0.73,0.74,0.74,0.71,0.71,0.69,0.69,0.68,0.67,0.67,0.68,0.68,0.67,0.68,0.67,0.67,0.67,0.67,0.66,0.66,0.65,0.63,0.61,0.60,0.58,0.58,0.56,0.56,0.55,0.55,0.54,0.54,0.54,0.54,0.53,0.51,0.50,0.49,0.47,0.46,0.44,0.43,0.43,0.44,0.45,0.44,0.45,0.45,0.44,0.42,0.42,0.41,0.39,0.39,0.38,0.38,0.37,0.38,0.39,0.39,0.38,0.40,0.40,0.39,0.40,0.40,0.40,0.41,0.41,0.40,0.40,0.41,0.40,0.39,0.38,0.38,0.38,0.39,0.39,0.39…
Q9BVA0	0.42,0.43,0.41,0.41,0.39,0.38,0.37,0.35,0.34,0.34,0.35,0.35,0.34,0.33,0.32,0.31,0.31,0.30,0.29,0.28,0.28,0.27,0.25,0.24,0.22,0.21,0.19,0.19,0.19,0.18,0.19,0.19,0.20,0.21,0.21,0.20,0.19,0.18,0.18,0.18,0.17,0.16,0.17,0.17,0.17,0.16,0.17,0.17,0.17,0.17,0.17,0.16,0.17,0.18,0.18,0.19,0.19,0.19,0.19,0.19,0.19,0.18,0.19,0.19,0.19,0.19,0.19,0.19,0.19,0.18,0.19,0.18,0.18,0.17,0.16,0.17,0.18,0.18,0.19,0.20…
O75387	0.35,0.33,0.32,0.31,0.31,0.30,0.29,0.28,0.27,0.26,0.26,0.25,0.24,0.24,0.23,0.22,0.22,0.22,0.21,0.20,0.20,0.19,0.19,0.19,0.18,0.18,0.17,0.18,0.18,0.18,0.18,0.19,0.20,0.21,0.21,0.23,0.25,0.25,0.27,0.29,0.31,0.32,0.34,0.36,0.38,0.37,0.38,0.40,0.40,0.41,0.43,0.43,0.42,0.43,0.44,0.43,0.44,0.44,0.44,0.44,0.44,0.44,0.43,0.43,0.43,0.44,0.44,0.44,0.42,0.42,0.41,0.40,0.39,0.38,0.35,0.35,0.34,0.32,0.32,0.32…
Q5TCM9	0.93,0.94,0.93,0.94,0.93,0.93,0.93,0.93,0.93,0.93,0.93,0.94,0.93,0.93,0.93,0.93,0.93,0.93,0.93,0.93,0.93,0.92,0.92,0.92,0.91,0.90,0.89,0.89,0.89,0.89,0.89,0.89,0.89,0.89,0.89,0.89,0.89,0.89,0.89,0.89,0.89,0.89,0.89,0.89,0.89,0.89,0.89,0.89,0.89,0.89,0.89,0.89,0.88,0.88,0.87,0.87,0.87,0.86,0.86,0.86,0.86,0.86,0.86,0.86,0.86,0.87,0.87,0.89,0.87,0.87,0.87,0.87,0.87,0.87,0.87,0.87,0.87,0.87,0.88,0.88…
Q86VZ4	0.90,0.90,0.90,0.90,0.89,0.89,0.89,0.89,0.89,0.89,0.89,0.89,0.89,0.89,0.88,0.89,0.88,0.88,0.88,0.88,0.88,0.88,0.87,0.86,0.86,0.86,0.86,0.85,0.84,0.83,0.83,0.82,0.81,0.80,0.79,0.78,0.78,0.77,0.76,0.75,0.75,0.74,0.73,0.73,0.72,0.71,0.71,0.71,0.71,0.70,0.69,0.68,0.68,0.67,0.65,0.64,0.63,0.62,0.61,0.60,0.60,0.59,0.58,0.57,0.57,0.58,0.57,0.57,0.56,0.57,0.57,0.57,0.57,0.58,0.57,0.56,0.54,0.54,0.52,0.51…
Q8N386	0.83,0.83,0.82,0.83,0.80,0.81,0.79,0.78,0.78,0.77,0.78,0.76,0.75,0.73,0.73,0.72,0.72,0.70,0.71,0.70,0.70,0.68,0.66,0.64,0.62,0.60,0.60,0.58,0.59,0.57,0.57,0.56,0.54,0.53,0.54,0.53,0.51,0.49,0.48,0.46,0.45,0.44,0.42,0.41,0.39,0.39,0.37,0.36,0.35,0.34,0.32,0.31,0.31,0.32,0.32,0.31,0.31,0.29,0.30,0.28,0.27,0.27,0.28,0.27,0.29,0.31,0.30,0.30,0.30,0.28,0.28,0.26,0.26,0.27,0.26,0.25,0.25,0.26,0.28,0.26…
Q8N7C0	0.86,0.87,0.86,0.84,0.84,0.83,0.80,0.80,0.80,0.78,0.77,0.76,0.76,0.76,0.75,0.74,0.72,0.71,0.69,0.68,0.67,0.66,0.65,0.63,0.63,0.62,0.61,0.58,0.58,0.57,0.55,0.53,0.53,0.52,0.50,0.49,0.48,0.46,0.44,0.43,0.41,0.40,0.38,0.37,0.36,0.35,0.35,0.35,0.34,0.32,0.34,0.33,0.32,0.31,0.30,0.29,0.30,0.31,0.30,0.30,0.30,0.29,0.28,0.27,0.27,0.27,0.25,0.26,0.26,0.26,0.26,0.26,0.26,0.26,0.27,0.27,0.26,0.26,0.26,0.26…
Q9UFC0	0.42,0.42,0.41,0.41,0.41,0.39,0.39,0.38,0.37,0.38,0.37,0.38,0.37,0.37,0.36,0.38,0.37,0.36,0.36,0.36,0.37,0.36,0.35,0.34,0.35,0.34,0.35,0.34,0.33,0.34,0.34,0.33,0.32,0.32,0.31,0.31,0.29,0.30,0.28,0.28,0.29,0.28,0.27,0.29,0.30,0.29,0.30,0.29,0.31,0.31,0.29,0.30,0.29,0.29,0.29,0.29,0.27,0.28,0.28,0.28,0.27,0.26,0.26,0.26,0.26,0.25,0.25,0.25,0.25,0.25,0.26,0.26,0.26,0.26,0.27,0.27,0.26,0.26,0.27,0.27…
Q9BRT6	0.59,0.58,0.58,0.59,0.59,0.58,0.58,0.58,0.57,0.58,0.58,0.57,0.57,0.58,0.57,0.58,0.57,0.58,0.58,0.58,0.57,0.56,0.55,0.55,0.55,0.55,0.55,0.55,0.56,0.56,0.56,0.57,0.58,0.59,0.60,0.61,0.62,0.63,0.63,0.64,0.64,0.65,0.66,0.66,0.67,0.66,0.68,0.68,0.70,0.71,0.71,0.72,0.73,0.74,0.73,0.74,0.73,0.74,0.73,0.74,0.74,0.73,0.75,0.76,0.75,0.74,0.73,0.71,0.72,0.72,0.72,0.72,0.70,0.68,0.67,0.67,0.65,0.64,0.64,0.63…
Q6P5Q4	0.72,0.71,0.71,0.71,0.69,0.68,0.68,0.69,0.69,0.67,0.67,0.67,0.66,0.66,0.65,0.65,0.64,0.64,0.64,0.64,0.65,0.63,0.62,0.62,0.63,0.62,0.62,0.61,0.61,0.61,0.61,0.61,0.61,0.61,0.61,0.60,0.61,0.62,0.62,0.62,0.63,0.63,0.64,0.65,0.64,0.65,0.65,0.65,0.63,0.63,0.63,0.63,0.63,0.64,0.64,0.64,0.64,0.65,0.65,0.64,0.64,0.63,0.64,0.64,0.64,0.63,0.63,0.64,0.65,0.65,0.66,0.67,0.67,0.68,0.68,0.68,0.69,0.69,0.70,0.70…
Q6MZP7	0.87,0.87,0.87,0.86,0.86,0.87,0.87,0.86,0.86,0.86,0.85,0.85,0.85,0.85,0.85,0.85,0.85,0.85,0.85,0.85,0.85,0.84,0.83,0.83,0.84,0.84,0.84,0.84,0.84,0.83,0.83,0.83,0.83,0.83,0.83,0.83,0.83,0.83,0.82,0.82,0.83,0.83,0.83,0.83,0.84,0.83,0.83,0.82,0.83,0.83,0.83,0.84,0.83,0.84,0.84,0.83,0.83,0.83,0.83,0.83,0.84,0.83,0.84,0.84,0.84,0.84,0.84,0.84,0.85,0.84,0.85,0.85,0.85,0.84,0.85,0.84,0.85,0.85,0.85,0.85…
D6RGH6	0.89,0.89,0.88,0.88,0.87,0.88,0.88,0.88,0.87,0.87,0.87,0.87,0.87,0.88,0.88,0.88,0.88,0.88,0.88,0.88,0.89,0.88,0.87,0.88,0.88,0.88,0.87,0.87,0.88,0.88,0.88,0.88,0.88,0.88,0.89,0.89,0.88,0.89,0.88,0.88,0.88,0.88,0.88,0.88,0.89,0.88,0.88,0.88,0.88,0.88,0.88,0.88,0.88,0.87,0.87,0.87,0.86,0.85,0.85,0.84,0.83,0.82,0.81,0.81,0.81,0.80,0.80,0.80,0.80,0.79,0.80,0.80,0.79,0.79,0.79,0.79,0.79,0.79,0.79,0.79…
Q9NTJ4	0.46,0.45,0.46,0.47,0.47,0.47,0.47,0.48,0.49,0.48,0.46,0.46,0.45,0.45,0.44,0.43,0.43,0.43,0.44,0.43,0.44,0.42,0.41,0.40,0.39,0.37,0.36,0.34,0.34,0.32,0.34,0.33,0.33,0.33,0.34,0.34,0.35,0.36,0.35,0.35,0.37,0.38,0.39,0.38,0.38,0.39,0.38,0.39,0.38,0.37,0.38,0.39,0.39,0.38,0.38,0.38,0.38,0.38,0.36,0.35,0.34,0.33,0.33,0.32,0.32,0.31,0.32,0.32,0.32,0.33,0.35,0.33,0.33,0.33,0.34,0.33,0.32,0.30,0.29,0.29…
Q9UBF1	0.89,0.89,0.89,0.89,0.90,0.89,0.89,0.88,0.89,0.88,0.88,0.88,0.88,0.88,0.88,0.89,0.89,0.89,0.88,0.89,0.89,0.88,0.89,0.89,0.88,0.88,0.88,0.88,0.88,0.88,0.88,0.88,0.88,0.88,0.89,0.88,0.89,0.89,0.89,0.89,0.89,0.89,0.89,0.88,0.88,0.88,0.89,0.89,0.90,0.90,0.89,0.90,0.90,0.90,0.90,0.89,0.89,0.89,0.89,0.89,0.89,0.89,0.89,0.89,0.88,0.89,0.89,0.90,0.90,0.90,0.90,0.90,0.90,0.90,0.90,0.90,0.90,0.90,0.91,0.90…
Q9H213	0.73,0.72,0.72,0.72,0.71,0.72,0.71,0.72,0.72,0.72,0.73,0.74,0.74,0.75,0.75,0.75,0.75,0.76,0.76,0.76,0.75,0.76,0.75,0.75,0.76,0.76,0.76,0.76,0.77,0.77,0.77,0.77,0.78,0.79,0.79,0.81,0.81,0.82,0.83,0.84,0.84,0.85,0.86,0.86,0.87,0.88,0.88,0.89,0.89,0.89,0.89,0.89,0.89,0.89,0.89,0.89,0.90,0.90,0.89,0.89,0.89,0.89,0.89,0.87,0.86,0.85,0.84,0.82,0.81,0.79,0.77,0.75,0.73,0.71,0.68,0.66,0.64,0.62,0.60,0.58…
P59942	0.72,0.72,0.73,0.73,0.73,0.74,0.75,0.75,0.76,0.76,0.77,0.77,0.78,0.78,0.79,0.79,0.79,0.79,0.80,0.80,0.80,0.80,0.80,0.81,0.81,0.82,0.83,0.83,0.84,0.84,0.85,0.86,0.87,0.87,0.88,0.89,0.89,0.89,0.90,0.89,0.89,0.88,0.88,0.88,0.87,0.86,0.85,0.84,0.84,0.83,0.83,0.82,0.81,0.80,0.79,0.78,0.77,0.76,0.76,0.75,0.75,0.74,0.73,0.72,0.71,0.70,0.69,0.68,0.68,0.66,0.65,0.64,0.64,0.63,0.62,0.61,0.60,0.59,0.58,0.58…
Q6ZN04	0.92,0.92,0.92,0.92,0.91,0.91,0.90,0.90,0.89,0.89,0.88,0.88,0.86,0.85,0.85,0.84,0.82,0.81,0.81,0.80,0.80,0.80,0.79,0.79,0.77,0.77,0.77,0.77,0.77,0.77,0.77,0.76,0.76,0.76,0.76,0.75,0.75,0.75,0.74,0.74,0.74,0.74,0.73,0.73,0.72,0.72,0.71,0.70,0.70,0.68,0.68,0.66,0.66,0.66,0.66,0.66,0.65,0.64,0.64,0.63,0.62,0.61,0.59,0.60,0.60,0.60,0.60,0.58,0.56,0.55,0.54,0.53,0.52,0.52,0.51,0.49,0.49,0.46,0.47,0.45…
P01700	0.80,0.79,0.77,0.76,0.74,0.73,0.74,0.74,0.73,0.74,0.73,0.72,0.73,0.72,0.72,0.71,0.70,0.69,0.68,0.67,0.66,0.65,0.63,0.62,0.62,0.60,0.58,0.56,0.55,0.55,0.54,0.53,0.51,0.50,0.48,0.47,0.45,0.43,0.42,0.42,0.43,0.43,0.43,0.43,0.43,0.44,0.43,0.40,0.39,0.39,0.37,0.37,0.37,0.36,0.35,0.36,0.37,0.37,0.37,0.39,0.38,0.38,0.37,0.37,0.37,0.36,0.38,0.39,0.40,0.41,0.39,0.39,0.38,0.38,0.37,0.38,0.39,0.39,0.39,0.41…
Q8NA72	0.88,0.88,0.87,0.87,0.86,0.85,0.84,0.83,0.82,0.82,0.81,0.81,0.80,0.79,0.78,0.78,0.78,0.77,0.77,0.76,0.76,0.76,0.76,0.75,0.75,0.76,0.76,0.76,0.76,0.76,0.76,0.77,0.77,0.78,0.78,0.77,0.77,0.76,0.76,0.76,0.76,0.76,0.76,0.76,0.77,0.77,0.78,0.78,0.78,0.78,0.79,0.79,0.80,0.81,0.82,0.83,0.83,0.84,0.85,0.85,0.86,0.87,0.87,0.86,0.87,0.87,0.86,0.86,0.87,0.86,0.86,0.86,0.86,0.86,0.86,0.86,0.86,0.86,0.87,0.87…
Q8WZ82	0.31,0.30,0.31,0.33,0.34,0.33,0.32,0.33,0.32,0.32,0.34,0.33,0.32,0.34,0.34,0.35,0.34,0.35,0.34,0.34,0.33,0.31,0.29,0.27,0.27,0.25,0.26,0.25,0.26,0.27,0.29,0.31,0.32,0.34,0.37,0.38,0.39,0.41,0.42,0.43,0.43,0.45,0.47,0.46,0.46,0.46,0.47,0.47,0.47,0.47,0.47,0.45,0.44,0.44,0.42,0.41,0.41,0.42,0.43,0.43,0.44,0.44,0.45,0.45,0.45,0.46,0.47,0.47,0.48,0.48,0.48,0.47,0.45,0.44,0.42,0.41,0.40,0.39,0.37,0.36…
Q01453	0.33,0.31,0.30,0.31,0.31,0.31,0.31,0.30,0.29,0.29,0.28,0.30,0.30,0.30,0.30,0.29,0.28,0.28,0.28,0.28,0.28,0.27,0.26,0.26,0.25,0.27,0.28,0.28,0.29,0.30,0.30,0.31,0.33,0.33,0.35,0.35,0.36,0.37,0.37,0.39,0.39,0.38,0.40,0.41,0.39,0.39,0.40,0.40,0.40,0.40,0.41,0.40,0.39,0.39,0.38,0.38,0.39,0.40,0.40,0.39,0.39,0.39,0.38,0.39,0.39,0.39,0.37,0.37,0.37,0.36,0.36,0.36,0.36,0.35,0.35,0.32,0.33,0.33,0.31,0.30…
Q9ULU4	0.90,0.90,0.90,0.91,0.91,0.90,0.90,0.90,0.90,0.90,0.90,0.90,0.90,0.90,0.90,0.90,0.90,0.90,0.90,0.90,0.90,0.89,0.89,0.89,0.88,0.88,0.88,0.88,0.88,0.87,0.87,0.87,0.87,0.87,0.88,0.87,0.87,0.88,0.88,0.88,0.88,0.87,0.87,0.86,0.86,0.85,0.85,0.85,0.84,0.84,0.84,0.84,0.84,0.83,0.84,0.84,0.84,0.84,0.84,0.83,0.82,0.81,0.81,0.81,0.81,0.81,0.79,0.77,0.76,0.74,0.72,0.71,0.70,0.68,0.67,0.66,0.66,0.66,0.65,0.63…
Q9P215	0.78,0.77,0.76,0.76,0.77,0.77,0.77,0.78,0.78,0.79,0.78,0.79,0.79,0.80,0.80,0.80,0.80,0.80,0.81,0.81,0.81,0.81,0.81,0.80,0.79,0.80,0.78,0.76,0.74,0.74,0.74,0.73,0.72,0.71,0.71,0.70,0.69,0.70,0.70,0.69,0.68,0.69,0.70,0.68,0.68,0.67,0.67,0.66,0.64,0.63,0.62,0.61,0.59,0.58,0.56,0.54,0.53,0.52,0.51,0.48,0.47,0.46,0.44,0.43,0.44,0.43,0.43,0.44,0.45,0.46,0.46,0.45,0.45,0.46,0.45,0.44,0.44,0.45,0.43,0.43…
Q04941	0.66,0.65,0.65,0.64,0.61,0.61,0.59,0.57,0.57,0.56,0.54,0.53,0.53,0.52,0.50,0.50,0.50,0.48,0.48,0.48,0.47,0.45,0.45,0.44,0.42,0.40,0.40,0.39,0.38,0.38,0.38,0.37,0.35,0.34,0.34,0.33,0.33,0.33,0.32,0.31,0.31,0.30,0.30,0.29,0.29,0.29,0.28,0.28,0.30,0.30,0.30,0.31,0.32,0.33,0.34,0.36,0.37,0.37,0.38,0.38,0.37,0.38,0.38,0.37,0.36,0.37,0.36,0.35,0.34,0.34,0.34,0.32,0.33,0.33,0.32,0.32,0.33,0.33,0.31,0.32…
P62714	0.43,0.42,0.41,0.41,0.40,0.41,0.40,0.39,0.39,0.39,0.38,0.37,0.37,0.37,0.36,0.35,0.36,0.35,0.35,0.35,0.36,0.34,0.33,0.32,0.30,0.29,0.30,0.30,0.30,0.30,0.31,0.30,0.28,0.28,0.28,0.27,0.26,0.26,0.25,0.23,0.23,0.21,0.21,0.21,0.20,0.20,0.19,0.19,0.19,0.19,0.19,0.19,0.19,0.20,0.20,0.20,0.22,0.22,0.22,0.22,0.20,0.18,0.18,0.17,0.17,0.17,0.17,0.15,0.16,0.14,0.15,0.14,0.14,0.14,0.14,0.14,0.14,0.14,0.14,0.14…
Q8WXW3	0.82,0.83,0.83,0.83,0.83,0.83,0.83,0.83,0.83,0.83,0.83,0.84,0.84,0.84,0.84,0.84,0.85,0.85,0.85,0.85,0.85,0.84,0.85,0.85,0.85,0.85,0.84,0.84,0.84,0.84,0.83,0.81,0.82,0.81,0.81,0.80,0.79,0.78,0.78,0.77,0.76,0.75,0.74,0.73,0.72,0.71,0.71,0.70,0.70,0.70,0.69,0.68,0.67,0.65,0.65,0.63,0.62,0.61,0.60,0.59,0.59,0.58,0.57,0.56,0.55,0.54,0.54,0.54,0.53,0.53,0.53,0.54,0.54,0.54,0.53,0.53,0.53,0.53,0.54,0.54…
Q5SXH7	0.60,0.58,0.56,0.54,0.52,0.52,0.53,0.54,0.54,0.52,0.54,0.53,0.53,0.53,0.52,0.51,0.51,0.51,0.50,0.49,0.48,0.46,0.44,0.42,0.41,0.39,0.38,0.38,0.37,0.36,0.34,0.33,0.31,0.30,0.29,0.29,0.29,0.30,0.30,0.31,0.31,0.32,0.32,0.33,0.33,0.35,0.34,0.33,0.32,0.32,0.32,0.30,0.30,0.30,0.29,0.28,0.28,0.29,0.29,0.30,0.32,0.32,0.32,0.34,0.34,0.34,0.34,0.35,0.33,0.33,0.34,0.34,0.35,0.36,0.36,0.36,0.36,0.35,0.34,0.33…
Q7Z736	0.86,0.86,0.87,0.87,0.87,0.87,0.87,0.87,0.87,0.88,0.88,0.88,0.88,0.88,0.89,0.89,0.89,0.90,0.89,0.89,0.89,0.88,0.88,0.87,0.88,0.88,0.88,0.89,0.89,0.89,0.89,0.90,0.89,0.89,0.89,0.89,0.89,0.89,0.89,0.89,0.89,0.89,0.89,0.89,0.88,0.89,0.89,0.89,0.89,0.89,0.89,0.89,0.89,0.88,0.88,0.88,0.87,0.86,0.85,0.85,0.84,0.84,0.84,0.83,0.83,0.83,0.83,0.82,0.80,0.78,0.77,0.78,0.76,0.76,0.75,0.73,0.72,0.70,0.69,0.68…
Q0VAA5	0.57,0.57,0.59,0.59,0.61,0.62,0.63,0.64,0.65,0.64,0.63,0.61,0.59,0.58,0.57,0.56,0.55,0.54,0.54,0.53,0.54,0.55,0.54,0.55,0.55,0.55,0.55,0.54,0.53,0.53,0.51,0.52,0.49,0.49,0.47,0.46,0.45,0.44,0.41,0.39,0.37,0.35,0.35,0.33,0.31,0.30,0.30,0.28,0.26,0.25,0.24,0.24,0.25,0.25,0.25,0.27,0.28,0.28,0.27,0.29,0.29,0.27,0.28,0.28,0.30,0.29,0.28,0.28,0.30,0.29,0.28,0.28,0.28,0.29,0.29,0.29,0.29,0.29,0.31,0.31…
Q6ZWE6	0.63,0.63,0.60,0.59,0.59,0.59,0.58,0.58,0.59,0.58,0.58,0.59,0.60,0.60,0.61,0.62,0.62,0.63,0.64,0.64,0.65,0.65,0.64,0.65,0.65,0.64,0.65,0.64,0.64,0.65,0.65,0.65,0.66,0.67,0.67,0.68,0.70,0.72,0.72,0.73,0.75,0.76,0.76,0.78,0.79,0.80,0.81,0.82,0.83,0.84,0.85,0.85,0.86,0.85,0.86,0.86,0.86,0.86,0.87,0.86,0.86,0.86,0.86,0.86,0.86,0.86,0.86,0.86,0.86,0.87,0.87,0.87,0.88,0.88,0.88,0.88,0.87,0.88,0.88,0.88…
Q53GL0	0.84,0.82,0.81,0.78,0.76,0.74,0.73,0.70,0.69,0.67,0.66,0.65,0.64,0.65,0.64,0.64,0.65,0.65,0.65,0.64,0.63,0.62,0.61,0.59,0.58,0.55,0.54,0.51,0.50,0.49,0.47,0.46,0.44,0.42,0.40,0.38,0.38,0.37,0.37,0.36,0.37,0.36,0.36,0.37,0.38,0.38,0.38,0.38,0.39,0.38,0.39,0.39,0.38,0.39,0.37,0.37,0.36,0.34,0.33,0.32,0.32,0.33,0.33,0.34,0.37,0.37,0.40,0.40,0.42,0.44,0.43,0.43,0.42,0.43,0.42,0.43,0.42,0.42,0.41,0.39…
Q9H3Y8	0.69,0.69,0.70,0.70,0.71,0.72,0.73,0.73,0.74,0.75,0.75,0.76,0.76,0.76,0.77,0.78,0.78,0.78,0.78,0.78,0.78,0.78,0.78,0.78,0.78,0.78,0.77,0.77,0.78,0.77,0.77,0.77,0.77,0.77,0.77,0.77,0.77,0.77,0.78,0.78,0.78,0.78,0.78,0.78,0.78,0.77,0.77,0.76,0.75,0.75,0.74,0.74,0.74,0.74,0.74,0.73,0.74,0.74,0.74,0.74,0.75,0.75,0.75,0.75,0.75,0.75,0.75,0.76,0.75,0.76,0.76,0.76,0.77,0.78,0.79,0.79,0.81,0.82,0.82,0.83…
Q5THK1	0.90,0.91,0.91,0.90,0.90,0.91,0.91,0.90,0.90,0.90,0.90,0.89,0.89,0.89,0.89,0.88,0.88,0.88,0.88,0.88,0.88,0.88,0.88,0.87,0.87,0.87,0.87,0.87,0.87,0.87,0.87,0.87,0.87,0.87,0.87,0.87,0.86,0.86,0.86,0.86,0.87,0.87,0.86,0.86,0.86,0.86,0.85,0.85,0.85,0.85,0.85,0.85,0.85,0.85,0.86,0.86,0.87,0.87,0.87,0.87,0.87,0.87,0.87,0.86,0.87,0.86,0.87,0.87,0.87,0.87,0.87,0.87,0.87,0.87,0.86,0.86,0.87,0.86,0.85,0.85…
Q8TBF5	0.82,0.82,0.83,0.83,0.83,0.83,0.84,0.83,0.83,0.83,0.83,0.83,0.82,0.83,0.83,0.84,0.83,0.82,0.82,0.83,0.82,0.82,0.81,0.80,0.79,0.77,0.76,0.74,0.74,0.71,0.70,0.68,0.68,0.67,0.67,0.66,0.65,0.64,0.62,0.61,0.58,0.57,0.54,0.53,0.51,0.50,0.48,0.47,0.47,0.46,0.44,0.43,0.44,0.42,0.41,0.40,0.38,0.37,0.36,0.34,0.31,0.30,0.28,0.28,0.27,0.26,0.27,0.26,0.26,0.26,0.25,0.25,0.25,0.26,0.26,0.24,0.23,0.24,0.23,0.23…
P02810	0.65,0.67,0.67,0.67,0.68,0.69,0.70,0.70,0.70,0.70,0.70,0.70,0.71,0.72,0.72,0.72,0.73,0.73,0.74,0.75,0.75,0.75,0.75,0.75,0.76,0.77,0.78,0.78,0.78,0.80,0.81,0.81,0.82,0.83,0.83,0.84,0.85,0.86,0.86,0.86,0.86,0.86,0.86,0.86,0.86,0.86,0.86,0.86,0.86,0.87,0.87,0.87,0.88,0.87,0.87,0.88,0.88,0.87,0.87,0.87,0.87,0.88,0.87,0.87,0.87,0.87,0.87,0.88,0.88,0.88,0.88,0.88,0.88,0.88,0.88,0.88,0.88,0.87,0.87,0.87…
Q92901	0.62,0.60,0.61,0.61,0.60,0.59,0.57,0.56,0.54,0.55,0.55,0.54,0.52,0.54,0.53,0.53,0.53,0.54,0.54,0.55,0.54,0.52,0.50,0.48,0.46,0.44,0.42,0.40,0.39,0.37,0.36,0.35,0.35,0.34,0.34,0.32,0.31,0.31,0.29,0.29,0.29,0.28,0.29,0.30,0.29,0.30,0.30,0.31,0.32,0.33,0.33,0.32,0.33,0.33,0.32,0.31,0.30,0.28,0.26,0.25,0.23,0.23,0.23,0.23,0.23,0.23,0.23,0.23,0.23,0.23,0.23,0.23,0.23,0.23,0.24,0.25,0.28,0.28,0.29,0.30…
Q9Y3U8	0.74,0.75,0.75,0.75,0.75,0.75,0.75,0.75,0.75,0.75,0.76,0.76,0.75,0.74,0.75,0.75,0.74,0.73,0.73,0.72,0.71,0.70,0.69,0.69,0.68,0.68,0.68,0.69,0.68,0.67,0.67,0.66,0.65,0.64,0.64,0.63,0.61,0.60,0.59,0.57,0.55,0.55,0.54,0.54,0.54,0.53,0.53,0.52,0.50,0.49,0.48,0.46,0.45,0.45,0.45,0.44,0.43,0.44,0.44,0.43,0.44,0.44,0.43,0.43,0.44,0.43,0.42,0.41,0.40,0.39,0.39,0.40,0.39,0.38,0.39,0.39,0.39,0.40,0.42,0.42…
Q96DB5	0.87,0.88,0.88,0.88,0.87,0.88,0.88,0.88,0.88,0.88,0.89,0.89,0.89,0.89,0.89,0.89,0.90,0.90,0.90,0.90,0.90,0.90,0.90,0.90,0.90,0.90,0.90,0.90,0.90,0.90,0.90,0.91,0.90,0.90,0.89,0.89,0.88,0.88,0.88,0.87,0.86,0.85,0.84,0.83,0.82,0.81,0.80,0.79,0.77,0.77,0.76,0.74,0.73,0.72,0.71,0.70,0.69,0.69,0.67,0.66,0.65,0.64,0.62,0.61,0.61,0.59,0.57,0.56,0.56,0.54,0.52,0.52,0.50,0.49,0.50,0.49,0.48,0.48,0.47,0.46…
Q8WVD5	0.62,0.61,0.61,0.60,0.59,0.57,0.57,0.57,0.56,0.55,0.55,0.55,0.54,0.53,0.53,0.54,0.54,0.52,0.52,0.52,0.51,0.49,0.48,0.47,0.45,0.44,0.44,0.43,0.41,0.41,0.41,0.39,0.38,0.40,0.40,0.39,0.40,0.39,0.37,0.35,0.35,0.35,0.35,0.34,0.34,0.36,0.37,0.36,0.35,0.36,0.36,0.37,0.36,0.36,0.36,0.36,0.35,0.33,0.34,0.33,0.32,0.32,0.32,0.31,0.31,0.31,0.31,0.32,0.33,0.35,0.35,0.35,0.35,0.36,0.35,0.34,0.34,0.33,0.32,0.32…
Q8TEB7	0.82,0.80,0.79,0.79,0.79,0.78,0.77,0.77,0.76,0.76,0.76,0.77,0.76,0.77,0.77,0.77,0.76,0.77,0.76,0.75,0.74,0.72,0.70,0.68,0.66,0.64,0.62,0.61,0.59,0.58,0.56,0.55,0.53,0.52,0.53,0.52,0.52,0.52,0.53,0.52,0.52,0.52,0.52,0.52,0.51,0.50,0.49,0.48,0.47,0.45,0.44,0.42,0.40,0.39,0.37,0.36,0.35,0.35,0.34,0.34,0.33,0.33,0.33,0.32,0.32,0.33,0.32,0.33,0.33,0.36,0.37,0.37,0.36,0.36,0.35,0.34,0.34,0.35,0.34,0.32…
Q5XPI4	0.88,0.88,0.88,0.88,0.88,0.87,0.87,0.85,0.84,0.81,0.81,0.82,0.82,0.79,0.77,0.76,0.75,0.73,0.71,0.70,0.69,0.67,0.65,0.64,0.63,0.63,0.64,0.64,0.63,0.63,0.63,0.62,0.62,0.62,0.62,0.63,0.62,0.62,0.60,0.59,0.57,0.57,0.55,0.53,0.52,0.52,0.51,0.49,0.49,0.50,0.50,0.48,0.47,0.46,0.48,0.49,0.51,0.51,0.52,0.54,0.55,0.56,0.58,0.60,0.59,0.59,0.56,0.54,0.53,0.53,0.52,0.52,0.51,0.49,0.48,0.46,0.44,0.43,0.43,0.45…
Q6ZMZ0	0.91,0.90,0.90,0.91,0.91,0.92,0.92,0.91,0.91,0.90,0.90,0.90,0.89,0.89,0.88,0.88,0.88,0.88,0.87,0.87,0.87,0.87,0.87,0.87,0.86,0.87,0.87,0.87,0.87,0.87,0.87,0.86,0.86,0.86,0.86,0.87,0.87,0.87,0.88,0.88,0.87,0.88,0.88,0.88,0.88,0.87,0.87,0.87,0.87,0.87,0.87,0.87,0.87,0.88,0.88,0.89,0.88,0.89,0.89,0.90,0.89,0.89,0.89,0.89,0.89,0.89,0.89,0.88,0.88,0.88,0.88,0.88,0.88,0.87,0.87,0.87,0.86,0.86,0.86,0.86…
Q9BY78	0.58,0.58,0.58,0.58,0.58,0.58,0.58,0.58,0.57,0.57,0.57,0.57,0.57,0.56,0.56,0.56,0.56,0.56,0.56,0.56,0.56,0.55,0.54,0.54,0.54,0.54,0.53,0.54,0.53,0.53,0.54,0.53,0.54,0.54,0.54,0.54,0.54,0.54,0.54,0.54,0.54,0.54,0.54,0.53,0.53,0.53,0.52,0.52,0.52,0.52,0.51,0.51,0.51,0.51,0.51,0.51,0.52,0.52,0.51,0.51,0.51,0.51,0.50,0.51,0.51,0.50,0.50,0.51,0.50,0.51,0.52,0.52,0.52,0.52,0.52,0.52,0.52,0.52,0.53,0.52…
Q6ZSG1	0.85,0.85,0.85,0.85,0.86,0.87,0.87,0.87,0.87,0.87,0.87,0.87,0.87,0.87,0.87,0.87,0.87,0.87,0.87,0.87,0.87,0.87,0.87,0.87,0.88,0.88,0.89,0.89,0.88,0.88,0.89,0.89,0.89,0.89,0.89,0.89,0.89,0.89,0.89,0.89,0.88,0.88,0.88,0.88,0.88,0.87,0.87,0.86,0.86,0.86,0.86,0.86,0.86,0.86,0.86,0.86,0.86,0.86,0.86,0.86,0.86,0.86,0.86,0.86,0.85,0.85,0.85,0.85,0.85,0.85,0.85,0.85,0.85,0.85,0.85,0.85,0.85,0.84,0.83,0.83…
Q96EX2	0.56,0.57,0.57,0.57,0.58,0.60,0.61,0.62,0.64,0.64,0.65,0.66,0.66,0.67,0.68,0.68,0.69,0.69,0.70,0.70,0.71,0.71,0.72,0.73,0.73,0.73,0.75,0.76,0.76,0.78,0.79,0.79,0.80,0.81,0.82,0.82,0.84,0.84,0.85,0.86,0.87,0.87,0.87,0.89,0.89,0.89,0.89,0.88,0.88,0.88,0.88,0.88,0.88,0.89,0.89,0.88,0.88,0.88,0.88,0.88,0.88,0.88,0.88,0.88,0.88,0.88,0.88,0.88,0.88,0.88,0.88,0.88,0.88,0.88,0.88,0.88,0.88,0.88,0.88,0.89…
Q8NCN4	0.88,0.88,0.88,0.88,0.88,0.89,0.89,0.89,0.88,0.89,0.88,0.88,0.88,0.88,0.88,0.88,0.88,0.88,0.88,0.88,0.89,0.88,0.88,0.88,0.89,0.89,0.89,0.88,0.88,0.87,0.88,0.87,0.87,0.87,0.87,0.87,0.88,0.88,0.88,0.88,0.88,0.87,0.87,0.87,0.87,0.86,0.84,0.82,0.80,0.80,0.78,0.78,0.77,0.77,0.76,0.75,0.74,0.73,0.71,0.71,0.69,0.68,0.67,0.66,0.65,0.63,0.61,0.59,0.59,0.57,0.55,0.53,0.53,0.52,0.50,0.49,0.48,0.47,0.47,0.45…
Q2M238	0.40,0.40,0.41,0.41,0.40,0.39,0.39,0.38,0.37,0.37,0.38,0.37,0.36,0.35,0.35,0.34,0.33,0.34,0.33,0.34,0.35,0.33,0.34,0.32,0.34,0.33,0.32,0.32,0.33,0.33,0.32,0.32,0.33,0.32,0.31,0.33,0.32,0.31,0.29,0.28,0.28,0.27,0.27,0.27,0.27,0.28,0.30,0.30,0.32,0.34,0.33,0.32,0.33,0.34,0.35,0.36,0.37,0.37,0.35,0.35,0.33,0.31,0.32,0.30,0.30,0.28,0.28,0.28,0.27,0.26,0.26,0.26,0.25,0.25,0.25,0.26,0.26,0.27,0.27,0.27…
Q9NWU5	0.84,0.84,0.85,0.84,0.84,0.84,0.84,0.83,0.83,0.83,0.83,0.83,0.82,0.81,0.81,0.78,0.77,0.77,0.76,0.74,0.74,0.72,0.72,0.72,0.70,0.69,0.68,0.67,0.66,0.66,0.65,0.65,0.64,0.64,0.64,0.63,0.63,0.64,0.63,0.62,0.62,0.62,0.60,0.59,0.58,0.56,0.55,0.53,0.51,0.50,0.49,0.47,0.46,0.45,0.45,0.44,0.44,0.44,0.44,0.45,0.44,0.44,0.44,0.43,0.41,0.42,0.42,0.41,0.41,0.41,0.39,0.39,0.37,0.37,0.36,0.34,0.33,0.33,0.32,0.29…
Q3B726	0.88,0.89,0.88,0.87,0.87,0.86,0.85,0.86,0.84,0.84,0.83,0.81,0.81,0.79,0.79,0.77,0.75,0.74,0.74,0.73,0.71,0.71,0.70,0.70,0.69,0.67,0.65,0.63,0.62,0.60,0.59,0.58,0.57,0.56,0.55,0.53,0.51,0.50,0.47,0.46,0.45,0.45,0.43,0.43,0.43,0.43,0.43,0.42,0.41,0.40,0.38,0.38,0.38,0.37,0.37,0.37,0.37,0.38,0.37,0.36,0.36,0.37,0.35,0.36,0.36,0.35,0.37,0.36,0.36,0.35,0.34,0.34,0.32,0.33,0.33,0.33,0.32,0.33,0.33,0.35…
P52198	0.33,0.31,0.30,0.29,0.29,0.28,0.27,0.27,0.28,0.30,0.30,0.31,0.31,0.33,0.34,0.35,0.35,0.36,0.35,0.36,0.35,0.34,0.33,0.32,0.31,0.29,0.30,0.28,0.29,0.29,0.31,0.33,0.35,0.36,0.36,0.37,0.36,0.35,0.35,0.35,0.35,0.35,0.35,0.35,0.36,0.37,0.39,0.40,0.40,0.41,0.40,0.39,0.38,0.39,0.37,0.35,0.35,0.35,0.34,0.35,0.34,0.33,0.32,0.31,0.31,0.29,0.29,0.28,0.28,0.28,0.28,0.27,0.25,0.24,0.24,0.24,0.23,0.24,0.25,0.26…
Q13905	0.50,0.50,0.51,0.53,0.54,0.55,0.56,0.58,0.59,0.60,0.61,0.62,0.63,0.64,0.65,0.66,0.66,0.67,0.67,0.68,0.68,0.68,0.67,0.67,0.67,0.67,0.68,0.68,0.68,0.69,0.71,0.72,0.73,0.75,0.76,0.77,0.78,0.81,0.83,0.83,0.85,0.87,0.87,0.88,0.87,0.87,0.87,0.86,0.86,0.85,0.84,0.83,0.82,0.82,0.81,0.80,0.79,0.79,0.77,0.77,0.76,0.75,0.75,0.74,0.73,0.72,0.71,0.70,0.69,0.67,0.66,0.65,0.63,0.62,0.62,0.61,0.59,0.59,0.57,0.55…
Q9UNE2	0.68,0.67,0.66,0.64,0.63,0.64,0.64,0.65,0.64,0.64,0.64,0.63,0.62,0.61,0.60,0.59,0.60,0.60,0.60,0.60,0.60,0.59,0.59,0.59,0.58,0.58,0.57,0.56,0.56,0.56,0.55,0.54,0.54,0.54,0.54,0.52,0.53,0.52,0.51,0.50,0.50,0.51,0.50,0.51,0.52,0.52,0.51,0.51,0.50,0.49,0.48,0.48,0.46,0.46,0.47,0.46,0.45,0.44,0.44,0.43,0.41,0.41,0.40,0.40,0.39,0.40,0.39,0.39,0.38,0.37,0.36,0.36,0.37,0.36,0.35,0.35,0.34,0.34,0.34,0.34…
Q8N5N7	0.88,0.89,0.89,0.89,0.90,0.89,0.89,0.89,0.89,0.89,0.89,0.89,0.90,0.90,0.90,0.90,0.90,0.89,0.89,0.89,0.89,0.88,0.88,0.88,0.88,0.88,0.88,0.87,0.87,0.87,0.86,0.86,0.86,0.87,0.87,0.87,0.87,0.87,0.86,0.83,0.84,0.82,0.80,0.80,0.80,0.77,0.77,0.76,0.75,0.73,0.71,0.70,0.68,0.66,0.64,0.64,0.62,0.61,0.60,0.60,0.61,0.59,0.59,0.59,0.59,0.57,0.55,0.54,0.52,0.52,0.50,0.51,0.50,0.50,0.50,0.48,0.47,0.46,0.45,0.44…
Q6ZUB1	0.87,0.87,0.86,0.87,0.87,0.87,0.87,0.88,0.88,0.88,0.88,0.88,0.88,0.88,0.87,0.87,0.87,0.86,0.85,0.84,0.84,0.83,0.83,0.82,0.82,0.82,0.83,0.82,0.83,0.83,0.83,0.83,0.83,0.82,0.82,0.82,0.82,0.82,0.82,0.82,0.81,0.80,0.80,0.79,0.79,0.77,0.77,0.76,0.75,0.74,0.73,0.73,0.72,0.71,0.70,0.70,0.69,0.68,0.68,0.68,0.68,0.68,0.68,0.67,0.67,0.67,0.68,0.67,0.68,0.67,0.68,0.68,0.68,0.68,0.68,0.68,0.69,0.69,0.69,0.69…
Q9NTN3	0.85,0.83,0.82,0.81,0.80,0.80,0.80,0.79,0.79,0.78,0.77,0.76,0.76,0.75,0.75,0.74,0.74,0.73,0.72,0.72,0.71,0.69,0.69,0.67,0.65,0.63,0.62,0.60,0.58,0.56,0.56,0.53,0.52,0.51,0.50,0.48,0.47,0.46,0.45,0.44,0.44,0.43,0.42,0.41,0.41,0.41,0.40,0.40,0.39,0.38,0.37,0.37,0.36,0.35,0.34,0.32,0.31,0.30,0.30,0.29,0.29,0.28,0.27,0.26,0.26,0.27,0.27,0.27,0.27,0.27,0.27,0.27,0.29,0.31,0.31,0.30,0.32,0.31,0.31,0.33…
P23297	0.45,0.46,0.46,0.47,0.47,0.48,0.48,0.47,0.45,0.44,0.44,0.45,0.43,0.42,0.42,0.41,0.40,0.39,0.39,0.40,0.40,0.38,0.39,0.39,0.38,0.37,0.38,0.38,0.37,0.38,0.38,0.38,0.39,0.39,0.37,0.38,0.39,0.39,0.38,0.39,0.41,0.40,0.39,0.40,0.39,0.40,0.39,0.39,0.39,0.39,0.39,0.39,0.40,0.40,0.40,0.40,0.40,0.40,0.41,0.41,0.41,0.40,0.41,0.40,0.39,0.39,0.40,0.39,0.40,0.40,0.40,0.41,0.41,0.42,0.43,0.44,0.44,0.43,0.44,0.45…
Q9BZR6	0.69,0.69,0.69,0.69,0.68,0.69,0.68,0.66,0.68,0.66,0.65,0.65,0.64,0.63,0.63,0.64,0.64,0.64,0.63,0.61,0.60,0.58,0.55,0.54,0.53,0.52,0.52,0.51,0.51,0.50,0.49,0.48,0.48,0.49,0.47,0.46,0.46,0.46,0.45,0.44,0.43,0.41,0.40,0.38,0.37,0.36,0.34,0.35,0.34,0.33,0.33,0.33,0.33,0.32,0.32,0.31,0.29,0.29,0.29,0.29,0.30,0.31,0.31,0.31,0.31,0.29,0.28,0.27,0.27,0.26,0.25,0.26,0.26,0.25,0.25,0.25,0.25,0.25,0.25,0.25…
Q8N8U3	0.50,0.51,0.51,0.51,0.51,0.50,0.50,0.50,0.50,0.50,0.50,0.50,0.50,0.50,0.51,0.51,0.50,0.50,0.51,0.51,0.51,0.50,0.49,0.49,0.48,0.47,0.48,0.49,0.50,0.49,0.50,0.50,0.51,0.51,0.53,0.54,0.54,0.54,0.56,0.57,0.58,0.59,0.60,0.61,0.61,0.62,0.63,0.64,0.65,0.66,0.67,0.67,0.68,0.69,0.70,0.70,0.71,0.73,0.74,0.74,0.75,0.76,0.77,0.78,0.79,0.80,0.81,0.81,0.82,0.82,0.83,0.84,0.85,0.86,0.86,0.87,0.87,0.88,0.88,0.89…
Q9BZW2	0.52,0.52,0.51,0.50,0.50,0.49,0.47,0.48,0.48,0.48,0.49,0.49,0.48,0.48,0.47,0.46,0.45,0.44,0.43,0.42,0.41,0.40,0.38,0.36,0.35,0.34,0.32,0.31,0.31,0.30,0.30,0.29,0.28,0.28,0.27,0.27,0.28,0.27,0.25,0.26,0.26,0.25,0.24,0.25,0.25,0.23,0.24,0.25,0.24,0.24,0.23,0.21,0.22,0.23,0.24,0.24,0.24,0.25,0.26,0.26,0.27,0.28,0.27,0.28,0.28,0.28,0.28,0.28,0.28,0.28,0.27,0.26,0.26,0.25,0.24,0.24,0.24,0.23,0.23,0.23…
Q9NSD5	0.87,0.86,0.85,0.84,0.83,0.83,0.82,0.80,0.77,0.75,0.75,0.73,0.72,0.71,0.69,0.69,0.68,0.67,0.67,0.65,0.63,0.62,0.59,0.57,0.55,0.53,0.50,0.49,0.47,0.45,0.42,0.40,0.39,0.37,0.35,0.33,0.32,0.30,0.28,0.27,0.25,0.23,0.22,0.21,0.20,0.19,0.16,0.16,0.15,0.15,0.15,0.15,0.14,0.14,0.13,0.14,0.13,0.12,0.12,0.11,0.11,0.11,0.11,0.10,0.10,0.10,0.10,0.10,0.10,0.10,0.10,0.10,0.10,0.09,0.09,0.09,0.10,0.09,0.09,0.09…
Q8N488	0.87,0.87,0.85,0.83,0.80,0.79,0.76,0.76,0.76,0.75,0.75,0.74,0.73,0.71,0.71,0.70,0.71,0.69,0.69,0.68,0.67,0.66,0.65,0.64,0.64,0.62,0.61,0.60,0.59,0.58,0.58,0.58,0.58,0.57,0.57,0.58,0.57,0.56,0.56,0.56,0.55,0.55,0.54,0.54,0.55,0.56,0.55,0.57,0.57,0.58,0.58,0.59,0.60,0.61,0.63,0.63,0.65,0.64,0.66,0.67,0.68,0.70,0.70,0.71,0.72,0.72,0.73,0.74,0.74,0.75,0.76,0.75,0.76,0.76,0.76,0.75,0.75,0.76,0.76,0.77…
Q9BVN2	0.59,0.59,0.58,0.56,0.56,0.55,0.56,0.56,0.56,0.57,0.58,0.58,0.58,0.59,0.59,0.60,0.61,0.62,0.63,0.63,0.64,0.64,0.65,0.65,0.66,0.67,0.67,0.68,0.68,0.69,0.69,0.70,0.71,0.72,0.73,0.74,0.74,0.76,0.77,0.77,0.78,0.80,0.80,0.81,0.83,0.83,0.85,0.85,0.84,0.85,0.86,0.86,0.87,0.88,0.87,0.88,0.88,0.88,0.88,0.87,0.87,0.87,0.87,0.87,0.87,0.87,0.86,0.86,0.86,0.87,0.87,0.87,0.87,0.87,0.87,0.87,0.87,0.87,0.87,0.87…
Q6P087	0.88,0.88,0.88,0.88,0.88,0.89,0.88,0.88,0.88,0.88,0.88,0.88,0.89,0.88,0.88,0.86,0.84,0.84,0.83,0.83,0.83,0.83,0.83,0.83,0.83,0.83,0.83,0.84,0.83,0.83,0.83,0.84,0.84,0.82,0.81,0.82,0.80,0.79,0.80,0.79,0.79,0.77,0.76,0.75,0.74,0.72,0.71,0.72,0.72,0.70,0.69,0.68,0.67,0.66,0.64,0.63,0.63,0.64,0.62,0.61,0.61,0.60,0.58,0.57,0.55,0.54,0.53,0.53,0.52,0.50,0.48,0.45,0.43,0.41,0.40,0.40,0.38,0.38,0.37,0.35…
Q6ZMH5	0.70,0.70,0.70,0.71,0.72,0.72,0.72,0.72,0.72,0.71,0.71,0.70,0.69,0.69,0.69,0.69,0.68,0.68,0.68,0.66,0.66,0.65,0.63,0.61,0.61,0.61,0.60,0.59,0.58,0.59,0.59,0.58,0.57,0.56,0.55,0.55,0.53,0.52,0.51,0.51,0.50,0.48,0.48,0.47,0.46,0.45,0.44,0.43,0.42,0.42,0.43,0.44,0.44,0.46,0.46,0.46,0.47,0.48,0.48,0.49,0.51,0.52,0.53,0.55,0.57,0.57,0.58,0.59,0.61,0.61,0.61,0.62,0.63,0.66,0.67,0.69,0.70,0.72,0.74,0.76…
Q9C0K1	0.51,0.51,0.53,0.52,0.54,0.52,0.51,0.51,0.50,0.48,0.48,0.49,0.48,0.46,0.47,0.48,0.47,0.46,0.46,0.47,0.47,0.45,0.44,0.42,0.41,0.40,0.40,0.39,0.39,0.40,0.40,0.38,0.39,0.40,0.40,0.40,0.39,0.38,0.37,0.37,0.38,0.37,0.38,0.38,0.39,0.39,0.40,0.41,0.41,0.43,0.44,0.43,0.43,0.44,0.44,0.43,0.41,0.42,0.42,0.42,0.39,0.39,0.40,0.41,0.42,0.43,0.43,0.43,0.45,0.45,0.46,0.45,0.46,0.45,0.45,0.46,0.44,0.45,0.46,0.45…
Q9HAB3	0.37,0.36,0.35,0.34,0.33,0.31,0.30,0.30,0.29,0.28,0.28,0.28,0.27,0.26,0.26,0.26,0.25,0.25,0.25,0.26,0.26,0.24,0.22,0.22,0.22,0.22,0.22,0.20,0.20,0.20,0.18,0.18,0.19,0.19,0.18,0.18,0.19,0.19,0.19,0.20,0.20,0.20,0.21,0.22,0.22,0.23,0.24,0.25,0.24,0.26,0.28,0.28,0.29,0.32,0.33,0.34,0.34,0.34,0.35,0.34,0.32,0.33,0.33,0.33,0.33,0.32,0.32,0.32,0.32,0.32,0.31,0.31,0.30,0.30,0.30,0.30,0.31,0.30,0.30,0.31…
Q9UQR0	0.86,0.87,0.87,0.88,0.88,0.88,0.88,0.88,0.88,0.88,0.87,0.87,0.85,0.83,0.81,0.80,0.80,0.78,0.76,0.77,0.76,0.74,0.74,0.72,0.72,0.71,0.70,0.69,0.68,0.68,0.66,0.63,0.62,0.60,0.58,0.58,0.57,0.56,0.54,0.53,0.52,0.51,0.48,0.47,0.46,0.45,0.43,0.41,0.39,0.37,0.34,0.34,0.32,0.33,0.33,0.34,0.34,0.34,0.34,0.34,0.32,0.30,0.30,0.28,0.28,0.27,0.26,0.27,0.26,0.25,0.23,0.23,0.23,0.23,0.23,0.23,0.21,0.19,0.19,0.19…
P58004	0.74,0.75,0.76,0.76,0.77,0.77,0.77,0.78,0.78,0.79,0.80,0.80,0.81,0.81,0.82,0.82,0.82,0.83,0.83,0.82,0.83,0.82,0.80,0.78,0.77,0.77,0.75,0.73,0.72,0.70,0.71,0.70,0.69,0.69,0.69,0.67,0.66,0.65,0.64,0.63,0.61,0.61,0.60,0.59,0.58,0.58,0.56,0.55,0.54,0.52,0.51,0.51,0.50,0.49,0.49,0.47,0.45,0.44,0.42,0.39,0.39,0.36,0.35,0.35,0.34,0.34,0.34,0.35,0.35,0.34,0.35,0.33,0.32,0.33,0.33,0.32,0.32,0.32,0.32,0.30…
P58005	0.64,0.62,0.61,0.59,0.60,0.60,0.61,0.62,0.63,0.62,0.63,0.63,0.64,0.63,0.62,0.62,0.61,0.62,0.60,0.59,0.57,0.55,0.53,0.51,0.50,0.49,0.49,0.47,0.45,0.44,0.44,0.43,0.42,0.43,0.43,0.43,0.44,0.45,0.44,0.44,0.45,0.44,0.44,0.44,0.45,0.44,0.43,0.42,0.42,0.41,0.42,0.40,0.39,0.37,0.36,0.35,0.34,0.33,0.31,0.31,0.32,0.32,0.32,0.33,0.33,0.32,0.31,0.30,0.29,0.29,0.29,0.27,0.27,0.27,0.26,0.24,0.24,0.22,0.22,0.24…
Q13228	0.47,0.47,0.47,0.45,0.45,0.44,0.42,0.41,0.39,0.38,0.37,0.36,0.35,0.34,0.34,0.34,0.35,0.35,0.36,0.36,0.35,0.33,0.32,0.30,0.27,0.26,0.24,0.22,0.21,0.21,0.22,0.23,0.23,0.24,0.25,0.25,0.24,0.24,0.24,0.24,0.23,0.24,0.23,0.23,0.23,0.23,0.24,0.25,0.26,0.26,0.26,0.26,0.26,0.26,0.26,0.25,0.25,0.23,0.22,0.20,0.20,0.19,0.20,0.20,0.22,0.23,0.25,0.26,0.27,0.28,0.28,0.28,0.26,0.25,0.23,0.22,0.21,0.21,0.20,0.20…
O15126	0.72,0.72,0.70,0.69,0.69,0.68,0.68,0.69,0.70,0.69,0.68,0.69,0.69,0.69,0.70,0.70,0.71,0.70,0.70,0.71,0.70,0.70,0.70,0.70,0.70,0.69,0.70,0.71,0.71,0.71,0.72,0.73,0.73,0.74,0.74,0.74,0.76,0.76,0.76,0.77,0.78,0.79,0.79,0.80,0.82,0.82,0.83,0.83,0.84,0.84,0.84,0.84,0.84,0.84,0.84,0.83,0.82,0.82,0.82,0.82,0.81,0.81,0.80,0.79,0.78,0.77,0.77,0.76,0.75,0.74,0.73,0.73,0.71,0.71,0.70,0.69,0.69,0.68,0.67,0.66…
Q9Y6X0	0.88,0.87,0.87,0.88,0.87,0.87,0.87,0.87,0.86,0.86,0.86,0.86,0.87,0.87,0.87,0.87,0.86,0.86,0.86,0.86,0.86,0.85,0.85,0.86,0.86,0.86,0.85,0.86,0.86,0.86,0.86,0.86,0.86,0.86,0.85,0.85,0.85,0.84,0.84,0.84,0.85,0.85,0.85,0.85,0.85,0.85,0.85,0.85,0.85,0.85,0.85,0.85,0.84,0.84,0.83,0.83,0.83,0.83,0.84,0.83,0.84,0.84,0.83,0.84,0.83,0.83,0.83,0.83,0.83,0.83,0.82,0.82,0.81,0.81,0.81,0.81,0.81,0.81,0.81,0.81…
O95754	0.90,0.89,0.89,0.88,0.88,0.87,0.87,0.87,0.87,0.86,0.87,0.86,0.87,0.86,0.87,0.85,0.85,0.83,0.82,0.80,0.79,0.77,0.74,0.74,0.72,0.71,0.70,0.69,0.69,0.66,0.65,0.65,0.63,0.61,0.60,0.58,0.56,0.56,0.54,0.54,0.53,0.52,0.50,0.49,0.47,0.46,0.44,0.43,0.41,0.39,0.38,0.37,0.37,0.35,0.35,0.33,0.32,0.31,0.30,0.29,0.28,0.28,0.29,0.28,0.27,0.27,0.26,0.25,0.25,0.23,0.25,0.24,0.24,0.25,0.27,0.28,0.28,0.29,0.29,0.28…
Q12884	0.55,0.55,0.56,0.57,0.57,0.57,0.58,0.59,0.60,0.61,0.61,0.61,0.62,0.63,0.64,0.64,0.64,0.64,0.64,0.63,0.62,0.60,0.59,0.57,0.57,0.57,0.55,0.55,0.55,0.54,0.55,0.53,0.54,0.54,0.53,0.53,0.52,0.52,0.51,0.51,0.50,0.49,0.48,0.46,0.45,0.44,0.43,0.41,0.39,0.38,0.37,0.37,0.37,0.36,0.35,0.32,0.30,0.29,0.28,0.27,0.26,0.27,0.28,0.29,0.30,0.30,0.31,0.32,0.32,0.30,0.30,0.30,0.32,0.30,0.30,0.30,0.31,0.31,0.32,0.32…
Q14524	0.53,0.53,0.52,0.50,0.50,0.50,0.50,0.49,0.49,0.49,0.49,0.50,0.50,0.51,0.50,0.51,0.51,0.51,0.51,0.52,0.53,0.52,0.53,0.53,0.54,0.54,0.54,0.55,0.55,0.56,0.56,0.56,0.57,0.58,0.57,0.57,0.59,0.58,0.57,0.56,0.58,0.58,0.59,0.58,0.59,0.60,0.59,0.59,0.59,0.59,0.58,0.58,0.59,0.59,0.58,0.57,0.56,0.55,0.55,0.53,0.51,0.50,0.48,0.46,0.45,0.43,0.42,0.40,0.38,0.38,0.37,0.36,0.34,0.32,0.31,0.30,0.30,0.30,0.31,0.30…
O75920	0.63,0.63,0.63,0.63,0.62,0.63,0.64,0.64,0.65,0.66,0.66,0.65,0.66,0.67,0.67,0.67,0.68,0.69,0.70,0.70,0.71,0.70,0.71,0.71,0.72,0.72,0.73,0.73,0.74,0.75,0.76,0.76,0.77,0.78,0.78,0.79,0.79,0.80,0.80,0.81,0.82,0.83,0.84,0.85,0.86,0.87,0.87,0.87,0.87,0.87,0.87,0.88,0.88,0.88,0.88,0.88,0.88,0.87,0.86,0.85,0.84,0.83,0.83,0.82,0.80,0.80,0.79,0.78,0.77,0.77,0.76,0.75,0.74,0.72,0.71,0.71,0.70,0.69,0.68,0.68…
Q9BYC2	0.85,0.84,0.84,0.84,0.84,0.84,0.84,0.85,0.84,0.84,0.85,0.85,0.85,0.85,0.84,0.85,0.85,0.84,0.83,0.81,0.81,0.79,0.78,0.78,0.76,0.74,0.73,0.72,0.71,0.68,0.68,0.67,0.65,0.64,0.64,0.63,0.61,0.59,0.57,0.55,0.53,0.51,0.49,0.47,0.45,0.43,0.41,0.39,0.37,0.35,0.33,0.31,0.29,0.27,0.26,0.24,0.22,0.20,0.21,0.20,0.22,0.20,0.21,0.21,0.20,0.19,0.19,0.19,0.18,0.18,0.18,0.17,0.16,0.16,0.15,0.15,0.14,0.14,0.14,0.14…
Q99932	0.90,0.89,0.90,0.90,0.89,0.89,0.89,0.89,0.89,0.89,0.89,0.88,0.88,0.88,0.88,0.88,0.88,0.89,0.88,0.88,0.88,0.88,0.87,0.86,0.85,0.84,0.83,0.83,0.81,0.81,0.80,0.79,0.78,0.77,0.76,0.75,0.74,0.73,0.72,0.72,0.71,0.70,0.69,0.69,0.68,0.67,0.66,0.66,0.65,0.64,0.63,0.63,0.64,0.64,0.64,0.64,0.64,0.63,0.63,0.64,0.64,0.64,0.65,0.65,0.65,0.66,0.67,0.69,0.69,0.70,0.71,0.72,0.73,0.74,0.75,0.76,0.76,0.77,0.78,0.79…
Q6RVD6	0.85,0.85,0.85,0.85,0.86,0.85,0.85,0.86,0.86,0.87,0.87,0.87,0.87,0.87,0.87,0.87,0.87,0.88,0.87,0.87,0.87,0.87,0.87,0.87,0.87,0.87,0.87,0.86,0.86,0.87,0.87,0.85,0.86,0.85,0.85,0.85,0.85,0.84,0.84,0.85,0.85,0.85,0.85,0.85,0.86,0.85,0.86,0.86,0.86,0.86,0.86,0.85,0.86,0.86,0.86,0.86,0.86,0.86,0.86,0.86,0.87,0.86,0.87,0.88,0.87,0.88,0.88,0.87,0.87,0.87,0.87,0.87,0.88,0.88,0.89,0.89,0.89,0.88,0.89,0.88…
Q7Z614	0.92,0.92,0.91,0.92,0.91,0.92,0.91,0.91,0.91,0.91,0.90,0.90,0.91,0.90,0.90,0.90,0.90,0.90,0.90,0.90,0.90,0.89,0.89,0.89,0.89,0.89,0.88,0.88,0.88,0.87,0.87,0.86,0.86,0.86,0.85,0.84,0.83,0.83,0.82,0.80,0.79,0.79,0.77,0.77,0.76,0.75,0.74,0.74,0.74,0.74,0.73,0.74,0.73,0.72,0.72,0.70,0.69,0.67,0.66,0.64,0.62,0.61,0.59,0.59,0.57,0.56,0.56,0.55,0.56,0.56,0.55,0.54,0.53,0.51,0.49,0.48,0.47,0.46,0.44,0.43…
O43173	0.63,0.63,0.62,0.62,0.62,0.62,0.62,0.61,0.61,0.61,0.61,0.61,0.60,0.60,0.60,0.61,0.61,0.61,0.61,0.61,0.62,0.61,0.62,0.62,0.61,0.62,0.63,0.64,0.63,0.64,0.65,0.66,0.66,0.67,0.68,0.68,0.69,0.69,0.70,0.71,0.71,0.73,0.73,0.72,0.73,0.73,0.72,0.73,0.73,0.73,0.73,0.72,0.71,0.71,0.70,0.70,0.70,0.70,0.68,0.67,0.67,0.67,0.65,0.64,0.64,0.64,0.64,0.64,0.64,0.63,0.62,0.61,0.60,0.59,0.60,0.58,0.56,0.55,0.55,0.52…
Q92835	0.37,0.36,0.37,0.38,0.38,0.37,0.35,0.34,0.33,0.32,0.31,0.31,0.30,0.31,0.32,0.32,0.34,0.35,0.34,0.34,0.33,0.31,0.30,0.29,0.27,0.28,0.29,0.31,0.32,0.30,0.30,0.30,0.29,0.30,0.29,0.29,0.30,0.29,0.31,0.33,0.32,0.32,0.31,0.30,0.29,0.28,0.29,0.30,0.32,0.34,0.35,0.37,0.38,0.38,0.38,0.36,0.37,0.36,0.34,0.35,0.36,0.36,0.36,0.37,0.37,0.37,0.37,0.38,0.37,0.36,0.36,0.36,0.35,0.36,0.35,0.36,0.35,0.36,0.36,0.35…
P0CG40	0.86,0.86,0.86,0.87,0.87,0.87,0.87,0.86,0.87,0.87,0.87,0.87,0.87,0.87,0.87,0.87,0.87,0.87,0.87,0.88,0.87,0.87,0.87,0.87,0.87,0.87,0.86,0.87,0.86,0.86,0.87,0.87,0.87,0.87,0.87,0.87,0.88,0.88,0.88,0.88,0.88,0.88,0.89,0.89,0.88,0.88,0.88,0.88,0.88,0.88,0.87,0.87,0.87,0.87,0.87,0.88,0.88,0.87,0.87,0.87,0.87,0.88,0.88,0.88,0.88,0.88,0.88,0.88,0.88,0.88,0.88,0.88,0.88,0.88,0.88,0.88,0.88,0.88,0.88,0.88…
Q969G3	0.89,0.89,0.89,0.89,0.89,0.88,0.87,0.87,0.86,0.86,0.86,0.85,0.84,0.84,0.83,0.83,0.82,0.82,0.82,0.82,0.82,0.82,0.81,0.81,0.81,0.80,0.79,0.79,0.79,0.79,0.79,0.77,0.76,0.76,0.75,0.74,0.73,0.73,0.72,0.71,0.70,0.69,0.68,0.68,0.67,0.66,0.66,0.67,0.65,0.64,0.64,0.62,0.61,0.61,0.59,0.58,0.56,0.57,0.56,0.55,0.53,0.53,0.52,0.51,0.50,0.49,0.50,0.49,0.49,0.49,0.47,0.47,0.48,0.48,0.47,0.46,0.45,0.46,0.45,0.44…
P0C7M3	0.58,0.57,0.57,0.58,0.57,0.56,0.56,0.56,0.55,0.55,0.56,0.56,0.57,0.57,0.58,0.58,0.58,0.58,0.59,0.60,0.60,0.60,0.59,0.60,0.61,0.62,0.62,0.63,0.64,0.65,0.66,0.67,0.68,0.68,0.69,0.70,0.71,0.71,0.71,0.72,0.73,0.73,0.74,0.75,0.76,0.76,0.77,0.77,0.78,0.79,0.79,0.79,0.80,0.80,0.81,0.80,0.80,0.81,0.82,0.82,0.83,0.83,0.84,0.84,0.85,0.84,0.84,0.83,0.83,0.82,0.81,0.81,0.81,0.81,0.82,0.82,0.81,0.82,0.82,0.82…
O15357	0.78,0.76,0.73,0.72,0.73,0.71,0.69,0.67,0.65,0.64,0.62,0.60,0.60,0.58,0.57,0.56,0.56,0.55,0.55,0.56,0.56,0.54,0.52,0.49,0.48,0.45,0.43,0.42,0.40,0.39,0.37,0.36,0.36,0.35,0.33,0.31,0.29,0.27,0.26,0.24,0.23,0.24,0.25,0.26,0.25,0.23,0.23,0.23,0.23,0.23,0.22,0.23,0.24,0.23,0.26,0.27,0.29,0.28,0.27,0.26,0.25,0.25,0.25,0.27,0.29,0.31,0.32,0.34,0.34,0.35,0.36,0.35,0.36,0.35,0.34,0.35,0.36,0.36,0.36,0.37…
Q13291	0.67,0.68,0.70,0.69,0.70,0.71,0.71,0.72,0.72,0.71,0.72,0.70,0.69,0.69,0.68,0.67,0.66,0.65,0.64,0.64,0.63,0.62,0.60,0.59,0.57,0.57,0.55,0.54,0.54,0.54,0.56,0.55,0.55,0.57,0.57,0.57,0.56,0.57,0.56,0.54,0.53,0.51,0.49,0.47,0.46,0.43,0.42,0.41,0.40,0.39,0.41,0.39,0.42,0.41,0.41,0.42,0.43,0.42,0.41,0.41,0.40,0.39,0.39,0.40,0.40,0.43,0.43,0.45,0.46,0.46,0.45,0.44,0.44,0.44,0.42,0.40,0.41,0.40,0.39,0.39…
Q96EQ0	0.38,0.40,0.41,0.41,0.42,0.43,0.45,0.45,0.45,0.45,0.46,0.45,0.45,0.45,0.45,0.44,0.44,0.45,0.44,0.44,0.44,0.44,0.43,0.43,0.41,0.42,0.42,0.42,0.43,0.44,0.46,0.45,0.46,0.45,0.47,0.48,0.48,0.47,0.48,0.49,0.48,0.48,0.47,0.46,0.46,0.46,0.47,0.47,0.47,0.48,0.48,0.47,0.49,0.50,0.50,0.51,0.52,0.51,0.52,0.53,0.54,0.53,0.52,0.53,0.51,0.51,0.52,0.52,0.50,0.51,0.50,0.49,0.49,0.50,0.50,0.48,0.48,0.49,0.51,0.51…
O14492	0.86,0.84,0.83,0.82,0.81,0.80,0.80,0.79,0.78,0.77,0.76,0.76,0.75,0.73,0.73,0.72,0.71,0.69,0.69,0.69,0.68,0.66,0.66,0.64,0.63,0.61,0.61,0.60,0.59,0.59,0.58,0.58,0.58,0.57,0.57,0.56,0.55,0.53,0.52,0.51,0.50,0.49,0.50,0.50,0.49,0.48,0.48,0.47,0.47,0.47,0.48,0.48,0.47,0.47,0.48,0.48,0.47,0.48,0.49,0.49,0.49,0.50,0.51,0.50,0.51,0.53,0.55,0.55,0.56,0.57,0.57,0.58,0.59,0.59,0.60,0.60,0.60,0.62,0.63,0.65…
A0A1B0GW64	0.85,0.86,0.85,0.85,0.86,0.85,0.84,0.84,0.84,0.84,0.84,0.84,0.84,0.84,0.84,0.84,0.84,0.84,0.83,0.83,0.83,0.82,0.81,0.80,0.80,0.79,0.78,0.77,0.76,0.75,0.74,0.74,0.73,0.72,0.72,0.71,0.69,0.69,0.68,0.67,0.66,0.66,0.65,0.65,0.64,0.62,0.62,0.62,0.61,0.61,0.61,0.60,0.61,0.60,0.60,0.60,0.60,0.60,0.60,0.60,0.61,0.61,0.61,0.62,0.62,0.63,0.64,0.64,0.65,0.65,0.65,0.66,0.66,0.67,0.68,0.68,0.69,0.69,0.69,0.70…
Q9Y2Z0	0.71,0.69,0.66,0.66,0.67,0.66,0.64,0.64,0.63,0.61,0.59,0.59,0.59,0.57,0.56,0.56,0.55,0.53,0.54,0.54,0.54,0.53,0.53,0.51,0.50,0.49,0.47,0.46,0.44,0.42,0.41,0.39,0.37,0.35,0.33,0.32,0.32,0.31,0.32,0.31,0.31,0.32,0.32,0.32,0.31,0.30,0.29,0.28,0.28,0.28,0.28,0.28,0.28,0.28,0.29,0.30,0.30,0.30,0.30,0.29,0.28,0.27,0.26,0.24,0.24,0.23,0.22,0.22,0.22,0.23,0.23,0.24,0.26,0.26,0.27,0.28,0.29,0.28,0.28,0.29…
O15198	0.64,0.62,0.63,0.61,0.60,0.59,0.59,0.60,0.61,0.60,0.61,0.61,0.60,0.58,0.57,0.57,0.56,0.54,0.54,0.53,0.52,0.49,0.48,0.47,0.44,0.44,0.44,0.43,0.43,0.42,0.41,0.39,0.40,0.38,0.37,0.37,0.36,0.36,0.36,0.36,0.36,0.37,0.39,0.39,0.40,0.40,0.41,0.40,0.38,0.36,0.35,0.35,0.34,0.34,0.37,0.37,0.36,0.37,0.37,0.38,0.37,0.38,0.40,0.40,0.41,0.42,0.40,0.38,0.37,0.35,0.34,0.34,0.34,0.33,0.33,0.33,0.33,0.32,0.33,0.34…
Q8IZP2	0.54,0.52,0.51,0.51,0.50,0.52,0.53,0.52,0.52,0.52,0.51,0.50,0.51,0.51,0.50,0.50,0.51,0.52,0.52,0.52,0.53,0.51,0.51,0.51,0.52,0.52,0.54,0.55,0.56,0.57,0.58,0.58,0.60,0.61,0.62,0.63,0.65,0.65,0.65,0.66,0.67,0.68,0.70,0.72,0.72,0.73,0.73,0.73,0.75,0.76,0.76,0.78,0.79,0.80,0.80,0.82,0.81,0.81,0.80,0.79,0.80,0.80,0.81,0.80,0.79,0.79,0.78,0.76,0.76,0.75,0.75,0.74,0.73,0.72,0.71,0.69,0.69,0.68,0.67,0.65…
P43307	0.63,0.64,0.64,0.65,0.66,0.67,0.68,0.68,0.69,0.69,0.69,0.70,0.71,0.71,0.71,0.71,0.71,0.72,0.72,0.73,0.73,0.72,0.72,0.73,0.74,0.74,0.73,0.74,0.75,0.76,0.77,0.78,0.79,0.79,0.80,0.80,0.82,0.83,0.84,0.85,0.86,0.86,0.86,0.86,0.86,0.86,0.86,0.86,0.86,0.86,0.86,0.87,0.87,0.87,0.87,0.87,0.87,0.87,0.85,0.83,0.84,0.83,0.81,0.80,0.78,0.77,0.76,0.76,0.74,0.73,0.72,0.71,0.71,0.70,0.68,0.66,0.64,0.64,0.62,0.61…
O15061	0.58,0.57,0.58,0.58,0.58,0.58,0.57,0.56,0.56,0.56,0.56,0.55,0.55,0.55,0.55,0.55,0.55,0.55,0.55,0.55,0.55,0.54,0.53,0.53,0.52,0.51,0.51,0.51,0.51,0.51,0.51,0.51,0.51,0.51,0.51,0.50,0.50,0.50,0.50,0.51,0.51,0.51,0.52,0.51,0.51,0.50,0.50,0.51,0.52,0.52,0.52,0.52,0.53,0.53,0.53,0.53,0.53,0.53,0.53,0.53,0.53,0.52,0.52,0.53,0.53,0.52,0.52,0.52,0.52,0.53,0.53,0.53,0.53,0.53,0.53,0.53,0.53,0.52,0.52,0.51…
Q71U36	0.11,0.12,0.11,0.11,0.10,0.11,0.11,0.11,0.11,0.11,0.12,0.13,0.13,0.13,0.14,0.14,0.15,0.17,0.19,0.20,0.22,0.22,0.22,0.23,0.25,0.26,0.28,0.28,0.29,0.29,0.29,0.28,0.27,0.27,0.29,0.29,0.32,0.33,0.33,0.34,0.34,0.34,0.33,0.33,0.33,0.33,0.33,0.32,0.32,0.32,0.33,0.32,0.33,0.32,0.32,0.32,0.33,0.32,0.30,0.30,0.29,0.29,0.28,0.28,0.28,0.26,0.25,0.24,0.26,0.27,0.27,0.27,0.27,0.28,0.28,0.28,0.29,0.28,0.26,0.27…
Q9H4B7	0.13,0.14,0.14,0.13,0.13,0.14,0.14,0.13,0.13,0.13,0.13,0.14,0.15,0.14,0.15,0.15,0.17,0.18,0.19,0.20,0.21,0.21,0.20,0.21,0.22,0.22,0.22,0.23,0.23,0.23,0.23,0.22,0.23,0.24,0.26,0.27,0.28,0.30,0.29,0.29,0.29,0.29,0.28,0.28,0.28,0.28,0.27,0.27,0.28,0.29,0.30,0.29,0.29,0.29,0.30,0.30,0.30,0.30,0.31,0.30,0.29,0.28,0.29,0.29,0.28,0.28,0.29,0.31,0.30,0.30,0.30,0.31,0.31,0.32,0.32,0.30,0.28,0.28,0.28,0.28…
Q93075	0.88,0.88,0.89,0.89,0.89,0.89,0.89,0.88,0.89,0.89,0.89,0.89,0.88,0.88,0.89,0.89,0.89,0.89,0.89,0.89,0.89,0.88,0.89,0.89,0.89,0.90,0.90,0.89,0.90,0.90,0.91,0.90,0.90,0.90,0.89,0.89,0.89,0.88,0.88,0.87,0.87,0.87,0.87,0.86,0.87,0.86,0.86,0.86,0.86,0.86,0.86,0.85,0.86,0.86,0.86,0.86,0.85,0.85,0.85,0.85,0.85,0.85,0.85,0.85,0.85,0.85,0.84,0.84,0.84,0.83,0.83,0.83,0.83,0.83,0.84,0.84,0.84,0.84,0.85,0.85…
Q9P1P4	0.53,0.55,0.57,0.59,0.60,0.61,0.60,0.59,0.60,0.59,0.58,0.59,0.60,0.61,0.60,0.60,0.61,0.61,0.61,0.61,0.61,0.60,0.60,0.61,0.60,0.58,0.59,0.58,0.56,0.55,0.55,0.53,0.52,0.53,0.52,0.50,0.50,0.51,0.48,0.47,0.47,0.45,0.44,0.42,0.40,0.38,0.37,0.36,0.35,0.33,0.33,0.32,0.31,0.29,0.27,0.26,0.24,0.23,0.22,0.21,0.19,0.19,0.19,0.19,0.17,0.18,0.18,0.17,0.17,0.18,0.17,0.18,0.19,0.19,0.20,0.20,0.20,0.20,0.20,0.21…
Q8IV01	0.61,0.60,0.60,0.60,0.60,0.59,0.58,0.58,0.58,0.57,0.58,0.58,0.57,0.57,0.56,0.56,0.56,0.56,0.56,0.56,0.57,0.55,0.55,0.54,0.54,0.54,0.55,0.55,0.55,0.55,0.56,0.57,0.57,0.56,0.56,0.55,0.55,0.55,0.55,0.54,0.55,0.54,0.54,0.55,0.54,0.54,0.53,0.54,0.55,0.55,0.56,0.56,0.56,0.57,0.58,0.59,0.60,0.61,0.62,0.63,0.63,0.64,0.65,0.65,0.66,0.67,0.67,0.68,0.69,0.69,0.69,0.69,0.70,0.71,0.73,0.73,0.74,0.76,0.76,0.77…
Q8NBV8	0.85,0.85,0.86,0.85,0.86,0.85,0.86,0.86,0.85,0.86,0.86,0.85,0.85,0.85,0.85,0.85,0.85,0.85,0.85,0.85,0.85,0.85,0.85,0.85,0.85,0.84,0.84,0.84,0.83,0.81,0.81,0.80,0.79,0.78,0.77,0.77,0.76,0.74,0.73,0.73,0.72,0.71,0.70,0.69,0.70,0.69,0.68,0.68,0.67,0.66,0.66,0.65,0.66,0.66,0.66,0.66,0.66,0.66,0.67,0.67,0.67,0.67,0.67,0.68,0.69,0.68,0.69,0.69,0.69,0.70,0.72,0.72,0.73,0.74,0.75,0.76,0.76,0.77,0.79,0.80…
Q9BVX2	0.90,0.89,0.88,0.87,0.86,0.84,0.83,0.82,0.82,0.81,0.81,0.81,0.80,0.79,0.79,0.78,0.78,0.78,0.78,0.78,0.78,0.77,0.77,0.77,0.76,0.76,0.76,0.76,0.75,0.75,0.74,0.74,0.73,0.71,0.70,0.69,0.69,0.69,0.68,0.67,0.67,0.66,0.66,0.66,0.65,0.66,0.66,0.66,0.66,0.66,0.66,0.66,0.65,0.66,0.67,0.66,0.67,0.67,0.67,0.66,0.66,0.66,0.66,0.66,0.65,0.66,0.65,0.64,0.64,0.63,0.63,0.63,0.62,0.62,0.64,0.63,0.63,0.62,0.62,0.61…
P09758	0.84,0.84,0.83,0.83,0.82,0.82,0.82,0.82,0.82,0.81,0.81,0.81,0.82,0.80,0.79,0.77,0.76,0.74,0.72,0.72,0.70,0.68,0.68,0.66,0.65,0.64,0.64,0.62,0.62,0.62,0.62,0.62,0.61,0.60,0.58,0.57,0.55,0.54,0.54,0.53,0.52,0.51,0.50,0.49,0.49,0.48,0.48,0.46,0.44,0.43,0.42,0.40,0.38,0.35,0.35,0.34,0.34,0.33,0.34,0.34,0.34,0.35,0.36,0.37,0.38,0.39,0.38,0.38,0.40,0.40,0.39,0.40,0.40,0.40,0.41,0.42,0.42,0.44,0.44,0.45…
Q9Y5J6	0.60,0.60,0.60,0.58,0.57,0.57,0.56,0.54,0.54,0.54,0.55,0.53,0.52,0.53,0.53,0.53,0.54,0.54,0.55,0.55,0.55,0.54,0.54,0.54,0.53,0.53,0.52,0.52,0.51,0.52,0.51,0.50,0.49,0.49,0.49,0.48,0.48,0.48,0.48,0.47,0.48,0.48,0.48,0.48,0.49,0.49,0.49,0.50,0.52,0.52,0.51,0.50,0.51,0.52,0.51,0.51,0.51,0.51,0.51,0.49,0.49,0.50,0.51,0.50,0.50,0.51,0.51,0.51,0.53,0.54,0.53,0.54,0.55,0.57,0.59,0.59,0.61,0.62,0.62,0.64…
Q8IW70	0.90,0.91,0.89,0.88,0.88,0.88,0.87,0.86,0.86,0.84,0.83,0.82,0.81,0.80,0.80,0.79,0.79,0.79,0.79,0.79,0.79,0.79,0.77,0.77,0.76,0.74,0.74,0.72,0.72,0.71,0.69,0.68,0.67,0.67,0.66,0.64,0.62,0.63,0.61,0.60,0.59,0.58,0.57,0.57,0.55,0.54,0.53,0.51,0.50,0.50,0.49,0.48,0.48,0.48,0.47,0.47,0.47,0.46,0.44,0.42,0.43,0.41,0.40,0.41,0.40,0.40,0.40,0.40,0.40,0.40,0.39,0.41,0.41,0.42,0.42,0.43,0.45,0.46,0.46,0.46…
Q9UI15	0.58,0.56,0.56,0.56,0.57,0.55,0.53,0.52,0.52,0.51,0.49,0.49,0.47,0.46,0.45,0.45,0.44,0.43,0.43,0.44,0.45,0.43,0.44,0.43,0.41,0.42,0.42,0.41,0.41,0.41,0.40,0.38,0.38,0.38,0.37,0.37,0.36,0.36,0.35,0.34,0.32,0.31,0.30,0.30,0.29,0.27,0.27,0.27,0.26,0.25,0.26,0.29,0.30,0.31,0.32,0.33,0.32,0.34,0.36,0.35,0.35,0.35,0.35,0.35,0.35,0.36,0.36,0.35,0.34,0.34,0.34,0.33,0.33,0.33,0.32,0.32,0.32,0.33,0.32,0.32…
P59541	0.36,0.37,0.35,0.34,0.34,0.33,0.32,0.31,0.32,0.31,0.30,0.30,0.31,0.31,0.31,0.32,0.33,0.34,0.35,0.36,0.36,0.35,0.33,0.33,0.31,0.32,0.31,0.30,0.30,0.30,0.30,0.28,0.29,0.29,0.28,0.28,0.28,0.28,0.27,0.27,0.27,0.27,0.26,0.27,0.28,0.27,0.28,0.28,0.29,0.29,0.30,0.31,0.32,0.33,0.34,0.33,0.33,0.32,0.32,0.31,0.30,0.30,0.30,0.30,0.31,0.31,0.31,0.31,0.31,0.31,0.31,0.31,0.31,0.31,0.30,0.31,0.30,0.30,0.30,0.30…
Q06190	0.82,0.83,0.83,0.83,0.83,0.84,0.83,0.83,0.83,0.83,0.81,0.82,0.81,0.81,0.79,0.79,0.77,0.77,0.77,0.77,0.77,0.76,0.76,0.75,0.75,0.74,0.74,0.73,0.74,0.74,0.74,0.75,0.75,0.75,0.75,0.75,0.75,0.75,0.75,0.75,0.76,0.76,0.76,0.76,0.76,0.76,0.76,0.76,0.76,0.77,0.76,0.77,0.77,0.78,0.78,0.79,0.79,0.81,0.81,0.82,0.82,0.82,0.83,0.83,0.84,0.84,0.84,0.85,0.86,0.85,0.85,0.85,0.85,0.85,0.85,0.85,0.85,0.85,0.85,0.85…
Q8IXQ8	0.86,0.85,0.85,0.84,0.84,0.82,0.81,0.80,0.79,0.78,0.75,0.75,0.73,0.72,0.70,0.69,0.70,0.69,0.68,0.67,0.65,0.63,0.61,0.60,0.58,0.57,0.55,0.54,0.53,0.52,0.49,0.47,0.45,0.43,0.41,0.39,0.38,0.38,0.38,0.36,0.35,0.34,0.33,0.33,0.32,0.31,0.31,0.30,0.29,0.29,0.29,0.29,0.27,0.27,0.26,0.26,0.25,0.23,0.25,0.24,0.26,0.26,0.26,0.27,0.27,0.28,0.27,0.28,0.28,0.27,0.27,0.28,0.28,0.29,0.30,0.32,0.32,0.33,0.33,0.32…
Q5H8A4	0.23,0.22,0.21,0.21,0.21,0.21,0.20,0.19,0.19,0.21,0.21,0.20,0.21,0.21,0.23,0.23,0.25,0.25,0.27,0.28,0.29,0.29,0.29,0.30,0.31,0.31,0.33,0.32,0.32,0.33,0.34,0.34,0.35,0.37,0.37,0.38,0.39,0.40,0.40,0.41,0.41,0.41,0.42,0.42,0.41,0.41,0.42,0.42,0.41,0.41,0.40,0.39,0.39,0.38,0.37,0.35,0.35,0.33,0.33,0.31,0.29,0.28,0.27,0.28,0.26,0.26,0.26,0.26,0.27,0.27,0.27,0.26,0.25,0.23,0.23,0.22,0.20,0.21,0.22,0.20…
O75807	0.87,0.86,0.86,0.86,0.85,0.84,0.83,0.82,0.82,0.81,0.81,0.80,0.80,0.80,0.80,0.80,0.80,0.80,0.80,0.79,0.80,0.79,0.79,0.79,0.79,0.79,0.79,0.79,0.79,0.78,0.79,0.79,0.79,0.78,0.78,0.77,0.79,0.78,0.79,0.79,0.79,0.79,0.79,0.79,0.80,0.80,0.81,0.82,0.82,0.82,0.83,0.83,0.83,0.83,0.84,0.84,0.84,0.84,0.85,0.85,0.85,0.85,0.85,0.85,0.85,0.86,0.86,0.86,0.86,0.86,0.86,0.86,0.86,0.86,0.86,0.86,0.86,0.86,0.86,0.86…
Q96MT3	0.87,0.86,0.86,0.86,0.87,0.87,0.85,0.85,0.83,0.82,0.81,0.81,0.78,0.77,0.75,0.73,0.71,0.71,0.71,0.70,0.70,0.69,0.68,0.66,0.64,0.64,0.63,0.61,0.59,0.59,0.58,0.56,0.55,0.55,0.55,0.53,0.51,0.49,0.47,0.46,0.46,0.44,0.44,0.42,0.40,0.40,0.38,0.37,0.35,0.36,0.35,0.34,0.33,0.34,0.34,0.33,0.33,0.33,0.32,0.30,0.30,0.29,0.29,0.29,0.29,0.30,0.30,0.31,0.31,0.32,0.32,0.32,0.32,0.32,0.31,0.30,0.30,0.31,0.33,0.32…
Q9H4Q3	0.47,0.46,0.46,0.44,0.44,0.44,0.43,0.43,0.45,0.45,0.45,0.45,0.44,0.42,0.42,0.44,0.43,0.43,0.43,0.44,0.44,0.43,0.42,0.41,0.41,0.40,0.39,0.38,0.37,0.37,0.37,0.38,0.40,0.41,0.43,0.42,0.42,0.40,0.42,0.43,0.43,0.43,0.43,0.43,0.44,0.45,0.44,0.43,0.43,0.41,0.40,0.40,0.39,0.39,0.40,0.40,0.39,0.40,0.40,0.40,0.38,0.37,0.35,0.34,0.33,0.32,0.32,0.33,0.34,0.35,0.35,0.36,0.35,0.33,0.32,0.31,0.31,0.31,0.32,0.32…
Q6UWS5	0.56,0.56,0.55,0.55,0.55,0.55,0.54,0.55,0.55,0.54,0.54,0.55,0.55,0.55,0.56,0.56,0.55,0.55,0.55,0.56,0.56,0.55,0.54,0.54,0.54,0.54,0.54,0.54,0.54,0.54,0.55,0.55,0.55,0.54,0.54,0.54,0.53,0.54,0.54,0.53,0.53,0.54,0.54,0.54,0.54,0.55,0.54,0.55,0.55,0.55,0.56,0.56,0.56,0.55,0.55,0.55,0.55,0.55,0.56,0.57,0.58,0.58,0.58,0.58,0.58,0.58,0.58,0.58,0.58,0.57,0.58,0.58,0.58,0.58,0.59,0.59,0.60,0.61,0.61,0.62…
P10082	0.64,0.63,0.63,0.62,0.61,0.62,0.63,0.63,0.63,0.62,0.63,0.63,0.62,0.63,0.62,0.62,0.62,0.63,0.64,0.63,0.62,0.62,0.61,0.61,0.60,0.59,0.59,0.58,0.58,0.58,0.58,0.57,0.58,0.57,0.57,0.56,0.56,0.56,0.56,0.56,0.56,0.56,0.57,0.58,0.58,0.59,0.60,0.60,0.59,0.59,0.60,0.59,0.59,0.59,0.58,0.58,0.59,0.59,0.58,0.58,0.60,0.61,0.60,0.61,0.62,0.64,0.64,0.64,0.66,0.67,0.69,0.70,0.71,0.71,0.72,0.73,0.75,0.75,0.76,0.77…
Q9H0J4	0.56,0.55,0.55,0.55,0.53,0.53,0.53,0.53,0.53,0.53,0.52,0.51,0.51,0.50,0.49,0.50,0.50,0.50,0.50,0.51,0.51,0.51,0.51,0.52,0.52,0.53,0.54,0.54,0.55,0.55,0.55,0.56,0.55,0.56,0.57,0.57,0.56,0.56,0.57,0.56,0.56,0.56,0.55,0.55,0.55,0.56,0.56,0.56,0.56,0.56,0.57,0.59,0.60,0.60,0.61,0.62,0.63,0.64,0.65,0.66,0.66,0.66,0.67,0.66,0.66,0.66,0.66,0.66,0.66,0.67,0.67,0.67,0.68,0.69,0.69,0.70,0.71,0.71,0.72,0.73…
O00391	0.88,0.87,0.87,0.86,0.86,0.86,0.85,0.86,0.84,0.83,0.81,0.80,0.79,0.77,0.75,0.73,0.72,0.71,0.72,0.71,0.69,0.67,0.65,0.63,0.61,0.60,0.58,0.58,0.57,0.55,0.53,0.53,0.51,0.49,0.47,0.47,0.46,0.45,0.43,0.42,0.40,0.38,0.36,0.34,0.32,0.30,0.28,0.27,0.25,0.23,0.23,0.23,0.21,0.21,0.22,0.22,0.22,0.22,0.21,0.19,0.19,0.20,0.20,0.19,0.20,0.21,0.20,0.20,0.18,0.17,0.18,0.18,0.16,0.16,0.16,0.15,0.14,0.14,0.12,0.12…
Q06609	0.83,0.80,0.78,0.76,0.73,0.72,0.72,0.69,0.68,0.69,0.68,0.67,0.65,0.65,0.64,0.64,0.63,0.61,0.61,0.60,0.59,0.57,0.57,0.56,0.54,0.52,0.50,0.48,0.46,0.45,0.42,0.40,0.38,0.37,0.35,0.35,0.34,0.33,0.32,0.30,0.29,0.30,0.29,0.31,0.31,0.31,0.31,0.32,0.33,0.33,0.31,0.31,0.31,0.31,0.30,0.30,0.29,0.29,0.30,0.30,0.30,0.30,0.31,0.30,0.31,0.33,0.34,0.35,0.37,0.39,0.40,0.41,0.43,0.44,0.44,0.45,0.45,0.47,0.45,0.45…
P27708	0.29,0.29,0.29,0.28,0.27,0.26,0.25,0.24,0.23,0.23,0.22,0.21,0.21,0.21,0.20,0.20,0.19,0.19,0.19,0.18,0.18,0.17,0.17,0.16,0.16,0.17,0.17,0.16,0.15,0.14,0.13,0.12,0.12,0.10,0.10,0.09,0.08,0.08,0.08,0.08,0.06,0.05,0.04,0.04,0.06,0.07,0.08,0.09,0.11,0.11,0.12,0.12,0.12,0.12,0.12,0.12,0.12,0.12,0.14,0.15,0.15,0.15,0.15,0.15,0.15,0.15,0.15,0.14,0.14,0.14,0.14,0.14,0.16,0.17,0.18,0.18,0.18,0.19,0.19,0.20…
Q6WBX8	0.13,0.14,0.16,0.15,0.15,0.17,0.18,0.17,0.17,0.16,0.16,0.16,0.16,0.18,0.19,0.19,0.18,0.18,0.17,0.17,0.17,0.16,0.16,0.18,0.19,0.20,0.20,0.20,0.20,0.18,0.18,0.18,0.18,0.17,0.18,0.19,0.20,0.20,0.20,0.21,0.22,0.22,0.23,0.22,0.23,0.23,0.23,0.23,0.25,0.26,0.28,0.31,0.33,0.35,0.35,0.35,0.37,0.39,0.40,0.41,0.40,0.41,0.41,0.41,0.39,0.39,0.37,0.39,0.41,0.41,0.41,0.42,0.42,0.42,0.44,0.45,0.44,0.44,0.45,0.45…
Q15415	0.38,0.40,0.40,0.39,0.39,0.39,0.38,0.37,0.37,0.39,0.38,0.37,0.37,0.37,0.38,0.38,0.37,0.37,0.36,0.36,0.36,0.35,0.35,0.34,0.36,0.36,0.35,0.36,0.36,0.36,0.36,0.35,0.35,0.36,0.35,0.36,0.37,0.37,0.36,0.37,0.35,0.36,0.35,0.34,0.35,0.35,0.36,0.36,0.37,0.37,0.36,0.37,0.37,0.37,0.39,0.38,0.39,0.38,0.39,0.39,0.39,0.38,0.37,0.36,0.36,0.36,0.37,0.39,0.40,0.42,0.43,0.44,0.46,0.49,0.50,0.52,0.53,0.53,0.54,0.55…
O75901	0.67,0.65,0.66,0.68,0.67,0.66,0.65,0.64,0.62,0.61,0.59,0.58,0.56,0.57,0.59,0.58,0.57,0.56,0.55,0.53,0.52,0.50,0.49,0.47,0.46,0.46,0.45,0.43,0.42,0.42,0.42,0.42,0.41,0.41,0.40,0.38,0.36,0.35,0.33,0.32,0.31,0.31,0.31,0.30,0.28,0.29,0.30,0.31,0.31,0.31,0.32,0.33,0.34,0.35,0.35,0.34,0.33,0.33,0.33,0.32,0.33,0.33,0.33,0.35,0.37,0.37,0.36,0.38,0.38,0.38,0.39,0.40,0.41,0.42,0.42,0.42,0.42,0.43,0.42,0.42…
Q86YV0	0.91,0.91,0.91,0.91,0.90,0.90,0.90,0.90,0.90,0.91,0.91,0.91,0.91,0.91,0.91,0.90,0.90,0.89,0.88,0.87,0.87,0.86,0.85,0.84,0.83,0.82,0.81,0.81,0.80,0.79,0.78,0.78,0.78,0.78,0.78,0.78,0.78,0.78,0.78,0.78,0.78,0.78,0.78,0.78,0.78,0.77,0.77,0.77,0.78,0.77,0.76,0.76,0.76,0.76,0.76,0.76,0.77,0.77,0.78,0.78,0.80,0.80,0.80,0.81,0.81,0.83,0.83,0.84,0.84,0.85,0.86,0.87,0.87,0.87,0.86,0.87,0.87,0.86,0.86,0.86…
Q9ULC3	0.35,0.34,0.33,0.33,0.31,0.30,0.30,0.30,0.29,0.29,0.30,0.31,0.31,0.31,0.31,0.33,0.34,0.34,0.36,0.36,0.35,0.35,0.33,0.31,0.30,0.29,0.28,0.27,0.28,0.28,0.29,0.30,0.30,0.31,0.34,0.35,0.36,0.35,0.36,0.35,0.35,0.35,0.35,0.35,0.34,0.34,0.34,0.34,0.36,0.37,0.37,0.37,0.37,0.37,0.36,0.37,0.36,0.35,0.33,0.33,0.33,0.33,0.32,0.31,0.31,0.29,0.29,0.28,0.27,0.26,0.25,0.25,0.25,0.25,0.26,0.23,0.23,0.23,0.23,0.23…
Q9GZR2	0.90,0.90,0.90,0.90,0.89,0.89,0.89,0.88,0.89,0.88,0.88,0.88,0.88,0.88,0.89,0.89,0.89,0.89,0.89,0.89,0.89,0.88,0.89,0.89,0.89,0.89,0.89,0.89,0.90,0.89,0.90,0.89,0.90,0.89,0.89,0.88,0.88,0.88,0.88,0.87,0.87,0.85,0.85,0.85,0.84,0.83,0.83,0.83,0.81,0.80,0.79,0.78,0.77,0.76,0.75,0.74,0.73,0.73,0.72,0.71,0.71,0.70,0.71,0.69,0.69,0.70,0.70,0.70,0.69,0.69,0.69,0.69,0.69,0.69,0.69,0.69,0.70,0.70,0.70,0.71…
P15927	0.91,0.92,0.92,0.92,0.93,0.93,0.93,0.92,0.92,0.92,0.92,0.91,0.92,0.91,0.91,0.91,0.91,0.91,0.91,0.91,0.90,0.90,0.88,0.88,0.87,0.86,0.84,0.82,0.79,0.77,0.75,0.74,0.72,0.70,0.68,0.68,0.66,0.65,0.63,0.62,0.62,0.62,0.60,0.58,0.56,0.54,0.54,0.52,0.51,0.49,0.47,0.46,0.44,0.42,0.40,0.38,0.36,0.34,0.32,0.29,0.29,0.28,0.26,0.28,0.27,0.27,0.28,0.29,0.29,0.29,0.29,0.29,0.29,0.28,0.29,0.28,0.28,0.29,0.28,0.29…
O15492	0.91,0.90,0.91,0.90,0.89,0.89,0.89,0.89,0.89,0.89,0.89,0.89,0.89,0.89,0.89,0.89,0.89,0.89,0.89,0.89,0.89,0.89,0.88,0.87,0.86,0.86,0.86,0.85,0.84,0.84,0.83,0.82,0.80,0.80,0.78,0.75,0.75,0.73,0.71,0.69,0.67,0.65,0.65,0.64,0.63,0.62,0.61,0.59,0.57,0.55,0.56,0.54,0.54,0.53,0.50,0.49,0.47,0.46,0.43,0.42,0.41,0.39,0.37,0.36,0.36,0.36,0.36,0.34,0.34,0.34,0.32,0.31,0.30,0.29,0.28,0.28,0.28,0.27,0.27,0.28…
Q96L33	0.91,0.92,0.92,0.92,0.92,0.91,0.91,0.91,0.90,0.88,0.86,0.83,0.81,0.79,0.77,0.75,0.73,0.71,0.69,0.68,0.67,0.65,0.63,0.61,0.59,0.57,0.55,0.52,0.50,0.48,0.47,0.45,0.45,0.45,0.44,0.42,0.41,0.41,0.41,0.40,0.40,0.40,0.38,0.36,0.34,0.33,0.33,0.32,0.31,0.30,0.31,0.31,0.32,0.32,0.35,0.36,0.37,0.39,0.39,0.39,0.39,0.39,0.39,0.39,0.39,0.38,0.38,0.38,0.39,0.40,0.43,0.43,0.43,0.43,0.42,0.41,0.41,0.42,0.40,0.38…
Q2KHR2	0.40,0.40,0.41,0.43,0.42,0.42,0.41,0.40,0.40,0.41,0.41,0.40,0.39,0.39,0.39,0.38,0.38,0.38,0.38,0.37,0.38,0.37,0.35,0.36,0.36,0.36,0.35,0.34,0.35,0.34,0.35,0.36,0.35,0.34,0.35,0.36,0.34,0.34,0.36,0.36,0.36,0.36,0.37,0.35,0.35,0.36,0.36,0.37,0.37,0.38,0.39,0.39,0.41,0.43,0.43,0.43,0.45,0.44,0.43,0.42,0.43,0.41,0.40,0.41,0.40,0.41,0.41,0.42,0.43,0.44,0.45,0.45,0.47,0.48,0.50,0.50,0.52,0.53,0.54,0.54…
A6NNM3	0.90,0.88,0.86,0.84,0.83,0.81,0.80,0.79,0.78,0.78,0.77,0.77,0.76,0.76,0.75,0.75,0.74,0.74,0.73,0.72,0.72,0.71,0.71,0.70,0.69,0.67,0.66,0.65,0.64,0.63,0.62,0.62,0.61,0.60,0.58,0.57,0.56,0.56,0.55,0.54,0.54,0.53,0.53,0.53,0.53,0.53,0.53,0.53,0.54,0.54,0.54,0.54,0.52,0.52,0.52,0.53,0.52,0.52,0.53,0.53,0.54,0.53,0.53,0.52,0.52,0.52,0.52,0.52,0.52,0.53,0.53,0.52,0.52,0.51,0.51,0.51,0.52,0.52,0.52,0.51…
Q9UJD0	0.92,0.92,0.92,0.92,0.92,0.92,0.92,0.92,0.92,0.92,0.92,0.93,0.92,0.92,0.92,0.92,0.92,0.92,0.92,0.91,0.91,0.91,0.91,0.91,0.91,0.91,0.91,0.91,0.90,0.91,0.90,0.90,0.90,0.90,0.89,0.89,0.88,0.89,0.89,0.89,0.89,0.89,0.88,0.88,0.89,0.88,0.88,0.88,0.88,0.88,0.88,0.87,0.87,0.87,0.87,0.86,0.86,0.86,0.87,0.87,0.87,0.87,0.87,0.87,0.87,0.87,0.87,0.87,0.87,0.87,0.87,0.87,0.86,0.86,0.86,0.87,0.87,0.88,0.88,0.88…
Q9H4K1	0.69,0.69,0.69,0.69,0.69,0.68,0.67,0.67,0.67,0.67,0.66,0.66,0.67,0.66,0.66,0.66,0.65,0.65,0.64,0.64,0.64,0.63,0.63,0.61,0.61,0.59,0.59,0.58,0.57,0.58,0.57,0.57,0.56,0.56,0.56,0.56,0.56,0.55,0.56,0.56,0.56,0.56,0.56,0.55,0.55,0.55,0.55,0.56,0.56,0.55,0.54,0.54,0.54,0.53,0.54,0.53,0.54,0.54,0.54,0.55,0.54,0.55,0.54,0.54,0.54,0.54,0.55,0.55,0.55,0.56,0.56,0.56,0.56,0.57,0.57,0.57,0.57,0.56,0.56,0.56…
Q8N264	0.80,0.77,0.77,0.74,0.73,0.70,0.69,0.67,0.65,0.64,0.62,0.62,0.62,0.62,0.61,0.61,0.60,0.60,0.59,0.57,0.56,0.54,0.52,0.50,0.49,0.48,0.46,0.44,0.43,0.41,0.39,0.38,0.37,0.35,0.36,0.35,0.36,0.36,0.35,0.34,0.34,0.34,0.34,0.33,0.33,0.32,0.34,0.33,0.33,0.33,0.33,0.34,0.33,0.33,0.34,0.34,0.35,0.37,0.36,0.38,0.39,0.40,0.40,0.40,0.40,0.39,0.38,0.38,0.38,0.38,0.39,0.41,0.41,0.42,0.43,0.41,0.41,0.40,0.39,0.39…
Q8N5U6	0.92,0.92,0.92,0.92,0.93,0.92,0.92,0.93,0.92,0.93,0.93,0.93,0.93,0.93,0.93,0.93,0.93,0.93,0.94,0.93,0.93,0.93,0.93,0.93,0.93,0.93,0.93,0.93,0.92,0.92,0.92,0.92,0.92,0.92,0.92,0.92,0.92,0.93,0.92,0.92,0.92,0.92,0.91,0.91,0.91,0.90,0.91,0.90,0.90,0.89,0.89,0.89,0.89,0.89,0.88,0.87,0.87,0.86,0.86,0.86,0.86,0.86,0.86,0.87,0.87,0.87,0.87,0.87,0.87,0.88,0.88,0.88,0.88,0.87,0.87,0.87,0.87,0.87,0.87,0.87…
Q93091	0.77,0.78,0.77,0.75,0.73,0.74,0.75,0.72,0.70,0.69,0.67,0.66,0.64,0.62,0.62,0.61,0.59,0.58,0.57,0.56,0.56,0.55,0.55,0.54,0.53,0.52,0.51,0.51,0.50,0.48,0.48,0.47,0.46,0.44,0.44,0.43,0.42,0.41,0.40,0.38,0.36,0.36,0.35,0.34,0.34,0.33,0.31,0.29,0.29,0.30,0.29,0.31,0.31,0.31,0.31,0.31,0.30,0.30,0.32,0.32,0.34,0.34,0.33,0.32,0.31,0.31,0.32,0.33,0.33,0.34,0.35,0.33,0.32,0.33,0.33,0.34,0.34,0.34,0.33,0.33…
Q9BXT8	0.89,0.89,0.90,0.90,0.90,0.89,0.89,0.88,0.87,0.85,0.84,0.82,0.80,0.80,0.79,0.78,0.77,0.77,0.76,0.75,0.75,0.75,0.74,0.74,0.73,0.72,0.71,0.70,0.68,0.68,0.67,0.66,0.64,0.62,0.60,0.58,0.56,0.55,0.54,0.52,0.51,0.50,0.49,0.49,0.49,0.49,0.50,0.49,0.47,0.47,0.47,0.47,0.48,0.48,0.49,0.48,0.48,0.47,0.47,0.47,0.48,0.48,0.48,0.50,0.51,0.51,0.52,0.53,0.54,0.55,0.55,0.57,0.57,0.58,0.60,0.63,0.64,0.65,0.66,0.67…
Q9H2S5	0.60,0.61,0.63,0.64,0.65,0.66,0.67,0.67,0.68,0.69,0.69,0.70,0.70,0.71,0.72,0.72,0.72,0.72,0.72,0.72,0.73,0.73,0.74,0.76,0.76,0.77,0.79,0.80,0.80,0.82,0.83,0.84,0.85,0.86,0.86,0.86,0.87,0.87,0.87,0.87,0.88,0.87,0.87,0.87,0.86,0.86,0.86,0.86,0.86,0.85,0.85,0.85,0.85,0.84,0.83,0.82,0.82,0.81,0.79,0.79,0.79,0.77,0.75,0.74,0.73,0.71,0.70,0.68,0.67,0.65,0.65,0.64,0.63,0.62,0.60,0.60,0.59,0.57,0.56,0.53…
O95602	0.62,0.60,0.60,0.59,0.57,0.57,0.58,0.57,0.56,0.55,0.54,0.54,0.52,0.52,0.51,0.51,0.51,0.50,0.50,0.50,0.51,0.51,0.50,0.49,0.48,0.46,0.46,0.45,0.43,0.41,0.39,0.37,0.37,0.35,0.35,0.34,0.32,0.32,0.32,0.33,0.34,0.34,0.35,0.33,0.34,0.35,0.34,0.34,0.34,0.35,0.35,0.35,0.36,0.36,0.37,0.36,0.36,0.35,0.35,0.34,0.33,0.32,0.30,0.29,0.28,0.28,0.28,0.26,0.26,0.26,0.26,0.26,0.26,0.26,0.27,0.27,0.27,0.27,0.27,0.26…
Q6P5S7	0.88,0.87,0.87,0.87,0.87,0.87,0.87,0.87,0.87,0.86,0.86,0.87,0.87,0.87,0.86,0.85,0.84,0.84,0.84,0.83,0.82,0.81,0.81,0.80,0.81,0.81,0.79,0.79,0.79,0.78,0.76,0.75,0.74,0.73,0.71,0.71,0.70,0.68,0.67,0.66,0.65,0.63,0.62,0.61,0.60,0.58,0.57,0.56,0.54,0.53,0.52,0.50,0.50,0.49,0.48,0.48,0.49,0.49,0.47,0.47,0.48,0.49,0.47,0.48,0.48,0.47,0.47,0.47,0.46,0.45,0.46,0.48,0.48,0.47,0.48,0.48,0.48,0.48,0.48,0.48…
P62244	0.41,0.42,0.44,0.45,0.43,0.44,0.42,0.42,0.41,0.41,0.41,0.43,0.42,0.41,0.40,0.41,0.40,0.39,0.39,0.38,0.37,0.36,0.35,0.34,0.33,0.33,0.32,0.32,0.34,0.33,0.35,0.36,0.35,0.36,0.36,0.38,0.39,0.40,0.40,0.39,0.37,0.36,0.34,0.33,0.32,0.33,0.33,0.34,0.33,0.34,0.35,0.34,0.32,0.32,0.32,0.34,0.34,0.35,0.36,0.37,0.36,0.38,0.38,0.38,0.38,0.38,0.38,0.40,0.40,0.38,0.39,0.39,0.39,0.38,0.38,0.38,0.38,0.38,0.38,0.38…
Q6ZQQ2	0.72,0.73,0.73,0.74,0.73,0.72,0.72,0.72,0.72,0.71,0.72,0.72,0.71,0.70,0.69,0.69,0.68,0.68,0.67,0.67,0.67,0.66,0.65,0.65,0.64,0.64,0.63,0.63,0.63,0.64,0.64,0.64,0.65,0.64,0.65,0.65,0.65,0.66,0.65,0.65,0.65,0.65,0.65,0.65,0.65,0.66,0.67,0.67,0.68,0.69,0.70,0.70,0.71,0.72,0.73,0.74,0.76,0.76,0.77,0.78,0.79,0.79,0.79,0.79,0.79,0.80,0.81,0.81,0.81,0.80,0.80,0.80,0.80,0.79,0.78,0.77,0.77,0.76,0.76,0.75…
Q5TZJ5	0.75,0.73,0.73,0.73,0.71,0.71,0.70,0.70,0.69,0.68,0.68,0.67,0.67,0.67,0.66,0.66,0.65,0.65,0.65,0.65,0.65,0.63,0.62,0.62,0.62,0.61,0.61,0.61,0.60,0.60,0.61,0.62,0.63,0.64,0.64,0.65,0.65,0.65,0.67,0.66,0.67,0.67,0.68,0.69,0.70,0.71,0.72,0.72,0.73,0.74,0.75,0.76,0.77,0.78,0.79,0.79,0.80,0.81,0.81,0.82,0.83,0.83,0.85,0.86,0.87,0.88,0.89,0.90,0.90,0.91,0.90,0.90,0.90,0.89,0.87,0.87,0.86,0.85,0.84,0.83…
P0C7Q6	0.89,0.89,0.89,0.89,0.88,0.88,0.88,0.88,0.87,0.87,0.88,0.88,0.86,0.85,0.84,0.82,0.81,0.80,0.78,0.76,0.75,0.73,0.71,0.70,0.69,0.67,0.65,0.63,0.62,0.60,0.58,0.56,0.54,0.52,0.51,0.49,0.47,0.44,0.43,0.41,0.38,0.37,0.37,0.36,0.34,0.33,0.32,0.30,0.28,0.27,0.25,0.22,0.20,0.20,0.19,0.18,0.18,0.18,0.18,0.18,0.19,0.19,0.19,0.19,0.20,0.19,0.19,0.21,0.23,0.23,0.25,0.25,0.27,0.27,0.27,0.27,0.27,0.29,0.31,0.31…
Q9NQC3	0.86,0.85,0.86,0.85,0.86,0.85,0.85,0.85,0.85,0.85,0.85,0.85,0.85,0.85,0.85,0.85,0.85,0.86,0.86,0.86,0.86,0.86,0.87,0.87,0.88,0.88,0.88,0.88,0.88,0.88,0.89,0.89,0.89,0.88,0.88,0.88,0.87,0.88,0.87,0.87,0.87,0.86,0.87,0.87,0.87,0.87,0.87,0.87,0.87,0.87,0.87,0.87,0.87,0.87,0.87,0.87,0.87,0.86,0.86,0.84,0.84,0.83,0.81,0.81,0.81,0.80,0.80,0.80,0.79,0.80,0.80,0.80,0.80,0.80,0.80,0.80,0.80,0.80,0.80,0.80…
Q8TBP6	0.59,0.56,0.55,0.55,0.53,0.51,0.50,0.50,0.48,0.47,0.47,0.47,0.45,0.44,0.43,0.43,0.42,0.41,0.40,0.40,0.40,0.38,0.36,0.35,0.33,0.32,0.32,0.32,0.32,0.30,0.30,0.32,0.31,0.32,0.31,0.31,0.30,0.30,0.31,0.32,0.31,0.32,0.32,0.32,0.31,0.32,0.33,0.34,0.34,0.36,0.38,0.39,0.40,0.42,0.44,0.46,0.47,0.47,0.49,0.51,0.50,0.51,0.52,0.52,0.53,0.53,0.53,0.53,0.52,0.50,0.50,0.50,0.48,0.47,0.46,0.48,0.49,0.49,0.49,0.49…
Q96T51	0.91,0.90,0.90,0.90,0.90,0.90,0.90,0.90,0.90,0.90,0.90,0.90,0.90,0.90,0.91,0.90,0.90,0.90,0.90,0.89,0.90,0.89,0.89,0.89,0.89,0.89,0.89,0.88,0.88,0.88,0.89,0.89,0.89,0.89,0.90,0.90,0.90,0.89,0.89,0.89,0.89,0.88,0.87,0.87,0.86,0.84,0.83,0.83,0.81,0.79,0.79,0.78,0.76,0.76,0.74,0.73,0.72,0.72,0.71,0.70,0.71,0.69,0.69,0.68,0.68,0.67,0.67,0.66,0.66,0.66,0.66,0.66,0.66,0.65,0.66,0.66,0.65,0.64,0.64,0.64…
Q59EK9	0.75,0.75,0.74,0.72,0.70,0.69,0.67,0.65,0.65,0.65,0.63,0.61,0.60,0.59,0.57,0.57,0.56,0.55,0.53,0.53,0.53,0.50,0.49,0.48,0.47,0.45,0.46,0.45,0.45,0.44,0.42,0.42,0.40,0.41,0.39,0.39,0.38,0.36,0.35,0.35,0.34,0.32,0.31,0.29,0.29,0.29,0.28,0.27,0.27,0.27,0.25,0.26,0.26,0.26,0.27,0.30,0.29,0.30,0.32,0.34,0.35,0.36,0.37,0.38,0.38,0.39,0.41,0.41,0.40,0.40,0.40,0.41,0.40,0.39,0.37,0.37,0.36,0.36,0.37,0.36…
Q9Y399	0.89,0.89,0.88,0.88,0.88,0.88,0.88,0.88,0.88,0.88,0.88,0.88,0.89,0.88,0.89,0.89,0.89,0.90,0.90,0.90,0.90,0.89,0.90,0.89,0.89,0.88,0.88,0.88,0.88,0.88,0.88,0.87,0.86,0.86,0.85,0.85,0.84,0.83,0.82,0.81,0.80,0.78,0.76,0.76,0.75,0.72,0.72,0.71,0.70,0.71,0.69,0.67,0.65,0.64,0.62,0.61,0.60,0.58,0.56,0.55,0.54,0.53,0.52,0.50,0.49,0.48,0.47,0.46,0.44,0.43,0.42,0.40,0.39,0.39,0.38,0.39,0.39,0.38,0.38,0.39…
Q86SK9	0.67,0.66,0.65,0.64,0.64,0.64,0.64,0.65,0.66,0.66,0.67,0.67,0.68,0.68,0.69,0.70,0.71,0.71,0.71,0.72,0.71,0.71,0.70,0.70,0.68,0.67,0.66,0.65,0.64,0.62,0.61,0.60,0.60,0.60,0.61,0.60,0.59,0.59,0.58,0.58,0.58,0.57,0.56,0.56,0.56,0.55,0.54,0.55,0.54,0.53,0.51,0.51,0.50,0.48,0.47,0.46,0.44,0.42,0.42,0.41,0.38,0.38,0.36,0.35,0.33,0.32,0.32,0.31,0.30,0.30,0.29,0.28,0.27,0.27,0.26,0.25,0.25,0.24,0.23,0.24…
Q8N1S5	0.32,0.31,0.30,0.30,0.29,0.28,0.28,0.27,0.27,0.27,0.28,0.28,0.29,0.29,0.31,0.31,0.30,0.32,0.32,0.31,0.30,0.30,0.29,0.28,0.26,0.25,0.23,0.22,0.22,0.21,0.21,0.21,0.20,0.20,0.20,0.21,0.21,0.20,0.20,0.20,0.20,0.19,0.19,0.20,0.20,0.20,0.20,0.20,0.22,0.23,0.24,0.24,0.25,0.24,0.25,0.25,0.24,0.25,0.24,0.24,0.23,0.24,0.25,0.24,0.25,0.26,0.27,0.27,0.27,0.28,0.29,0.29,0.30,0.31,0.31,0.32,0.31,0.32,0.32,0.33…
Q8WU76	0.27,0.29,0.30,0.29,0.28,0.27,0.26,0.25,0.25,0.25,0.24,0.24,0.24,0.23,0.22,0.22,0.22,0.21,0.21,0.20,0.20,0.19,0.19,0.19,0.18,0.19,0.21,0.21,0.20,0.21,0.22,0.24,0.23,0.24,0.25,0.25,0.24,0.25,0.25,0.25,0.25,0.27,0.26,0.25,0.26,0.26,0.27,0.28,0.30,0.30,0.30,0.30,0.30,0.29,0.29,0.29,0.29,0.29,0.31,0.31,0.31,0.31,0.31,0.31,0.30,0.31,0.31,0.29,0.28,0.29,0.29,0.28,0.26,0.27,0.28,0.27,0.28,0.27,0.27,0.27…
Q9UMX9	0.90,0.90,0.89,0.89,0.89,0.88,0.86,0.85,0.84,0.82,0.81,0.80,0.80,0.79,0.76,0.75,0.74,0.72,0.70,0.69,0.67,0.65,0.63,0.60,0.58,0.56,0.54,0.52,0.50,0.48,0.46,0.44,0.42,0.41,0.39,0.37,0.35,0.34,0.32,0.30,0.29,0.29,0.27,0.26,0.24,0.24,0.24,0.25,0.24,0.24,0.25,0.25,0.24,0.23,0.23,0.23,0.23,0.22,0.23,0.23,0.23,0.23,0.24,0.25,0.25,0.25,0.25,0.26,0.26,0.26,0.27,0.27,0.27,0.28,0.28,0.30,0.31,0.32,0.33,0.33…
O75396	0.15,0.19,0.19,0.23,0.26,0.26,0.27,0.29,0.30,0.30,0.31,0.32,0.31,0.31,0.31,0.31,0.30,0.30,0.30,0.30,0.29,0.29,0.30,0.30,0.31,0.33,0.35,0.36,0.37,0.38,0.38,0.36,0.35,0.35,0.36,0.36,0.38,0.39,0.39,0.39,0.39,0.38,0.35,0.35,0.32,0.31,0.32,0.31,0.29,0.27,0.27,0.26,0.24,0.24,0.23,0.23,0.24,0.26,0.25,0.25,0.26,0.26,0.25,0.25,0.25,0.24,0.22,0.19,0.19,0.20,0.18,0.18,0.19,0.20,0.20,0.20,0.21,0.21,0.20,0.20…
A0A286YF60	0.91,0.91,0.91,0.91,0.91,0.91,0.91,0.91,0.91,0.90,0.91,0.90,0.90,0.89,0.89,0.88,0.88,0.87,0.87,0.86,0.84,0.84,0.82,0.81,0.81,0.81,0.79,0.79,0.77,0.76,0.76,0.75,0.73,0.72,0.72,0.70,0.69,0.70,0.69,0.67,0.67,0.67,0.66,0.64,0.65,0.64,0.63,0.62,0.61,0.60,0.60,0.60,0.59,0.59,0.59,0.58,0.59,0.60,0.59,0.60,0.60,0.61,0.62,0.64,0.65,0.64,0.64,0.65,0.66,0.68,0.68,0.69,0.70,0.72,0.72,0.72,0.74,0.75,0.75,0.76…
Q8WVN6	0.69,0.68,0.67,0.66,0.66,0.66,0.66,0.66,0.66,0.65,0.66,0.65,0.66,0.64,0.64,0.62,0.63,0.61,0.61,0.61,0.60,0.59,0.57,0.57,0.54,0.53,0.52,0.52,0.51,0.51,0.50,0.49,0.48,0.47,0.45,0.45,0.44,0.45,0.44,0.44,0.42,0.42,0.41,0.40,0.39,0.38,0.37,0.35,0.35,0.34,0.35,0.34,0.35,0.35,0.36,0.35,0.35,0.34,0.35,0.35,0.34,0.34,0.34,0.34,0.34,0.34,0.35,0.35,0.36,0.36,0.35,0.35,0.34,0.35,0.35,0.36,0.36,0.36,0.36,0.36…
Q0VDG4	0.25,0.24,0.23,0.22,0.21,0.20,0.20,0.19,0.18,0.18,0.20,0.20,0.20,0.19,0.19,0.18,0.18,0.17,0.17,0.18,0.18,0.18,0.16,0.17,0.16,0.18,0.20,0.21,0.23,0.24,0.25,0.26,0.27,0.27,0.25,0.26,0.26,0.27,0.25,0.25,0.25,0.25,0.27,0.28,0.28,0.29,0.29,0.29,0.29,0.29,0.29,0.28,0.27,0.27,0.27,0.27,0.27,0.27,0.27,0.27,0.26,0.25,0.24,0.23,0.23,0.23,0.21,0.19,0.18,0.16,0.15,0.13,0.13,0.12,0.12,0.12,0.12,0.12,0.11,0.14…
Q9NX18	0.87,0.87,0.87,0.87,0.87,0.87,0.87,0.86,0.86,0.85,0.85,0.85,0.85,0.85,0.85,0.85,0.84,0.83,0.82,0.83,0.83,0.81,0.81,0.81,0.81,0.81,0.81,0.80,0.80,0.80,0.80,0.79,0.79,0.79,0.78,0.78,0.77,0.76,0.75,0.76,0.74,0.73,0.72,0.72,0.71,0.69,0.68,0.67,0.65,0.64,0.62,0.61,0.60,0.57,0.56,0.55,0.54,0.55,0.53,0.54,0.53,0.51,0.50,0.49,0.47,0.45,0.43,0.42,0.40,0.38,0.37,0.36,0.35,0.33,0.32,0.33,0.31,0.31,0.32,0.32…
Q5TF21	0.88,0.87,0.86,0.87,0.86,0.87,0.87,0.86,0.87,0.87,0.87,0.87,0.87,0.88,0.88,0.88,0.88,0.88,0.88,0.88,0.88,0.88,0.87,0.87,0.88,0.88,0.88,0.88,0.88,0.87,0.88,0.87,0.88,0.87,0.87,0.87,0.87,0.87,0.87,0.88,0.88,0.88,0.89,0.89,0.89,0.89,0.89,0.89,0.89,0.89,0.89,0.89,0.89,0.89,0.89,0.89,0.90,0.90,0.90,0.90,0.90,0.89,0.89,0.90,0.90,0.89,0.89,0.89,0.89,0.89,0.89,0.90,0.89,0.90,0.89,0.90,0.91,0.91,0.91,0.91…
Q08AF3	0.32,0.31,0.30,0.29,0.29,0.31,0.30,0.29,0.31,0.32,0.32,0.32,0.33,0.35,0.35,0.35,0.36,0.36,0.35,0.35,0.35,0.33,0.31,0.31,0.30,0.30,0.29,0.28,0.26,0.25,0.24,0.24,0.24,0.24,0.24,0.24,0.24,0.23,0.23,0.22,0.22,0.22,0.23,0.23,0.26,0.27,0.25,0.25,0.26,0.27,0.27,0.28,0.27,0.25,0.24,0.24,0.25,0.23,0.22,0.24,0.25,0.24,0.25,0.26,0.26,0.26,0.26,0.27,0.27,0.28,0.29,0.31,0.33,0.34,0.34,0.34,0.34,0.34,0.34,0.34…
Q6IA17	0.53,0.51,0.51,0.51,0.52,0.51,0.52,0.51,0.51,0.50,0.49,0.48,0.47,0.45,0.45,0.43,0.43,0.42,0.42,0.43,0.44,0.42,0.42,0.43,0.42,0.42,0.40,0.40,0.39,0.39,0.38,0.39,0.40,0.40,0.42,0.41,0.40,0.41,0.41,0.42,0.42,0.41,0.42,0.42,0.42,0.41,0.41,0.41,0.42,0.42,0.43,0.44,0.47,0.47,0.49,0.49,0.49,0.50,0.49,0.49,0.46,0.45,0.44,0.42,0.41,0.41,0.40,0.41,0.41,0.42,0.43,0.43,0.42,0.41,0.40,0.38,0.37,0.36,0.34,0.33…
Q8N4L4	0.80,0.81,0.80,0.80,0.79,0.77,0.76,0.75,0.74,0.74,0.74,0.73,0.72,0.71,0.70,0.70,0.69,0.69,0.69,0.69,0.68,0.67,0.66,0.66,0.65,0.64,0.63,0.62,0.61,0.60,0.60,0.60,0.60,0.60,0.59,0.58,0.57,0.56,0.56,0.55,0.55,0.55,0.55,0.54,0.54,0.55,0.55,0.56,0.57,0.58,0.58,0.59,0.60,0.61,0.62,0.63,0.64,0.65,0.65,0.66,0.67,0.68,0.69,0.70,0.71,0.72,0.73,0.74,0.75,0.75,0.75,0.76,0.76,0.77,0.78,0.79,0.79,0.81,0.81,0.81…
Q9H9C1	0.82,0.82,0.83,0.83,0.83,0.83,0.82,0.82,0.81,0.80,0.79,0.78,0.77,0.76,0.75,0.74,0.74,0.73,0.72,0.72,0.71,0.69,0.68,0.67,0.65,0.64,0.64,0.64,0.64,0.65,0.65,0.66,0.67,0.67,0.67,0.68,0.67,0.67,0.67,0.68,0.68,0.69,0.69,0.69,0.68,0.68,0.68,0.68,0.67,0.68,0.68,0.70,0.71,0.72,0.72,0.73,0.74,0.75,0.76,0.78,0.79,0.80,0.82,0.82,0.83,0.85,0.85,0.86,0.86,0.86,0.86,0.86,0.86,0.86,0.86,0.86,0.86,0.86,0.86,0.87…
Q9BQI6	0.48,0.47,0.45,0.44,0.45,0.45,0.43,0.44,0.45,0.44,0.45,0.45,0.45,0.44,0.43,0.44,0.44,0.45,0.45,0.44,0.45,0.44,0.42,0.40,0.38,0.36,0.35,0.33,0.34,0.35,0.35,0.35,0.37,0.37,0.37,0.37,0.35,0.34,0.32,0.31,0.30,0.29,0.28,0.29,0.29,0.28,0.27,0.27,0.26,0.25,0.26,0.24,0.23,0.22,0.23,0.22,0.21,0.22,0.21,0.21,0.22,0.22,0.20,0.22,0.22,0.22,0.24,0.24,0.24,0.24,0.22,0.24,0.25,0.24,0.25,0.27,0.29,0.30,0.31,0.32…
Q9BXW3	0.68,0.67,0.66,0.65,0.65,0.65,0.64,0.64,0.64,0.63,0.63,0.63,0.63,0.63,0.62,0.61,0.60,0.60,0.61,0.61,0.61,0.59,0.59,0.58,0.58,0.57,0.58,0.58,0.56,0.56,0.55,0.56,0.55,0.54,0.54,0.54,0.54,0.54,0.53,0.55,0.55,0.57,0.57,0.57,0.57,0.57,0.57,0.57,0.57,0.57,0.58,0.58,0.58,0.58,0.58,0.58,0.59,0.60,0.61,0.59,0.59,0.60
Q495Y7	0.91,0.90,0.88,0.88,0.87,0.85,0.84,0.82,0.81,0.80,0.80,0.80,0.80,0.80,0.80,0.80,0.80,0.80,0.79,0.78,0.77,0.77,0.76,0.74,0.73,0.72,0.70,0.69,0.68,0.66,0.64,0.62,0.61,0.59,0.57,0.55,0.54,0.52,0.50,0.50,0.49,0.48,0.47,0.46,0.45,0.45,0.44,0.42,0.43,0.43,0.41,0.41,0.41,0.39,0.38,0.36,0.34,0.33,0.31,0.31,0.30,0.29,0.27,0.26,0.25,0.24,0.23,0.22,0.21,0.21,0.20,0.20,0.21,0.20,0.21,0.22,0.22,0.23,0.23,0.24…
Q499Z3	0.89,0.89,0.90,0.90,0.90,0.90,0.90,0.90,0.90,0.89,0.90,0.90,0.90,0.90,0.89,0.89,0.88,0.88,0.89,0.88,0.88,0.87,0.87,0.86,0.85,0.85,0.82,0.81,0.79,0.77,0.75,0.73,0.72,0.70,0.68,0.66,0.66,0.64,0.63,0.62,0.61,0.60,0.57,0.55,0.53,0.52,0.49,0.48,0.47,0.45,0.43,0.42,0.41,0.39,0.39,0.38,0.37,0.36,0.34,0.33,0.34,0.32,0.31,0.31,0.29,0.29,0.28,0.29,0.31,0.33,0.34,0.34,0.34,0.33,0.33,0.33,0.34,0.33,0.34,0.33…
Q8IW52	0.69,0.69,0.67,0.66,0.65,0.62,0.61,0.62,0.61,0.59,0.60,0.59,0.59,0.59,0.59,0.60,0.61,0.60,0.59,0.58,0.57,0.56,0.54,0.53,0.52,0.52,0.52,0.51,0.51,0.51,0.50,0.51,0.51,0.49,0.48,0.47,0.46,0.45,0.44,0.44,0.43,0.41,0.39,0.39,0.38,0.37,0.38,0.38,0.36,0.36,0.36,0.36,0.35,0.34,0.33,0.33,0.32,0.30,0.29,0.30,0.31,0.31,0.31,0.32,0.31,0.30,0.29,0.28,0.28,0.27,0.25,0.26,0.25,0.25,0.24,0.24,0.25,0.25,0.23,0.23…
Q9NYB5	0.91,0.91,0.91,0.91,0.91,0.91,0.91,0.91,0.91,0.91,0.91,0.91,0.91,0.90,0.90,0.90,0.90,0.89,0.89,0.88,0.87,0.84,0.83,0.82,0.80,0.78,0.78,0.75,0.73,0.72,0.70,0.69,0.66,0.64,0.62,0.60,0.58,0.56,0.54,0.52,0.50,0.49,0.46,0.44,0.42,0.40,0.37,0.36,0.33,0.31,0.29,0.27,0.25,0.23,0.22,0.19,0.18,0.16,0.15,0.14,0.13,0.12,0.12,0.11,0.10,0.10,0.10,0.08,0.08,0.08,0.08,0.07,0.08,0.09,0.09,0.10,0.11,0.12,0.13,0.14…
Q11201	0.63,0.62,0.62,0.61,0.61,0.61,0.61,0.60,0.61,0.62,0.62,0.61,0.62,0.62,0.62,0.62,0.62,0.62,0.62,0.63,0.62,0.61,0.61,0.60,0.60,0.59,0.59,0.58,0.58,0.58,0.57,0.58,0.58,0.58,0.58,0.59,0.59,0.60,0.59,0.60,0.58,0.59,0.60,0.59,0.57,0.56,0.56,0.56,0.57,0.56,0.55,0.55,0.54,0.53,0.51,0.52,0.50,0.49,0.48,0.47,0.46,0.46,0.45,0.44,0.42,0.41,0.40,0.40,0.40,0.39,0.38,0.39,0.37,0.37,0.38,0.37,0.35,0.34,0.34,0.33…
P48431	0.89,0.90,0.89,0.89,0.89,0.89,0.88,0.88,0.88,0.88,0.87,0.88,0.87,0.87,0.86,0.86,0.85,0.85,0.86,0.85,0.83,0.83,0.82,0.81,0.80,0.80,0.78,0.76,0.75,0.73,0.71,0.69,0.67,0.66,0.64,0.62,0.61,0.60,0.58,0.56,0.56,0.55,0.54,0.54,0.54,0.52,0.52,0.52,0.51,0.50,0.48,0.46,0.46,0.45,0.43,0.42,0.41,0.41,0.39,0.39,0.39,0.39,0.38,0.38,0.39,0.39,0.38,0.39,0.39,0.38,0.39,0.40,0.40,0.39,0.41,0.41,0.41,0.41,0.41,0.42…
P23497	0.88,0.88,0.88,0.88,0.87,0.87,0.86,0.85,0.84,0.81,0.79,0.79,0.78,0.76,0.75,0.75,0.74,0.73,0.72,0.72,0.73,0.73,0.73,0.73,0.72,0.72,0.72,0.71,0.69,0.68,0.67,0.65,0.63,0.61,0.60,0.58,0.55,0.55,0.54,0.52,0.50,0.50,0.50,0.47,0.45,0.45,0.43,0.42,0.41,0.42,0.42,0.43,0.42,0.41,0.40,0.39,0.38,0.38,0.38,0.38,0.37,0.37,0.35,0.33,0.33,0.33,0.33,0.31,0.30,0.31,0.32,0.31,0.31,0.32,0.32,0.32,0.34,0.35,0.36,0.35…
O75159	0.68,0.69,0.70,0.71,0.72,0.73,0.73,0.74,0.75,0.75,0.75,0.75,0.76,0.76,0.76,0.77,0.77,0.77,0.78,0.78,0.78,0.77,0.77,0.77,0.77,0.78,0.78,0.79,0.79,0.80,0.80,0.81,0.82,0.82,0.82,0.83,0.84,0.84,0.84,0.84,0.85,0.85,0.85,0.85,0.85,0.85,0.85,0.85,0.84,0.84,0.85,0.85,0.86,0.86,0.86,0.86,0.86,0.86,0.86,0.86,0.86,0.86,0.86,0.86,0.87,0.87,0.86,0.86,0.85,0.84,0.83,0.81,0.81,0.79,0.80,0.80,0.80,0.79,0.80,0.80…
Q9UJC5	0.37,0.36,0.34,0.33,0.35,0.34,0.33,0.34,0.35,0.35,0.36,0.35,0.37,0.36,0.37,0.37,0.36,0.36,0.36,0.35,0.36,0.35,0.35,0.37,0.38,0.38,0.39,0.40,0.39,0.39,0.39,0.39,0.37,0.36,0.37,0.37,0.38,0.38,0.38,0.39,0.41,0.42,0.43,0.43,0.44,0.42,0.42,0.42,0.41,0.39,0.38,0.37,0.39,0.38,0.38,0.38,0.37,0.37,0.36,0.38,0.37,0.35,0.36,0.36,0.34,0.34,0.35,0.36,0.37,0.38,0.38,0.37,0.38,0.38,0.37,0.36,0.35,0.36,0.37,0.37…
Q9NRQ5	0.73,0.72,0.71,0.71,0.70,0.69,0.69,0.69,0.69,0.68,0.68,0.68,0.68,0.67,0.67,0.66,0.66,0.66,0.65,0.65,0.64,0.63,0.62,0.61,0.61,0.60,0.59,0.59,0.58,0.57,0.56,0.56,0.57,0.56,0.56,0.57,0.57,0.57,0.58,0.58,0.58,0.58,0.58,0.58,0.58,0.58,0.59,0.59,0.58,0.58,0.58,0.58,0.58,0.58,0.58,0.58,0.58,0.59,0.59
Q9UN79	0.86,0.86,0.86,0.86,0.85,0.86,0.85,0.85,0.86,0.85,0.85,0.86,0.86,0.86,0.87,0.86,0.86,0.87,0.87,0.87,0.87,0.86,0.86,0.86,0.86,0.85,0.85,0.85,0.85,0.85,0.85,0.85,0.86,0.86,0.86,0.86,0.86,0.86,0.86,0.87,0.87,0.88,0.87,0.87,0.87,0.88,0.88,0.88,0.88,0.88,0.88,0.88,0.88,0.88,0.88,0.88,0.88,0.88,0.88,0.88,0.88,0.89,0.89,0.89,0.89,0.89,0.89,0.89,0.89,0.89,0.89,0.89,0.89,0.89,0.89,0.89,0.88,0.88,0.87,0.87…
Q96E16	0.75,0.75,0.74,0.74,0.73,0.71,0.70,0.69,0.69,0.68,0.68,0.67,0.67,0.67,0.67,0.66,0.66,0.65,0.65,0.65,0.64,0.64,0.62,0.61,0.61,0.60,0.60,0.60,0.59,0.59,0.58,0.57,0.58,0.58,0.57,0.58,0.58,0.58,0.59,0.59,0.59,0.60,0.60,0.61,0.62,0.62,0.63,0.64,0.64,0.64,0.64,0.63,0.63,0.63,0.63,0.63,0.63,0.64,0.64,0.64,0.64,0.65,0.65,0.65,0.65,0.64,0.64,0.64,0.64,0.64,0.64,0.64,0.64,0.64,0.63,0.64,0.64,0.63,0.63,0.62…
Q9H788	0.29,0.29,0.28,0.27,0.28,0.27,0.26,0.27,0.27,0.27,0.26,0.27,0.28,0.27,0.28,0.28,0.28,0.28,0.29,0.30,0.30,0.32,0.32,0.32,0.32,0.33,0.34,0.35,0.35,0.36,0.38,0.39,0.41,0.41,0.42,0.44,0.46,0.47,0.49,0.51,0.52,0.53,0.54,0.56,0.58,0.59,0.60,0.62,0.62,0.63,0.63,0.65,0.65,0.66,0.68,0.68,0.68,0.69,0.69,0.69,0.69,0.68,0.69,0.68,0.69,0.70,0.70,0.69,0.69,0.69,0.69,0.68,0.67,0.66,0.65,0.65,0.63,0.62,0.61,0.60…
Q8TF72	0.88,0.88,0.88,0.87,0.85,0.83,0.82,0.80,0.79,0.77,0.75,0.73,0.73,0.73,0.71,0.70,0.71,0.69,0.67,0.66,0.65,0.63,0.62,0.60,0.58,0.57,0.56,0.55,0.54,0.54,0.53,0.51,0.49,0.48,0.47,0.46,0.44,0.42,0.42,0.42,0.41,0.39,0.37,0.36,0.36,0.35,0.36,0.36,0.37,0.35,0.37,0.37,0.38,0.37,0.36,0.36,0.35,0.33,0.33,0.34,0.36,0.35,0.37,0.36,0.37,0.39,0.38,0.37,0.38,0.37,0.36,0.35,0.37,0.37,0.37,0.38,0.38,0.37,0.38,0.37…
Q9H5K3	0.84,0.82,0.80,0.79,0.78,0.77,0.76,0.75,0.75,0.74,0.74,0.73,0.72,0.72,0.72,0.71,0.71,0.70,0.70,0.70,0.70,0.69,0.68,0.67,0.67,0.67,0.67,0.67,0.67,0.66,0.65,0.65,0.64,0.63,0.62,0.60,0.60,0.59,0.58,0.56,0.56,0.55,0.56,0.57,0.56,0.57,0.57,0.57,0.57,0.57,0.56,0.55,0.55,0.54,0.55,0.54,0.53,0.53,0.53,0.53,0.51,0.51,0.50,0.50,0.50,0.49,0.48,0.47,0.46,0.45,0.45,0.44,0.42,0.41,0.41,0.41,0.40,0.38,0.38,0.37…
Q9BZL3	0.70,0.69,0.68,0.67,0.66,0.65,0.65,0.64,0.63,0.62,0.62,0.62,0.61,0.61,0.60,0.60,0.60,0.61,0.60,0.61,0.61,0.59,0.58,0.57,0.56,0.55,0.54,0.54,0.55,0.54,0.54,0.53,0.53,0.53,0.54,0.54,0.55,0.55,0.56,0.57,0.58,0.57,0.58,0.58,0.59,0.59,0.59,0.60,0.60,0.61,0.61,0.62,0.62,0.63,0.63,0.64,0.64,0.64,0.64,0.65
Q96ST3	0.88,0.88,0.88,0.88,0.89,0.88,0.88,0.88,0.89,0.89,0.89,0.89,0.89,0.89,0.88,0.89,0.88,0.88,0.88,0.88,0.88,0.89,0.88,0.88,0.89,0.90,0.90,0.89,0.89,0.89,0.89,0.88,0.89,0.88,0.89,0.89,0.89,0.88,0.88,0.88,0.89,0.89,0.89,0.88,0.88,0.88,0.88,0.88,0.89,0.89,0.89,0.89,0.89,0.89,0.89,0.90,0.89,0.90,0.89,0.89,0.89,0.89,0.89,0.90,0.90,0.90,0.89,0.89,0.90,0.90,0.89,0.89,0.89,0.90,0.90,0.90,0.90,0.90,0.89,0.89…
O75431	0.56,0.54,0.52,0.50,0.48,0.47,0.45,0.44,0.44,0.45,0.46,0.44,0.43,0.42,0.41,0.40,0.39,0.39,0.38,0.38,0.37,0.35,0.33,0.31,0.30,0.29,0.28,0.27,0.26,0.25,0.24,0.24,0.23,0.23,0.22,0.22,0.21,0.19,0.20,0.20,0.19,0.18,0.18,0.18,0.19,0.20,0.20,0.22,0.22,0.22,0.21,0.20,0.20,0.20,0.20,0.21,0.21,0.21,0.23,0.24,0.24,0.24,0.24,0.25,0.25,0.26,0.27,0.27,0.28,0.29,0.29,0.29,0.28,0.28,0.28,0.30,0.29,0.29,0.29,0.28…
Q9BV57	0.42,0.43,0.44,0.44,0.46,0.44,0.44,0.44,0.44,0.44,0.43,0.43,0.43,0.42,0.41,0.40,0.39,0.39,0.38,0.39,0.38,0.37,0.37,0.38,0.38,0.39,0.41,0.42,0.42,0.41,0.41,0.39,0.38,0.38,0.38,0.38,0.39,0.39,0.40,0.41,0.40,0.39,0.38,0.37,0.37,0.36,0.36,0.35,0.35,0.34,0.34,0.37,0.37,0.36,0.38,0.39,0.39,0.40,0.41,0.42,0.41,0.42,0.42,0.42,0.41,0.41,0.41,0.39,0.37,0.37,0.37,0.36,0.37,0.36,0.35,0.35,0.34,0.33,0.31,0.31…
Q9H3R2	0.62,0.62,0.64,0.65,0.66,0.67,0.67,0.67,0.68,0.68,0.68,0.69,0.70,0.70,0.71,0.71,0.72,0.72,0.73,0.73,0.73,0.73,0.73,0.74,0.74,0.75,0.76,0.76,0.77,0.78,0.78,0.80,0.80,0.81,0.81,0.83,0.83,0.83,0.84,0.84,0.85,0.85,0.85,0.85,0.84,0.85,0.84,0.85,0.85,0.85,0.85,0.85,0.85,0.85,0.85,0.85,0.85,0.86,0.86,0.86,0.86,0.86,0.86,0.86,0.86,0.86,0.86,0.86,0.86,0.86,0.86,0.86,0.86,0.86,0.87,0.87,0.87,0.87,0.88,0.87…
Q1L6U9	0.75,0.75,0.74,0.73,0.72,0.72,0.71,0.70,0.70,0.70,0.70,0.71,0.71,0.71,0.70,0.70,0.70,0.70,0.69,0.68,0.68,0.67,0.67,0.65,0.65,0.63,0.63,0.61,0.60,0.60,0.59,0.59,0.57,0.57,0.56,0.56,0.55,0.55,0.54,0.54,0.53,0.54,0.53,0.52,0.51,0.51,0.49,0.49,0.48,0.47,0.46,0.47,0.46,0.44,0.42,0.41,0.40,0.40,0.38,0.39,0.38,0.38,0.38,0.36,0.38,0.38,0.39,0.38,0.39,0.39,0.38,0.37,0.36,0.37,0.37,0.37,0.37,0.39,0.38,0.39…
O14931	0.61,0.60,0.58,0.57,0.58,0.57,0.56,0.56,0.55,0.54,0.54,0.54,0.53,0.53,0.52,0.51,0.50,0.49,0.48,0.48,0.47,0.45,0.44,0.43,0.44,0.45,0.45,0.46,0.45,0.45,0.44,0.44,0.43,0.42,0.40,0.38,0.36,0.35,0.35,0.36,0.36,0.38,0.38,0.39,0.39,0.37,0.38,0.39,0.39,0.39,0.40,0.40,0.39,0.40,0.40,0.40,0.39,0.40,0.41,0.42,0.42,0.44,0.45,0.45,0.44,0.43,0.42,0.41,0.40,0.40,0.39,0.38,0.37,0.37,0.37,0.38,0.39,0.38,0.38,0.37…
P61601	0.55,0.53,0.53,0.53,0.54,0.53,0.51,0.50,0.50,0.49,0.48,0.48,0.47,0.46,0.45,0.46,0.46,0.45,0.46,0.47,0.46,0.45,0.43,0.41,0.40,0.39,0.38,0.37,0.37,0.37,0.36,0.35,0.35,0.37,0.37,0.37,0.39,0.40,0.38,0.38,0.38,0.38,0.39,0.38,0.36,0.36,0.35,0.35,0.35,0.35,0.34,0.34,0.33,0.34,0.36,0.37,0.36,0.36,0.36,0.35,0.34,0.33,0.33,0.33,0.33,0.32,0.31,0.31,0.31,0.31,0.30,0.29,0.30,0.30,0.28,0.29,0.29,0.29,0.28,0.28…
P59045	0.53,0.52,0.50,0.50,0.50,0.48,0.46,0.47,0.47,0.45,0.45,0.46,0.45,0.43,0.44,0.44,0.44,0.45,0.44,0.45,0.46,0.44,0.44,0.42,0.41,0.41,0.39,0.39,0.39,0.39,0.39,0.39,0.39,0.40,0.40,0.40,0.41,0.41,0.42,0.41,0.40,0.39,0.38,0.39,0.37,0.37,0.37,0.37,0.35,0.35,0.36,0.35,0.33,0.34,0.35,0.34,0.35,0.35,0.34,0.35,0.33,0.32,0.33,0.32,0.31,0.30,0.29,0.29,0.28,0.29,0.29,0.28,0.28,0.29,0.28,0.28,0.28,0.28,0.26,0.25…
Q9Y4I5	0.89,0.89,0.90,0.89,0.90,0.90,0.89,0.90,0.89,0.90,0.90,0.90,0.90,0.89,0.89,0.89,0.89,0.89,0.89,0.89,0.89,0.89,0.89,0.89,0.89,0.89,0.89,0.88,0.88,0.87,0.87,0.87,0.87,0.86,0.86,0.86,0.86,0.86,0.87,0.87,0.87,0.87,0.87,0.86,0.86,0.85,0.84,0.84,0.83,0.83,0.83,0.83,0.83,0.83,0.84,0.84,0.84,0.84,0.84,0.85,0.84,0.84,0.84,0.83,0.83,0.84,0.84,0.84,0.85,0.85,0.85,0.86,0.86,0.85,0.85,0.86,0.86,0.86,0.86,0.85…
P12525	0.87,0.88,0.88,0.88,0.87,0.87,0.87,0.86,0.85,0.85,0.85,0.85,0.84,0.85,0.84,0.84,0.84,0.84,0.84,0.84,0.85,0.84,0.84,0.84,0.84,0.83,0.82,0.82,0.81,0.81,0.81,0.81,0.81,0.81,0.80,0.80,0.80,0.80,0.80,0.80,0.80,0.79,0.79,0.79,0.79,0.80,0.80,0.80,0.81,0.82,0.82,0.82,0.81,0.80,0.80,0.79,0.78,0.78,0.77,0.77,0.76,0.75,0.74,0.73,0.72,0.71,0.72,0.73,0.73,0.73,0.73,0.73,0.73,0.73,0.72,0.73,0.72,0.73,0.72,0.71…
Q9GZZ1	0.49,0.47,0.45,0.45,0.45,0.44,0.43,0.44,0.43,0.45,0.44,0.45,0.46,0.46,0.45,0.44,0.44,0.44,0.43,0.43,0.44,0.42,0.41,0.40,0.39,0.38,0.37,0.36,0.36,0.36,0.35,0.36,0.37,0.36,0.34,0.34,0.33,0.31,0.30,0.30,0.30,0.29,0.30,0.30,0.31,0.30,0.32,0.34,0.33,0.33,0.30,0.30,0.28,0.27,0.26,0.26,0.26,0.25,0.24,0.24,0.25,0.25,0.25,0.25,0.25,0.26,0.27,0.27,0.27,0.28,0.29,0.29,0.27,0.26,0.26,0.26,0.26,0.27,0.27,0.27…
A0A1B0GTQ4	0.64,0.63,0.63,0.63,0.62,0.62,0.62,0.63,0.62,0.62,0.61,0.61,0.60,0.61,0.61,0.60,0.60,0.61,0.61,0.61,0.61,0.59,0.58,0.59,0.58,0.58,0.58,0.58,0.58,0.57,0.57,0.57,0.57,0.56,0.57,0.56,0.55,0.55,0.56,0.56,0.57,0.58,0.58,0.59,0.59,0.59,0.59,0.59,0.59,0.60,0.60,0.60,0.61,0.62,0.61,0.61,0.62,0.63,0.64,0.63,0.63,0.64,0.65,0.66,0.66,0.66,0.66,0.66,0.67,0.67,0.68,0.69,0.68,0.69,0.70,0.70,0.71,0.72,0.72,0.72…
Q9UHE5	0.38,0.38,0.39,0.37,0.36,0.36,0.36,0.36,0.34,0.35,0.34,0.33,0.32,0.33,0.33,0.32,0.32,0.33,0.33,0.34,0.34,0.32,0.32,0.32,0.31,0.31,0.31,0.32,0.31,0.31,0.31,0.31,0.30,0.30,0.31,0.31,0.31,0.33,0.33,0.34,0.35,0.37,0.36,0.36,0.37,0.37,0.37,0.37,0.38,0.39,0.39,0.40,0.41,0.40,0.40,0.41,0.41,0.41,0.40,0.40,0.39,0.38,0.38,0.38,0.37,0.36,0.37,0.37,0.36,0.36,0.38,0.38,0.37,0.37,0.37,0.36,0.35,0.34,0.34,0.34…
Q8NC67	0.62,0.61,0.61,0.61,0.61,0.61,0.62,0.64,0.64,0.65,0.67,0.67,0.68,0.69,0.69,0.69,0.69,0.70,0.70,0.70,0.69,0.69,0.69,0.68,0.66,0.66,0.65,0.64,0.63,0.63,0.63,0.63,0.64,0.63,0.62,0.61,0.60,0.59,0.57,0.57,0.57,0.55,0.56,0.56,0.56,0.55,0.54,0.52,0.52,0.51,0.50,0.47,0.46,0.43,0.41,0.39,0.38,0.36,0.35,0.33,0.32,0.32,0.30,0.29,0.29,0.29,0.28,0.27,0.27,0.29,0.29,0.28,0.27,0.25,0.25,0.26,0.26,0.27,0.29,0.29…
Q6NVV3	0.62,0.62,0.61,0.63,0.64,0.65,0.65,0.65,0.63,0.63,0.64,0.64,0.62,0.62,0.63,0.62,0.63,0.64,0.64,0.63,0.63,0.63,0.63,0.63,0.62,0.62,0.61,0.63,0.62,0.61,0.60,0.61,0.61,0.60,0.59,0.59,0.59,0.60,0.60,0.61,0.61,0.62,0.62,0.62,0.62,0.61,0.59,0.59,0.59,0.59,0.57,0.56,0.56,0.56,0.54,0.53,0.53,0.51,0.49,0.48,0.48,0.47,0.45,0.43,0.41,0.40,0.39,0.37,0.36,0.35,0.35,0.33,0.32,0.32,0.31,0.30,0.29,0.30,0.30,0.30…
Q9UBE8	0.82,0.82,0.81,0.82,0.82,0.82,0.82,0.82,0.82,0.83,0.83,0.83,0.82,0.82,0.82,0.82,0.82,0.82,0.83,0.83,0.83,0.83,0.82,0.82,0.82,0.81,0.81,0.80,0.80,0.80,0.80,0.79,0.81,0.82,0.82,0.82,0.83,0.83,0.83,0.83,0.82,0.82,0.82,0.82,0.83,0.83,0.83,0.83,0.83,0.83,0.83,0.83,0.83,0.83,0.83,0.84,0.84,0.84,0.83,0.83,0.83,0.83,0.82,0.82,0.82,0.83,0.84,0.84,0.84,0.85,0.85,0.86,0.86,0.86,0.86,0.86,0.87,0.86,0.87,0.87…
O75323	0.84,0.83,0.84,0.85,0.84,0.85,0.85,0.84,0.85,0.85,0.85,0.85,0.85,0.84,0.85,0.85,0.86,0.85,0.85,0.86,0.86,0.86,0.86,0.86,0.86,0.86,0.86,0.86,0.86,0.85,0.85,0.85,0.86,0.85,0.85,0.85,0.84,0.85,0.85,0.84,0.82,0.81,0.80,0.79,0.77,0.75,0.73,0.73,0.73,0.72,0.72,0.70,0.68,0.66,0.64,0.62,0.60,0.57,0.55,0.54,0.52,0.50,0.49,0.49,0.47,0.46,0.46,0.45,0.43,0.42,0.42,0.40,0.38,0.36,0.36,0.34,0.32,0.31,0.30,0.29…
Q13469	0.91,0.91,0.91,0.91,0.91,0.92,0.92,0.91,0.90,0.89,0.88,0.87,0.87,0.86,0.86,0.86,0.87,0.87,0.86,0.87,0.87,0.87,0.87,0.87,0.87,0.87,0.87,0.86,0.86,0.86,0.86,0.85,0.85,0.85,0.85,0.86,0.85,0.86,0.85,0.85,0.85,0.85,0.85,0.85,0.85,0.84,0.84,0.84,0.84,0.84,0.85,0.87,0.87,0.88,0.88,0.88,0.88,0.87,0.88,0.88,0.88,0.88,0.88,0.87,0.87,0.87,0.87,0.87,0.88,0.88,0.88,0.88,0.88,0.88,0.88,0.87,0.87,0.87,0.87,0.87…
Q9HAN9	0.30,0.30,0.29,0.29,0.28,0.28,0.28,0.27,0.27,0.27,0.26,0.26,0.27,0.27,0.26,0.26,0.28,0.28,0.28,0.29,0.29,0.27,0.25,0.23,0.22,0.20,0.19,0.18,0.17,0.17,0.18,0.18,0.18,0.19,0.19,0.19,0.20,0.21,0.21,0.21,0.21,0.21,0.21,0.22,0.22,0.22,0.21,0.21,0.21,0.20,0.21,0.22,0.22,0.20,0.21,0.23,0.23,0.24,0.24,0.23,0.22,0.22,0.22,0.22,0.22,0.22,0.22,0.23,0.24,0.26,0.28,0.28,0.29,0.28,0.28,0.27,0.27,0.26,0.25,0.26…
[truncated: 19,283 more rows]
