# Supplementary material for: A structural biology community assessment of AlphaFold2 applications
Source: Nat Struct Mol Biol. 2022 Nov 7;29(11):1056–67. doi: 10.1038/s41594-022-00849-w (PMC9663297; doi:10.1038/s41594-022-00849-w)
Supplement: Supplementary file 5 — Grouping of proteins into topics by the Non-negative Matrix Factorization analysis. [file 41594_2022_849_MOESM5_ESM.zip]

Archive with 1 entries (1 files):
- Sdataset 2_protein_table.tsv
