# Supplementary material for: A structural biology community assessment of AlphaFold2 applications
Source: Nat Struct Mol Biol. 2022 Nov 7;29(11):1056–67. doi: 10.1038/s41594-022-00849-w (PMC9663297; doi:10.1038/s41594-022-00849-w)
Supplement: Supplementary file 5 — Grouping of proteins into topics by the Non-negative Matrix Factorization analysis. [file 41594_2022_849_MOESM5_ESM.zip › Sdataset 2_protein_table.tsv]

Topic id	protein count	AF2 count	PDB count	Assigned proteins
0	2188	2020	168	3B2D_1_A,2Z63_1_A,AF-B8JIL3-F1-model_v1,3RG1_1_A,3ULV_1_A,3CIG_1_A,3FXI_1_A,AF-X1WGL5-F1-model_v1,AF-Q54B43-F1-model_v1,AF-A0A286Y971-F1-model_v1,3T6Q_1_A,AF-Q99MB1-F1-model_v1,AF-A0A2R8PW87-F1-model_v1,AF-Q62192-F1-model_v1,AF-O00206-F1-model_v1,2Q4G_2_W,AF-F1LN63-F1-model_v1,AF-F8W4F1-F1-model_v1,2A0Z_1_A,AF-P0CD60-F1-model_v1,1ZIW_1_A,4G8A_1_A,AF-P29315-F1-model_v1,AF-D3ZIP2-F1-model_v1,3VQ2_1…
1	4961	4934	27	AF-A0A0R4IY72-F1-model_v1,AF-Q9UKV3-F1-model_v1,AF-Q8I455-F1-model_v1,AF-A4HYD6-F1-model_v1,AF-A4HX23-F1-model_v1,AF-Q4D0U3-F1-model_v1,AF-E9Q7F2-F1-model_v1,AF-O01576-F1-model_v1,AF-Q55ED7-F1-model_v1,AF-P59074-F1-model_v1,AF-A0A0R4ILV5-F1-model_v1,AF-Q14789-F1-model_v1,AF-A0A2R8QGI6-F1-model_v1,AF-F1M078-F1-model_v1,AF-K7KP88-F1-model_v1,AF-I1MTH6-F1-model_v1,AF-D3ZYT5-F1-model_v1,AF-A0A1D6FQ90…
2	5782	5317	465	AF-E9QHA9-F1-model_v1,AF-A0A2R8RKQ5-F1-model_v1,AF-F1RB82-F1-model_v1,AF-Q4LDE5-F9-model_v1,AF-O75095-F1-model_v1,AF-O88281-F1-model_v1,AF-Q4LDE5-F12-model_v1,AF-Q4LDE5-F6-model_v1,AF-G5EFX3-F1-model_v1,AF-A0A0R4IPQ8-F1-model_v1,AF-P06909-F1-model_v1,AF-Q4LDE5-F10-model_v1,AF-A0A0R4IYY9-F1-model_v1,AF-Q80V70-F1-model_v1,AF-P08603-F1-model_v1,3GAW_1_A,AF-P22105-F1-model_v1,AF-G3V9R2-F1-model_v1,AF…
3	863	838	25	AF-A4HWD6-F1-model_v1,AF-K7LNJ9-F1-model_v1,AF-A0A1D6NH05-F1-model_v1,AF-A0A0R0GH40-F1-model_v1,AF-Q54IK8-F1-model_v1,AF-Q9BTA0-F1-model_v1,AF-F4JY92-F1-model_v1,AF-I1J8L6-F1-model_v1,AF-A8MT33-F1-model_v1,AF-A0A2R8PY68-F1-model_v1,AF-Q9LV85-F1-model_v1,AF-C0HH33-F1-model_v1,AF-Q4DQX7-F1-model_v1,AF-C0H536-F1-model_v1,AF-P10333-F1-model_v1,AF-G2TRN5-F1-model_v1,AF-A0A1D6L5F8-F1-model_v1,AF-Q78YZ6…
4	2736	2531	205	AF-Q3URS9-F1-model_v1,AF-Q99LH9-F1-model_v1,AF-Q7L8J4-F1-model_v1,3K29_1_A,AF-B2GUX8-F1-model_v1,AF-Q4D0C8-F1-model_v1,AF-C1P645-F1-model_v1,AF-O60239-F1-model_v1,4MH6_1_A,AF-Q5PPN7-F1-model_v1,AF-O53168-F1-model_v1,AF-Q9Z131-F1-model_v1,AF-Q91Y80-F1-model_v1,AF-Q95XA0-F1-model_v1,AF-Q9V785-F1-model_v1,AF-A0A0G2L4V3-F1-model_v1,AF-Q2QSK2-F1-model_v1,AF-P9WJE1-F1-model_v1,AF-Q10253-F1-model_v1,AF-…
5	1881	1581	300	AF-F4HT36-F1-model_v1,2M60_1_A,AF-Q4D2N5-F1-model_v1,AF-C0H5I8-F1-model_v1,AF-Q4DPZ0-F1-model_v1,AF-B4G234-F1-model_v1,AF-Q4CN95-F1-model_v1,AF-Q8I2Y4-F1-model_v1,AF-Q4DPS6-F1-model_v1,AF-A0A2R8QMP5-F1-model_v1,AF-Q9EST8-F1-model_v1,3E37_1_A,AF-A3B9U0-F1-model_v1,AF-Q9SKI0-F1-model_v1,AF-A0A0R0G8U3-F1-model_v1,AF-I1MU53-F1-model_v1,AF-A0A0P0WCK8-F1-model_v1,2ZIR_d2zira-,2H6F_d2h6fa1,2H6F_1_A,AF-I…
6	926	723	203	2OMT_d2omta3,2OMT_1_A,2OMY_d2omya2,2OMW_d2omwa2,2OMW_1_A,2OMY_1_A,1O6V_d1o6vb2,2OMU_d2omua3,1OTN_1_A,1OTN_d1otna-,1O6V_1_A,2OMU_1_A,1OTM_d1otma-,1OTM_1_A,2UZX_d2uzxc1,2OMX_d2omxa3,2OMZ_d2omza2,2WQX_d2wqxb1,2WQW_d2wqwb1,2OMZ_1_A,2OMX_1_A,1D0B_1_A,1OTO_d1otoa-,1OTO_1_A,4AW4_d4aw4c1,4FMZ_1_A,1H6T_d1h6ta2,2WQX_1_A,2WQW_1_A,4AW4_1_A,5IL7_1_A,4R5C_1_A,4CIL_1_A,1H6U_d1h6ua2,1H6T_1_A,4FHO_1_A,1M9S_d1m9sa…
7	1946	1659	287	AF-Q9UL36-F1-model_v1,AF-S4R299-F1-model_v1,AF-A0A0R4IA21-F1-model_v1,AF-Q02085-F1-model_v1,AF-A2A935-F1-model_v1,AF-Q9FYS5-F1-model_v1,AF-A0A0G2KA68-F1-model_v1,AF-U3JA35-F1-model_v1,AF-Q8BXX2-F1-model_v1,AF-A0A0P0XI09-F1-model_v1,AF-A0A0R4IVZ9-F1-model_v1,AF-B0R169-F1-model_v1,AF-F1R241-F1-model_v1,AF-A0MS83-F1-model_v1,AF-F1LXC0-F1-model_v1,AF-A0A0G2K3M5-F1-model_v1,AF-L7N232-F1-model_v1,AF-F1…
8	1662	1226	436	3I9Y_1_A,AF-A0A0R0EBZ4-F1-model_v1,4LWS_2_A,AF-Q2FZG5-F1-model_v1,1DPS_1_A,AF-Q2G0D6-F1-model_v1,AF-F4KDD0-F1-model_v1,AF-Q8IK03-F1-model_v1,AF-Q8IX95-F1-model_v1,AF-A0A2R8S075-F1-model_v1,1JQI_d1jqib1,AF-A0A0R0EV49-F1-model_v1,4GNK_3_E,3HRN_1_A,AF-O14686-F19-model_v1,5JDO_2_B,AF-K7MYH5-F1-model_v1,5JDO_1_A,3C98_d1dn1b-,AF-B0BN94-F1-model_v1,AF-Q9HD15-F1-model_v1,AF-Q8ILV3-F1-model_v1,AF-A0A1D6FP…
9	3709	3442	267	AF-A0A2R8QTU9-F1-model_v1,AF-A0A286Y883-F1-model_v1,AF-H0WF80-F1-model_v1,AF-B4DU55-F1-model_v1,AF-A0A0R4ITI6-F1-model_v1,AF-F1R9A5-F1-model_v1,AF-X1WDC9-F1-model_v1,AF-F1R1N4-F1-model_v1,AF-H0WE95-F1-model_v1,AF-A0A2R8RHP4-F1-model_v1,AF-E7FFE6-F1-model_v1,AF-M0RDI4-F1-model_v1,AF-E7F850-F1-model_v1,AF-A0A0G2KPH2-F1-model_v1,AF-P52742-F1-model_v1,AF-A0A2R8QPD7-F1-model_v1,AF-H0WEB1-F1-model_v1,A…
10	4437	4362	75	AF-Q55BK3-F1-model_v1,AF-A0MV40-F1-model_v1,AF-A0A0R0EJE8-F1-model_v1,AF-Q4D654-F1-model_v1,AF-Q96B96-F1-model_v1,AF-I1N4V1-F1-model_v1,AF-K7MTU1-F1-model_v1,AF-Q922Z1-F1-model_v1,AF-A0A0G2KK09-F1-model_v1,AF-A0A1D6L615-F1-model_v1,AF-C6T478-F1-model_v1,AF-C6T0X5-F1-model_v1,AF-Q4CKI5-F1-model_v1,AF-Q4DWB0-F1-model_v1,AF-Q3E772-F1-model_v1,AF-Q96DD7-F1-model_v1,AF-B9FYR8-F1-model_v1,AF-A0A1D6I0M6…
11	5016	4532	484	AF-Q7ZVF0-F1-model_v1,AF-Q5BK30-F1-model_v1,AF-D3Z7A5-F1-model_v1,AF-Q9D994-F1-model_v1,AF-Q8N136-F1-model_v1,AF-Q4DKP1-F1-model_v1,AF-Q8BHD1-F1-model_v1,AF-Q8NBT0-F1-model_v1,AF-A0A1D6G3U1-F1-model_v1,AF-Q09715-F1-model_v1,AF-Q9VU65-F1-model_v1,AF-Q8JZX3-F1-model_v1,AF-Q5JTN6-F1-model_v1,AF-F1LZZ1-F1-model_v1,AF-Q4D008-F1-model_v1,AF-Q6P5M2-F1-model_v1,AF-A0A1D6MZY2-F1-model_v1,AF-Q1LV15-F1-mode…
12	0	0	0
13	1655	1597	58	AF-A0A0G2KNX5-F1-model_v1,AF-A0A1D8PCZ1-F1-model_v1,AF-A0A1D6QGI3-F1-model_v1,AF-F1QA06-F1-model_v1,AF-E1JHP6-F1-model_v1,AF-M1ZJW2-F1-model_v1,AF-Q0IYP2-F1-model_v1,AF-Q0WPZ0-F1-model_v1,AF-A0A1D6IJB3-F1-model_v1,AF-Q6NUK4-F1-model_v1,AF-A0A1D6NEI5-F1-model_v1,AF-A0A2R8QGX2-F1-model_v1,AF-A0A0G2KLV0-F1-model_v1,AF-Q9D1R1-F1-model_v1,AF-A0A2R8QQ98-F1-model_v1,AF-Q63645-F1-model_v1,AF-A4HVW4-F1-mo…
14	1374	1326	48	AF-Q654Y7-F1-model_v1,AF-I1MBJ5-F1-model_v1,AF-A0A1D6DQL4-F1-model_v1,AF-K7KN57-F1-model_v1,AF-A0A1X7YED0-F1-model_v1,AF-A0A1X7YER2-F1-model_v1,AF-Q9LQ14-F1-model_v1,AF-A0A0R0G1Z0-F1-model_v1,AF-Q6ZDB7-F1-model_v1,AF-Q9SXD8-F1-model_v1,AF-K7MHP6-F1-model_v1,AF-Q9LQ15-F1-model_v1,AF-A0A0R0J5W3-F1-model_v1,AF-A0A1D6KWS6-F1-model_v1,AF-A0A0P0XR41-F1-model_v1,AF-A0A0R0FRG0-F1-model_v1,AF-A0A1D6NAH6-F…
15	3610	2101	1509	AF-A0A1D6Q0B1-F1-model_v1,4V3R_1_A,4B8O_d4b8oa-,4B8O_1_A,AF-A0A0P0W8D1-F1-model_v1,AF-A0A1D6M7Y3-F1-model_v1,4DJS_1_A,2AJA_1_A,AF-Q9M9X7-F1-model_v1,AF-O81902-F1-model_v1,AF-Q8IKC8-F1-model_v1,1T50_1_A,1BK6_1_A,AF-I1K860-F1-model_v1,1JPW_1_A,1UHU_d1uhua1,AF-I1M2F3-F1-model_v1,1C72_1_A,AF-A0A1X7YII5-F1-model_v1,2QTI_d2qtia2,3U1D_1_A,AF-K7MR57-F1-model_v1,2KM6_1_A,3HUK_1_A,AF-Q8I379-F1-model_v1,AF-…
16	3648	3491	157	AF-I1K390-F1-model_v1,AF-I1KRM0-F1-model_v1,AF-I1L129-F1-model_v1,AF-C0LGQ5-F1-model_v1,AF-I1K020-F1-model_v1,AF-Q9SHI2-F1-model_v1,AF-A0A0R0G607-F1-model_v1,AF-I1KRE5-F1-model_v1,AF-I1MGT0-F1-model_v1,AF-I1LAK2-F1-model_v1,AF-K7KKY7-F1-model_v1,AF-A0A0R0FV18-F1-model_v1,AF-Q9FL28-F1-model_v1,AF-I1KU79-F1-model_v1,AF-Q2R2D3-F1-model_v1,AF-A0A1D6DZ88-F1-model_v1,AF-A0A1D6LZP0-F1-model_v1,AF-A0A0R0…
17	0	0	0
18	2266	1965	301	AF-A0A0R0LCA6-F1-model_v1,AF-A0A0R0GIX6-F1-model_v1,AF-A0A0R0KLR7-F1-model_v1,AF-Q67WE5-F1-model_v1,AF-K7LBG5-F1-model_v1,AF-A0A0P0VEX0-F1-model_v1,AF-Q7EYF8-F1-model_v1,AF-A0A1D6E248-F1-model_v1,AF-A0A1D6F233-F1-model_v1,AF-A0A1D6ELL9-F1-model_v1,AF-I1JCK2-F1-model_v1,AF-Q7F8Q9-F1-model_v1,AF-K7VIQ3-F1-model_v1,AF-B9F2T6-F1-model_v1,AF-Q5Z666-F1-model_v1,AF-A0A1D6F9C6-F1-model_v1,AF-A0A1D6IKC6-F…
19	4889	4818	71	AF-A0A0G2KXX0-F1-model_v1,AF-B6THW9-F1-model_v1,AF-Q4D5E5-F1-model_v1,AF-Q7TS75-F1-model_v1,AF-A4HUK6-F1-model_v1,AF-Q9U380-F1-model_v1,AF-A0A0R0G038-F1-model_v1,AF-Q4CTD3-F1-model_v1,AF-A0A0G2JX35-F1-model_v1,AF-A0A384TPA0-F1-model_v1,AF-O13760-F1-model_v1,AF-E7EYU1-F1-model_v1,AF-A0A0G2KB43-F1-model_v1,AF-I1K911-F1-model_v1,AF-I1M7V7-F1-model_v1,AF-B6UH48-F1-model_v1,AF-Q4DAS2-F1-model_v1,AF-F4…
20	0	0	0
21	3531	3422	109	AF-Q86Y82-F1-model_v1,AF-Q4DA97-F1-model_v1,AF-Q9XXK0-F1-model_v1,AF-Q9VIB2-F1-model_v1,AF-Q84NQ7-F1-model_v1,AF-Q4E065-F1-model_v1,AF-Q9ER00-F1-model_v1,AF-Q7Z7N9-F1-model_v1,AF-Q4CM38-F1-model_v1,AF-Q92952-F1-model_v1,AF-I1JVA8-F1-model_v1,AF-Q4DGM6-F1-model_v1,AF-Q5ZCC9-F1-model_v1,AF-Q7TQA7-F1-model_v1,AF-D3ZK93-F1-model_v1,AF-A4I2Q3-F1-model_v1,AF-Q20921-F1-model_v1,AF-A0A0R0JMR1-F1-model_v1…
22	0	0	0
23	0	0	0
24	6571	6548	23	AF-A0A0G2JXP8-F1-model_v1,AF-B8A4A6-F1-model_v1,AF-Q12346-F1-model_v1,AF-Q3E750-F1-model_v1,AF-O82628-F1-model_v1,AF-A0A1D6KQG1-F1-model_v1,AF-K7UYZ1-F1-model_v1,AF-Q4DKL3-F1-model_v1,AF-P12841-F1-model_v1,AF-P9WMU1-F1-model_v1,AF-A0A0R0EPG3-F1-model_v1,AF-Q9USP6-F1-model_v1,AF-I1KBR4-F1-model_v1,AF-A0A0P0VY42-F1-model_v1,AF-O45255-F1-model_v1,AF-A0A2R8Q290-F1-model_v1,AF-Q9M7Q3-F1-model_v1,AF-P0…
25	0	0	0
26	1427	1294	133	AF-A0A0G2K1K7-F1-model_v1,AF-A0A0G2K7C0-F1-model_v1,AF-A0A0G2JWT9-F1-model_v1,AF-A0A0G2K1C3-F1-model_v1,AF-Q556D8-F1-model_v1,AF-F1LZG1-F1-model_v1,AF-A0A0G2JVH0-F1-model_v1,AF-A0A1D6N6U0-F1-model_v1,AF-A0A0R0I9P1-F1-model_v1,4TQL_1_A,AF-A0A0G2K5B3-F1-model_v1,AF-Q8IB09-F1-model_v1,AF-Q9USH7-F1-model_v1,AF-Q7KV35-F1-model_v1,AF-Q8S8F5-F1-model_v1,AF-Q54S76-F1-model_v1,AF-Q54RH8-F1-model_v1,AF-Q4D…
27	1136	853	283	AF-Q8IVP5-F1-model_v1,AF-F4JPI4-F1-model_v1,AF-Q9ES40-F1-model_v1,AF-Q9DB70-F1-model_v1,AF-A0A0R0JBH9-F1-model_v1,AF-O16546-F1-model_v1,4WMR_1_A,AF-Q5BJS4-F1-model_v1,AF-I6X8R5-F1-model_v1,AF-K7KF39-F1-model_v1,AF-A0A0G2KAQ9-F1-model_v1,4MCU_1_A,1SQG_d1sqga1,AF-Q54LG2-F1-model_v1,AF-Q94255-F1-model_v1,AF-I1JCU9-F1-model_v1,3MDJ_d3mdjc4,AF-Q75IA4-F1-model_v1,AF-A4HVK5-F1-model_v1,AF-Q2FVW0-F1-mode…
28	2888	2580	308	AF-A4I5Y0-F1-model_v1,AF-Q4DHE6-F1-model_v1,AF-Q4DCN5-F1-model_v1,AF-G3UYY4-F1-model_v1,AF-Q80XJ3-F1-model_v1,AF-A2A3L6-F1-model_v1,AF-Q5ADP3-F1-model_v1,AF-Q96AY4-F1-model_v1,AF-D3ZXP1-F1-model_v1,AF-A0A2R8PZK5-F1-model_v1,AF-A4I1X3-F1-model_v1,AF-A0A0R4IV14-F1-model_v1,AF-O46085-F1-model_v1,AF-Q4CZM3-F1-model_v1,AF-Q9VSK6-F1-model_v1,AF-A2A6Q5-F1-model_v1,AF-O60184-F1-model_v1,AF-Q2M2R8-F1-mode…
29	3508	2104	1404	2IVF_1_A,AF-Q8GTR4-F1-model_v1,4YDD_1_A,4J3X_1_A,AF-I1N8S9-F1-model_v1,3IR6_1_A,4UHX_1_A,3IR7_1_A,AF-Q9T0P4-F1-model_v1,AF-P96419-F1-model_v1,AF-P96937-F1-model_v1,1Y5I_1_A,4IUG_1_A,4J3V_1_A,AF-Q9VHR8-F1-model_v1,AF-Q2FVM1-F1-model_v1,AF-Q9C102-F1-model_v1,AF-A0A368UIE4-F1-model_v1,AF-P08566-F1-model_v1,4LGY_1_A,1TG7_1_A,2WZS_1_A,AF-P09831-F1-model_v1,AF-P09152-F1-model_v1,5E7O_1_A,3OG2_1_A,5DOT_…
30	1317	1079	238	1HDM_d1hdmb2,AF-Q6ESZ6-F1-model_v1,2L7X_1_A,2ZFB_1_A,AF-Q9FF40-F1-model_v1,AF-F4J1T5-F1-model_v1,AF-Q90487-F1-model_v1,AF-B6SMB0-F1-model_v1,AF-Q4DL20-F1-model_v1,4ESA_1_A,4I8B_1_A,1HDM_2_B,AF-O94462-F1-model_v1,2XBQ_d2xbqb-,1RZL_1_A,AF-Q6L4H1-F1-model_v1,AF-P40547-F1-model_v1,AF-B6SZZ6-F1-model_v1,AF-Q9SGH3-F1-model_v1,AF-Q75JY8-F1-model_v1,AF-I1MZQ2-F1-model_v1,3D9P_1_A,2KN8_1_A,AF-Q54TI3-F1-mo…
31	490	177	313	3HR2_2_B,3HR2_1_A,AF-Q2G2B2-F1-model_v1,4WVE_1_A,4FUN_1_A,2R4P_1_A,AF-P10384-F1-model_v1,2R4O_1_A,3PF1_1_A,3BS0_1_A,4FUO_1_A,3DWO_1_X,AF-O75054-F1-model_v1,AF-Q9WV91-F1-model_v1,3TIQ_1_A,2R4L_1_A,AF-Q6ZQA6-F1-model_v1,3DWN_1_A,2R4N_1_A,2R89_1_A,4RHZ_1_A,1T16_1_A,AF-Q4G0P3-F20-model_v1,2R88_1_A,AF-Q54JA5-F1-model_v1,3PGS_1_A,AF-Q9P2B2-F1-model_v1,AF-Q09729-F1-model_v1,AF-Q62786-F1-model_v1,AF-P058…
32	0	0	0
33	2606	2157	449	AF-A0A1D6II10-F1-model_v1,AF-A0A0R0FHK0-F1-model_v1,AF-Q9SGH8-F1-model_v1,AF-P34226-F1-model_v1,AF-I1J463-F1-model_v1,1ANX_1_A,AF-K7MLX6-F1-model_v1,AF-Q99PG4-F1-model_v1,1BCW_1_A,AF-A0A1D6IUN0-F1-model_v1,1BCY_1_A,AF-A0A1D6KUA0-F1-model_v1,1BC1_1_A,AF-K7TM26-F1-model_v1,3V6P_1_A,3V6P_d3v6pa-,AF-P77234-F1-model_v1,3PTH_1_A,2X04_1_A,3KUJ_1_A,3NTW_d3ntwc-,AF-Q9DCV6-F1-model_v1,AF-Q09897-F1-model_v1…
34	367	334	33	AF-B4FDN0-F1-model_v1,AF-Q9C5F3-F1-model_v1,2YF2_1_A,AF-Q8I3H0-F1-model_v1,AF-I1KZ93-F1-model_v1,AF-Q8IHV8-F1-model_v1,1G0V_2_B,AF-Q9FKC0-F1-model_v1,AF-Q54MA3-F1-model_v1,AF-C6Y4C1-F1-model_v1,1IFK_1_A,AF-A0A1D6HCV4-F1-model_v1,AF-I1MMC9-F1-model_v1,AF-A4I313-F1-model_v1,AF-C6SYZ8-F1-model_v1,AF-C6KSS9-F1-model_v1,AF-Q9UJ71-F1-model_v1,AF-K7MK94-F1-model_v1,AF-Q4DQE7-F1-model_v1,AF-Q9LKU2-F1-mod…
35	3721	3679	42	AF-Q9LW12-F1-model_v1,AF-A0A0R0IPE5-F1-model_v1,AF-Q9XTT6-F1-model_v1,AF-A0A2R8Q324-F1-model_v1,AF-Q9FHM6-F1-model_v1,AF-Q9U349-F1-model_v1,AF-D4A4N1-F1-model_v1,AF-Q18345-F1-model_v1,AF-Q54B64-F1-model_v1,AF-A0A0P0Y146-F1-model_v1,AF-Q2FVD8-F1-model_v1,AF-G5ECU6-F1-model_v1,AF-O44989-F1-model_v1,AF-Q556D7-F1-model_v1,AF-G5ECB0-F1-model_v1,AF-Q9VI51-F1-model_v1,AF-E7FD48-F1-model_v1,AF-A0A1D6L674…
36	4984	4940	44	AF-A0A0G2KB43-F1-model_v1,AF-A0A384TPA0-F1-model_v1,AF-Q9VNS5-F1-model_v1,AF-K7K679-F1-model_v1,AF-Q4D050-F1-model_v1,AF-Q9U3G9-F1-model_v1,AF-Q19343-F1-model_v1,AF-Q5XVH7-F1-model_v1,AF-Q9W4U6-F1-model_v1,AF-A0A1D6G1J9-F1-model_v1,AF-Q9LSR4-F1-model_v1,AF-Q4DFD1-F1-model_v1,AF-A0A0N7KGB3-F1-model_v1,AF-Q17879-F1-model_v1,AF-Q8GW48-F1-model_v1,AF-K7K0Z4-F1-model_v1,AF-Q0J3L7-F1-model_v1,AF-C0H5M9…
37	699	685	14	AF-Q4CL88-F1-model_v1,AF-C0PCX7-F1-model_v1,AF-E7F1I2-F1-model_v1,AF-B7F138-F1-model_v1,AF-D3ZFP1-F1-model_v1,AF-I1KNP2-F1-model_v1,AF-K7TR42-F1-model_v1,AF-A4IB29-F1-model_v1,AF-B7ZYE1-F1-model_v1,AF-A0A0P0WCX1-F1-model_v1,AF-Q54FE5-F1-model_v1,AF-K7LNM9-F1-model_v1,AF-Q9P6N3-F1-model_v1,AF-I1L0U5-F1-model_v1,AF-Q5BLB7-F1-model_v1,AF-P9WLK9-F1-model_v1,AF-Q8N3F9-F1-model_v1,AF-B6TM88-F1-model_v1…
38	605	0	605	3HD7_4_D,1FOS_3_E,3NWH_1_A,2XG7_1_A,4RFX_1_A,4LL8_2_E,3TNU_2_B,1T2K_5_D,1T2K_4_C,3HD7_1_A,1FAV_1_A,2QA7_1_A,4GKW_1_A,4R4M_1_A,3MQ7_1_A,1KIL_3_C,1S9K_4_D,2NO2_1_A,3TNU_1_A,4ZDW_2_B,5C3L_1_A,3M0D_2_C,4I6M_3_C,4PAS_2_B,3BAS_1_A,2EQB_2_B,4JPB_3_B,3P7K_1_A,3VEM_1_A,2XU6_1_A,1IK9_1_A,2OCY_1_A,4QKV_1_A,4O9B_1_A,3B5N_3_C,4BWD_1_A,4AJ5_2_A,2X7A_1_A,3CVF_1_A,4PN9_1_A,4LGD_2_E,2H8N_1_A,2XZR_1_A,1HJB_1_A,2O9…
39	2037	1643	394	AF-I1LJZ1-F1-model_v1,AF-Q80U78-F1-model_v1,AF-Q4DQP5-F1-model_v1,AF-A0A0R0G2S0-F1-model_v1,AF-F1R4Q6-F1-model_v1,AF-Q9ZW02-F1-model_v1,AF-D3ZQL8-F1-model_v1,AF-I1LQM9-F1-model_v1,AF-A0A1D6HPP4-F1-model_v1,AF-I1LJZ4-F1-model_v1,AF-Q0JHT2-F1-model_v1,AF-Q8TB72-F1-model_v1,AF-I1LCY6-F1-model_v1,AF-Q9ZW07-F1-model_v1,AF-K7KUC0-F1-model_v1,AF-K7N489-F1-model_v1,AF-Q4CY78-F1-model_v1,AF-D3Z8L5-F1-mode…
40	9354	9224	130	AF-A0A0G2JYP7-F1-model_v1,AF-Q156A1-F1-model_v1,AF-G8JL69-F1-model_v1,AF-Q54TZ5-F1-model_v1,5FUR_11_L,AF-Q54LV6-F1-model_v1,AF-A0A143ZVC8-F1-model_v1,AF-Q2V2P1-F1-model_v1,AF-A0A0G2JWT9-F1-model_v1,AF-Q4R142-F1-model_v1,AF-Q9VF00-F1-model_v1,AF-Q9JKL7-F1-model_v1,AF-Q55GS9-F1-model_v1,AF-Q4D7N1-F1-model_v1,AF-Q55G20-F1-model_v1,AF-Q55GD6-F1-model_v1,AF-A0A0G2K1C3-F1-model_v1,AF-Q55F33-F1-model_v1…
41	0	0	0
42	454	262	192	3VA9_1_A,1UII_1_A,AF-A0A0R0GLI8-F1-model_v1,AF-Q54XX0-F1-model_v1,AF-Q4D296-F1-model_v1,AF-O02495-F1-model_v1,AF-Q57966-F1-model_v1,AF-E1JH38-F1-model_v1,AF-B6SIP6-F1-model_v1,AF-Q6IQK3-F1-model_v1,4ZXQ_1_A,AF-P34351-F1-model_v1,AF-Q94057-F1-model_v1,1X90_1_A,AF-A4IAM2-F1-model_v1,AF-G5EBK2-F1-model_v1,AF-B7EEJ8-F1-model_v1,2MSE_1_A,AF-Q54XE2-F1-model_v1,AF-F1QTD0-F1-model_v1,3ETY_1_A,AF-A0A2R8RX…
43	1873	1683	190	AF-Q55C46-F1-model_v1,AF-Q54EI6-F1-model_v1,AF-Q54WH7-F1-model_v1,4TQL_1_A,AF-Q558Y9-F1-model_v1,AF-A0A0G2K2M0-F1-model_v1,AF-Q75JH1-F1-model_v1,AF-Q55CP9-F1-model_v1,AF-Q553B3-F1-model_v1,AF-Q54ZW1-F1-model_v1,AF-Q54I94-F1-model_v1,AF-Q8IFN3-F1-model_v1,AF-Q42374-F1-model_v1,AF-Q54R88-F1-model_v1,AF-Q55D11-F1-model_v1,AF-Q559R4-F1-model_v1,AF-Q55ES5-F1-model_v1,AF-A0A0G2KB14-F1-model_v1,AF-Q54Y2…
44	0	0	0
45	903	741	162	AF-Q59SI5-F1-model_v1,AF-C0H4S2-F1-model_v1,AF-Q12466-F1-model_v1,AF-P48231-F1-model_v1,AF-F8W4A8-F1-model_v1,AF-Q59MC8-F1-model_v1,AF-E7FGH7-F1-model_v1,AF-A0A0R0FB49-F1-model_v1,AF-K7KCB9-F1-model_v1,AF-P41800-F1-model_v1,AF-Q5SPC5-F1-model_v1,AF-A0JJX5-F1-model_v1,AF-Q9HC10-F1-model_v1,AF-E0CZ42-F1-model_v1,AF-K7KZQ0-F1-model_v1,AF-Q9VK12-F1-model_v1,AF-Q9FFG2-F1-model_v1,AF-A0A1D6DWI8-F1-mode…
46	1257	1185	72	AF-K7LSA3-F1-model_v1,AF-Q8I3Y6-F1-model_v1,AF-F4I7Y8-F1-model_v1,AF-Q6MGC4-F1-model_v1,AF-P23862-F1-model_v1,AF-I1KQC4-F1-model_v1,AF-A7LPC9-F1-model_v1,AF-Q25302-F1-model_v1,AF-O15212-F1-model_v1,AF-O14450-F1-model_v1,AF-Q4DS55-F1-model_v1,AF-P9WLH3-F1-model_v1,AF-Q8I378-F1-model_v1,20#1L8D_1_A,AF-Q2FX06-F1-model_v1,AF-A0A1D6NYP1-F1-model_v1,AF-Q4D554-F1-model_v1,AF-Q58394-F1-model_v1,AF-M9PFD1…
47	4539	3887	652	AF-Q54WP6-F1-model_v1,AF-U3JB30-F1-model_v1,AF-Q9C5D2-F1-model_v1,AF-Q54B76-F1-model_v1,AF-A0A0G2KJS1-F1-model_v1,AF-Q9C597-F1-model_v1,AF-I1MRB1-F1-model_v1,AF-Q9SKK0-F1-model_v1,AF-I1LZX2-F1-model_v1,AF-I1M9J4-F1-model_v1,AF-Q551N7-F1-model_v1,AF-Q54V73-F1-model_v1,AF-I1MWS3-F1-model_v1,AF-A0A096PQ52-F1-model_v1,AF-Q54WD5-F1-model_v1,AF-Q8BH16-F1-model_v1,AF-Q54FV0-F1-model_v1,AF-A4IE50-F1-mode…
48	5673	5665	8	AF-Q04087-F1-model_v1,AF-E7FF07-F1-model_v1,AF-Q9VA51-F1-model_v1,AF-Q19129-F1-model_v1,AF-Q4CND6-F1-model_v1,AF-Q4CTJ4-F1-model_v1,AF-A0A1D6JVI7-F1-model_v1,AF-E7F0M7-F1-model_v1,AF-Q4DDA5-F1-model_v1,AF-A0A0P0VXD1-F1-model_v1,AF-Q9Y520-F1-model_v1,AF-C7JAC3-F1-model_v1,AF-Q4DMT2-F1-model_v1,AF-Q9WV66-F1-model_v1,AF-Q1LYN9-F1-model_v1,AF-E9Q1A5-F1-model_v1,AF-A4IBL5-F1-model_v1,AF-Q4E1K4-F1-mode…
49	2145	2111	34	AF-K7LGR9-F1-model_v1,AF-O14222-F1-model_v1,AF-I1NEQ6-F1-model_v1,AF-Q9VWN4-F1-model_v1,AF-K7K2H1-F1-model_v1,AF-P14907-F1-model_v1,AF-A0A0B4K7K9-F1-model_v1,AF-A0A1D6FGL9-F1-model_v1,AF-A0A1D8PGV7-F1-model_v1,AF-B7Z0I0-F1-model_v1,AF-Q5TZG3-F1-model_v1,AF-Q9ESV1-F1-model_v1,AF-A0A1D8PP27-F1-model_v1,AF-Q6TMJ9-F1-model_v1,AF-Q8IR55-F1-model_v1,AF-A2AM05-F1-model_v1,AF-Q4CTW6-F1-model_v1,AF-I1M6L1…
50	780	672	108	AF-A0A0R0EBC4-F1-model_v1,4UOS_1_A,AF-P52613-F1-model_v1,AF-Q32M00-F1-model_v1,AF-A0A0R0JQL3-F1-model_v1,AF-Q9VE78-F1-model_v1,AF-C6T4C5-F1-model_v1,AF-A0A0R0KLB0-F1-model_v1,AF-Q5ZCD1-F1-model_v1,AF-Q4V3Z6-F1-model_v1,1ZV8_1_A,AF-Q6AY72-F1-model_v1,AF-Q60375-F1-model_v1,AF-D4A7Z5-F1-model_v1,AF-A0A1D6GDC2-F1-model_v1,1OW6_d1ow6c-,AF-Q4CNB2-F1-model_v1,3N27_1_A,AF-Q1G3P7-F1-model_v1,1OW6_1_A,1OW6…
51	222	190	32	AF-Q8IEC6-F1-model_v1,AF-Q9ZT96-F1-model_v1,AF-I1JH93-F1-model_v1,AF-A0A0R0L3F0-F1-model_v1,AF-A0A0R0K886-F1-model_v1,AF-Q84ZT1-F1-model_v1,AF-A0A1D6EZN9-F1-model_v1,AF-O80572-F1-model_v1,AF-Q10L33-F1-model_v1,AF-B4FH48-F1-model_v1,AF-B4FY60-F1-model_v1,AF-K7M4D9-F1-model_v1,AF-A0A1D6IAI4-F1-model_v1,AF-K7KLT0-F1-model_v1,AF-A0A1D6HRY3-F1-model_v1,AF-F4JVI3-F1-model_v1,AF-O97234-F1-model_v1,AF-A1…
52	4420	4346	74	AF-A0A5K1K9A0-F1-model_v1,AF-A0A1D6PR64-F1-model_v1,AF-Q54T72-F1-model_v1,AF-Q59N20-F1-model_v1,AF-O45322-F1-model_v1,AF-A5JYR8-F1-model_v1,AF-A0A1D6JWD7-F1-model_v1,AF-Q8T135-F1-model_v1,AF-A0A0R0EPL2-F1-model_v1,AF-Q55GF7-F1-model_v1,AF-A0A0R0IKV3-F1-model_v1,AF-A0A0R0H4R4-F1-model_v1,AF-K7KIM7-F1-model_v1,AF-Q9N411-F1-model_v1,AF-Q9VE07-F1-model_v1,AF-Q10432-F1-model_v1,AF-A0A1D6Q6M5-F1-model_…
53	0	0	0
54	3333	2742	591	4PLR_1_A,2OEE_1_A,AF-A0A0P0WC51-F1-model_v1,AF-A3KPZ9-F1-model_v1,AF-Q9FQC6-F1-model_v1,AF-G3V8G2-F1-model_v1,4PLQ_1_A,AF-Q8IIJ4-F1-model_v1,AF-O44921-F1-model_v1,AF-O23137-F1-model_v1,AF-F4KGN4-F1-model_v1,AF-Q8LQM2-F1-model_v1,4V3O_1_A,AF-A0A2R8PVQ0-F1-model_v1,AF-P41220-F1-model_v1,AF-A0A0P0WF96-F1-model_v1,AF-O08849-F1-model_v1,AF-K7K437-F1-model_v1,AF-Q9JHX0-F1-model_v1,AF-I3ITK3-F1-model_v1…
55	1379	1100	279	AF-A0A1D6HA36-F1-model_v1,AF-A0A1D8PMH7-F1-model_v1,AF-D4A8X0-F1-model_v1,AF-B6T3C9-F1-model_v1,AF-A0A1D6E1Q4-F1-model_v1,AF-P33749-F1-model_v1,AF-Q86BL2-F1-model_v1,AF-Q336R1-F1-model_v1,AF-K7VXV8-F1-model_v1,AF-Q6P0T3-F1-model_v1,AF-Q66HF7-F1-model_v1,AF-Q55AL0-F1-model_v1,AF-Q6P0T6-F1-model_v1,AF-A4HV23-F1-model_v1,AF-Q75N90-F6-model_v1,AF-Q54GK4-F1-model_v1,AF-A0A1D6EVF6-F1-model_v1,AF-P35556…
56	4420	3545	875	AF-I1KL23-F1-model_v1,AF-A0A1D6LD01-F1-model_v1,AF-Q54I71-F1-model_v1,AF-A0A1D6HL30-F1-model_v1,AF-A0A0R0EDK2-F1-model_v1,AF-Q54HB4-F1-model_v1,AF-A1ZAG3-F1-model_v1,AF-Q9ULV3-F1-model_v1,AF-F1LV60-F1-model_v1,AF-Q655H7-F1-model_v1,AF-Q4E2U5-F1-model_v1,AF-Q4CT71-F1-model_v1,AF-Q8L5Z0-F1-model_v1,AF-O81325-F1-model_v1,AF-Q6Z6H7-F1-model_v1,AF-B7FA87-F1-model_v1,AF-Q6DH42-F1-model_v1,AF-Q7G2B6-F1-…
57	3446	3062	384	AF-Q502K3-F1-model_v1,AF-Q505D1-F1-model_v1,AF-B2RXR6-F1-model_v1,AF-F1M400-F1-model_v1,AF-Q8NB46-F1-model_v1,AF-F1LZH9-F1-model_v1,AF-Q8N8A2-F1-model_v1,AF-Q8BTI7-F1-model_v1,AF-Q54Q43-F1-model_v1,AF-E7FC91-F1-model_v1,AF-D4ACT4-F1-model_v1,AF-O15084-F1-model_v1,AF-F6YK91-F1-model_v1,AF-E7F7S0-F1-model_v1,AF-A0A2R8Q3Z4-F1-model_v1,AF-E9QBZ2-F1-model_v1,AF-Q0KIE7-F1-model_v1,AF-D3ZNP9-F1-model_v1…
58	4791	4484	307	1BR0_1_A,AF-A0A0G2KMJ8-F1-model_v1,4V6M_5_A0,AF-F1R446-F1-model_v1,AF-Q54D87-F1-model_v1,AF-Q32ZH6-F1-model_v1,AF-Q8NF91-F15-model_v1,AF-Q8NF91-F11-model_v1,2A01_1_A,AF-I1LZU0-F1-model_v1,AF-Q00963-F1-model_v1,AF-Q9W4G7-F1-model_v1,AF-Q8R0M8-F1-model_v1,AF-Q9NRC6-F9-model_v1,AF-K7LUQ1-F1-model_v1,AF-Q9VPX2-F1-model_v1,4YAY_1_A,2HLD_d2hldq2,AF-P16086-F1-model_v1,AF-A0A0G2K058-F1-model_v1,AF-Q18729…
59	1118	860	258	AF-Q8IKX1-F1-model_v1,AF-A0A1D6EPD4-F1-model_v1,AF-O62125-F1-model_v1,AF-A0A1D6LS49-F1-model_v1,AF-C6SZE2-F1-model_v1,AF-P53665-F1-model_v1,AF-Q3UJZ3-F1-model_v1,3LTJ_1_A,AF-A0A0B4K658-F1-model_v1,AF-Q54UW9-F1-model_v1,AF-Q4DA43-F1-model_v1,4XL5_2_C,AF-Q9FGJ4-F1-model_v1,AF-A1ZB70-F1-model_v1,AF-Q2FZ47-F1-model_v1,AF-Q6ZAQ9-F1-model_v1,AF-Q4CKG7-F1-model_v1,AF-I1MJA9-F1-model_v1,4E8H_1_A,1F5Q_d1f…
60	3042	2984	58	AF-Q7XMZ6-F1-model_v1,AF-Q9SS83-F1-model_v1,AF-I1LNN3-F1-model_v1,AF-A0A0R0FWL8-F1-model_v1,AF-K7M206-F1-model_v1,AF-A0A1D6N8W3-F1-model_v1,AF-Q10AK3-F1-model_v1,AF-Q6Z0F9-F1-model_v1,AF-A0A0R0KSE5-F1-model_v1,AF-K7TM81-F1-model_v1,AF-I1KD87-F1-model_v1,AF-K7L6N0-F1-model_v1,AF-C0HDT4-F1-model_v1,AF-Q9FWA6-F1-model_v1,AF-Q655L5-F1-model_v1,AF-B4FW77-F1-model_v1,AF-Q9C507-F1-model_v1,AF-Q9LFI1-F1-…
61	3102	2983	119	3D7V_2_B,AF-Q9SVU7-F1-model_v1,AF-A0A0G2K1J3-F1-model_v1,AF-K7MLS9-F1-model_v1,2A3Z_3_C,3LBW_1_A,AF-Q5AFA9-F1-model_v1,2XZE_2_Q,AF-A0A0R0ICZ3-F1-model_v1,AF-A0A0P0W253-F1-model_v1,AF-A0A1D6K4X9-F1-model_v1,AF-P03872-F1-model_v1,AF-C6SZY0-F1-model_v1,AF-Q0DY80-F1-model_v1,AF-M9PFU5-F1-model_v1,AF-P53437-F1-model_v1,AF-Q8IKG9-F1-model_v1,3WMJ_2_B,AF-Q9XRX5-F1-model_v1,AF-Q8I116-F1-model_v1,AF-A0A0R…
62	2058	1407	651	5D72_1_A,4OL0_2_B,1EQ1_1_A,AF-Q96T76-F1-model_v1,4WX0_1_A,5D72_d5d72a1,5IJO_3_D,2IAE_2_B,3MDJ_d3mdjc4,4C0O_1_A,AF-A4HTY4-F1-model_v1,AF-Q9VDV9-F1-model_v1,AF-A0A2R8QSV3-F1-model_v1,3EBB_1_A,AF-Q6AY79-F1-model_v1,4H85_d4h85a1,3OQL_1_A,AF-A0A1D5RM54-F1-model_v1,AF-U4PFG4-F1-model_v1,1QKR_1_A,5C6P_1_A,4IU9_1_B,2V0V_1_A,3IYG_2_G,2XHS_1_A,AF-Q9D071-F1-model_v1,AF-D4AE64-F1-model_v1,1F5X_1_A,AF-F2Z4V7-…
63	2555	1708	847	1TL2_1_A,AF-C0Z3L5-F1-model_v1,AF-Q53NW9-F1-model_v1,4JDY_1_A,AF-Q54J47-F1-model_v1,AF-A4HUT0-F1-model_v1,AF-A0A0R4IG72-F1-model_v1,AF-Q54NV9-F1-model_v1,AF-Q02445-F1-model_v1,AF-Q8L940-F1-model_v1,AF-C6KT50-F1-model_v1,AF-Q69LA6-F1-model_v1,AF-Q9XUL6-F1-model_v1,AF-O80448-F1-model_v1,AF-I1M1P1-F1-model_v1,AF-Q8W3D0-F1-model_v1,AF-I1MEW6-F1-model_v1,1E3J_d1e3ja2,AF-K7TF45-F1-model_v1,AF-O16778-F1…
64	4982	4796	186	AF-Q8N609-F1-model_v1,AF-C6TDY5-F1-model_v1,AF-C0PFM8-F1-model_v1,AF-Q2FVV0-F1-model_v1,AF-P0A766-F1-model_v1,AF-D4A5P2-F1-model_v1,AF-Q96MV1-F1-model_v1,AF-B0UYD3-F1-model_v1,AF-K7TWD9-F1-model_v1,AF-E9Q725-F1-model_v1,AF-Q5SZZ8-F1-model_v1,AF-Q7TRU4-F1-model_v1,AF-A0A140T8J9-F1-model_v1,AF-Q4E1T9-F1-model_v1,AF-C0PV55-F1-model_v1,AF-K7M288-F1-model_v1,AF-K7N662-F1-model_v1,AF-Q8SY69-F1-model_v1…
65	1854	1409	445	AF-Q9VM21-F1-model_v1,3T7U_1_A,3ZKJ_1_A,1L6H_1_A,AF-Q9D3W1-F1-model_v1,AF-Q9UHP6-F1-model_v1,AF-F1M3B1-F1-model_v1,AF-Q9VAS9-F1-model_v1,4RZP_1_A,4V3O_1_A,3QHE_1_A,AF-B8JJ19-F1-model_v1,AF-Q53RE8-F1-model_v1,AF-P25054-F3-model_v1,AF-Q9Y1T2-F1-model_v1,AF-I1K860-F1-model_v1,AF-Q7XR00-F1-model_v1,3D9H_d3d9ha-,3D9H_1_A,AF-Q7G2C1-F1-model_v1,AF-P25054-F4-model_v1,AF-B8A2H8-F1-model_v1,4V3Q_1_A,AF-A0A…
66	5527	4901	626	AF-Q10169-F1-model_v1,AF-A0A1D6I4I8-F1-model_v1,AF-Q9STL9-F1-model_v1,4HPZ_1_A,AF-A0A0P0XIX5-F1-model_v1,AF-Q8I1Q6-F1-model_v1,AF-A0A0R0FHK0-F1-model_v1,4RV1_1_A,AF-F4JX48-F1-model_v1,4GJP_1_A,AF-Q5EG05-F1-model_v1,AF-Q19459-F1-model_v1,AF-Q8LGC7-F1-model_v1,AF-A0A0P0XFJ7-F1-model_v1,4OSR_1_A,AF-Q92896-F1-model_v1,AF-Q9LZL7-F1-model_v1,AF-Q7T3A5-F1-model_v1,4OSH_1_B,AF-A0A0R0J265-F1-model_v1,AF-I…
67	2917	2362	555	AF-A0A0R0JTI9-F1-model_v1,AF-A0A1D6F5Y9-F1-model_v1,AF-Q4CU68-F1-model_v1,AF-Q9VAS9-F1-model_v1,AF-A0A1D6I3B8-F1-model_v1,AF-K7LIN8-F1-model_v1,AF-I1MPA0-F1-model_v1,AF-I1LTP9-F1-model_v1,AF-B7F9Y0-F1-model_v1,3GRL_1_A,AF-A0A1D6I487-F1-model_v1,AF-Q2R2A1-F1-model_v1,AF-Q21227-F1-model_v1,AF-B6TTC2-F1-model_v1,AF-A0A1D6L343-F1-model_v1,AF-A0A1D6JVE9-F1-model_v1,AF-Q4CXH6-F1-model_v1,AF-B6SWH5-F1-m…
68	843	593	250	AF-K7W555-F1-model_v1,AF-Q09665-F1-model_v1,AF-D4AA66-F1-model_v1,AF-Q5THR3-F1-model_v1,2K7B_1_A,AF-A0A1D6EFC1-F1-model_v1,AF-Q8MML5-F1-model_v1,AF-A0A0R0IZ12-F1-model_v1,AF-Q80XB4-F1-model_v1,AF-Q95QM5-F1-model_v1,AF-A0A0R0LA92-F1-model_v1,5DZZ_d5dzza2,AF-Q6Q6R5-F1-model_v1,AF-A0A0R4IUS5-F1-model_v1,1JF2_1_A,AF-Q99JW4-F1-model_v1,AF-Q9VMT2-F1-model_v1,AF-O60711-F1-model_v1,4JV9_d4jv9a-,AF-Q54NW4…
69	2704	2391	313	AF-Q4DBB5-F1-model_v1,AF-Q9C6B8-F1-model_v1,AF-Q6L5F6-F1-model_v1,AF-K7MCZ8-F1-model_v1,AF-A0A0R4IEN9-F1-model_v1,AF-B2RYW8-F1-model_v1,AF-Q9R0M8-F1-model_v1,AF-Q9N4K0-F1-model_v1,AF-P09119-F1-model_v1,AF-B0S5J7-F1-model_v1,AF-Q9VY65-F1-model_v1,AF-I1KJ54-F1-model_v1,AF-Q651V6-F1-model_v1,4HJ2_d4hj2b2,AF-Q9Y2D2-F1-model_v1,1K3Y_d1k3yb1,AF-Q5SMQ9-F1-model_v1,AF-P97838-F1-model_v1,AF-A4I9K7-F1-mode…
70	2961	2789	172	AF-A0A0R0EY51-F1-model_v1,AF-A0A0P0XQV0-F1-model_v1,AF-C4JBN7-F1-model_v1,4CBK_1_A,AF-Q54MN5-F1-model_v1,AF-P9WMS9-F1-model_v1,AF-D3ZZ77-F1-model_v1,AF-A3KQ86-F1-model_v1,AF-Q9JMB0-F1-model_v1,AF-A0A1D6EKR6-F1-model_v1,AF-Q45RH2-F1-model_v1,AF-Q9W525-F1-model_v1,AF-Q4DKQ8-F1-model_v1,AF-A0A0N7KDS3-F1-model_v1,AF-Q8VEW5-F1-model_v1,3J0F_3_I,1C8R_1_A,AF-B4FNS3-F1-model_v1,AF-Q54E18-F1-model_v1,2LRK…
71	360	59	301	3RIU_1_A,3J96_5_M,1HG5_d1hg5a1,2JST_1_A,1HG5_1_A,1FFT_3_C,2G3H_1_A,4DEX_2_B,1ST6_1_A,2A0L_d2a0lb1,2A0L_1_A,1KEY_1_A,4OJ7_d4oj7f-,3ACO_1_A,4OJ7_1_A,4OJ7_d4oj7d-,1FFT_d1ffth2,4OJ7_d4oj7e-,4NWP_1_A,3SFV_2_B,4J7J_1_A,1M57_1_A,4FPD_d4fpda-,4FPD_1_A,1T8B_1_A,4WJG_5_E,1PEI_1_A,1F1M_1_A,3PJA_2_J,1R5I_4_D,3R6N_1_A,2Q4X_1_A,1C8S_1_A,5HCV_1_A,1I0A_1_A,1J1J_1_A,4QE6_1_A,4D2B_1_A,4V8R_4_AE,2IAK_1_A,5HU6_4_D,4…
72	342	80	262	AF-A0A0R0FAW3-F1-model_v1,3O1J_1_A,1QSD_1_A,2CH7_1_A,1T8B_1_A,3F57_1_A,3ZX6_1_A,2AP3_1_A,4WD7_1_A,1SOF_1_A,AF-Q84JC2-F1-model_v1,1OR2_d1or2a-,1URQ_4_D,3JA6_4_H,AF-P9WI97-F1-model_v1,3ZDL_1_A,4CYB_1_A,1NOG_1_A,1NOG_d1noga-,1ZVA_1_A,5DN6_6_G,1WLX_1_A,2M59_1_A,2OLT_1_A,4WD8_1_A,2BKO_d2bkoa1,3CAZ_1_A,4BMO_1_A,4MJN_1_A,2OJQ_1_A,1ZXA_1_A,1IVS_d1ivsb1,5D8Q_1_A,AF-O81800-F1-model_v1,4PHO_1_A,1ST6_1_A,4XK…
73	229	121	108	AF-P71796-F1-model_v1,3ESW_2_B,AF-Q4D6M6-F1-model_v1,AF-I1N6Q0-F1-model_v1,4AQ3_1_A,AF-Q554H6-F1-model_v1,2O42_1_A,AF-B6TGV6-F1-model_v1,AF-A0A1D6NYM3-F1-model_v1,1DEE_3_G,AF-Q8I227-F1-model_v1,AF-A4I2E2-F1-model_v1,2JBY_1_A,1X3Z_d1x3zb-,1X3Z_2_B,AF-K7MEF6-F1-model_v1,AF-Q54DL0-F1-model_v1,5F27_d5f27a2,AF-A0A1D8PRP7-F1-model_v1,AF-A0A2R8Q586-F1-model_v1,AF-Q7ZVP8-F1-model_v1,2GTG_1_A,3UV5_1_A,2M5…
74	1466	1176	290	1UR6_2_B,AF-K7V664-F1-model_v1,AF-A0A1D6J2I9-F1-model_v1,AF-Q8NA70-F1-model_v1,AF-I1JCI1-F1-model_v1,AF-A0A0N7KQY8-F1-model_v1,4CJA_1_A,3MD2_1_A,AF-Q38851-F1-model_v1,AF-A0A0R0GFS7-F1-model_v1,2LUY_1_A,AF-Q9N4H9-F1-model_v1,AF-Q4CV34-F1-model_v1,AF-Q2FZB4-F1-model_v1,AF-A0A0G2JXW3-F1-model_v1,AF-Q2FYY3-F1-model_v1,AF-I1LNH1-F1-model_v1,AF-A7MD57-F1-model_v1,AF-A0A0G2KRK2-F1-model_v1,3GPU_d3gpua2,…
75	129	93	36	4WFB_24_W,AF-A0A1D6HKX7-F1-model_v1,1WSU_2_A,4YXY_1_A,4S15_1_A,5BYO_1_A,2KFD_1_A,2ZKZ_1_A,4TZI_1_A,1DXS_1_A,1DXS_d1dxsa-,4S14_1_A,4KLI_d4klia2,1WJC_1_A,AF-Q6ZGM1-F1-model_v1,AF-I1KQC1-F1-model_v1,4XZ0_1_A,AF-Q7XBV4-F1-model_v1,AF-Q8TBZ8-F1-model_v1,AF-B6TBV3-F1-model_v1,AF-Q8L799-F1-model_v1,AF-Q8H1S0-F1-model_v1,AF-A0A140LGB3-F1-model_v1,AF-A0A0R0FX72-F1-model_v1,AF-O82200-F1-model_v1,AF-P62270-…
76	1121	854	267	AF-F4IN86-F1-model_v1,3N44_1_A,AF-A4HV23-F1-model_v1,2RAO_2_B,AF-P84104-F1-model_v1,AF-Q8TBC5-F1-model_v1,AF-P84103-F1-model_v1,AF-A0A1D6FJC6-F1-model_v1,AF-A5WWG4-F1-model_v1,AF-A0A1D6KLF0-F1-model_v1,AF-Q9XV99-F1-model_v1,3GQP_1_A,3A0G_2_B,AF-A0A0R0K2K5-F1-model_v1,5BMU_2_B,AF-Q9URV0-F1-model_v1,4YU4_2_B,AF-Q6B0K9-F1-model_v1,AF-A4I5F4-F1-model_v1,AF-Q9VT19-F1-model_v1,AF-A0A0P0XZB9-F1-model_v1…
77	184	68	116	AF-A0A0R0LDT9-F1-model_v1,1IP6_1_A,2LCV_d2lcva-,2LCV_1_A,1GFK_1_A,2XCJ_1_A,1C7Y_d1c7ya2,1C9P_2_B,1C9P_d1c9pb-,1OUD_1_A,1WQO_1_A,2Q3J_1_A,1OUF_1_A,1GF5_1_A,1LHI_1_A,1GF7_1_A,2HEB_1_A,1YAP_1_A,1WQP_1_A,1OUA_1_A,AF-A0A1D6I1V8-F1-model_v1,1IP4_1_A,1GFA_1_A,1GEV_1_A,4V4B_25_BF,1B5X_1_A,1PDN_d1pdnc1,AF-C0P3M6-F1-model_v1,3BRJ_1_A,AF-I1MHW6-F1-model_v1,AF-A0A1D6LBB5-F1-model_v1,2V9V_1_A,1ZYB_d1zyba1,AF-…
78	6690	5849	841	AF-A4I983-F1-model_v1,AF-Q9SII8-F1-model_v1,AF-A1ZAG1-F1-model_v1,AF-F4ICS5-F1-model_v1,AF-A0A1D6K7R6-F1-model_v1,AF-A0A0R0JTI9-F1-model_v1,AF-F7EN09-F1-model_v1,AF-Q54G41-F1-model_v1,4UCC_1_A,AF-P48510-F1-model_v1,AF-Q9SII9-F1-model_v1,1BEO_1_A,AF-B6T8E4-F1-model_v1,AF-Q4DTJ9-F1-model_v1,AF-Q04341-F1-model_v1,AF-A1ZAG3-F1-model_v1,AF-I1KZJ6-F1-model_v1,AF-A0A0P0UZY7-F1-model_v1,AF-Q15649-F1-mode…
79	3971	3853	118	3S8G_3_C,AF-A0A0R0GQN1-F1-model_v1,AF-A0A0P0VFJ4-F1-model_v1,AF-C0PD03-F1-model_v1,AF-Q54X14-F1-model_v1,AF-A0A0P0Y4Q0-F1-model_v1,AF-B8A4A0-F1-model_v1,AF-Q86MP2-F1-model_v1,AF-K7MPH4-F1-model_v1,AF-Q20033-F1-model_v1,AF-A0A1P8BAC6-F1-model_v1,AF-A0A0R0F8S1-F1-model_v1,AF-Q8I487-F1-model_v1,AF-I1JZV0-F1-model_v1,AF-Q8IK03-F1-model_v1,AF-A0A0P0VFZ6-F1-model_v1,AF-A0A1D6KP70-F1-model_v1,2XUS_1_A,A…
80	1186	506	680	4MFU_1_A,1YQG_d1yqga1,AF-Q4CQ62-F1-model_v1,AF-P25894-F1-model_v1,5IJO_3_D,AF-P09119-F1-model_v1,2KFD_1_A,AF-Q9VEN2-F1-model_v1,1VFI_1_A,4MFV_1_A,2KUA_1_A,AF-F4JYT5-F1-model_v1,5CWV_1_A,1UDX_d1udxa3,4E70_d4e70a1,4E70_d4e70b1,5EEG_d5eegb1,1IRC_1_A,AF-Q80W00-F1-model_v1,1NXH_1_A,2Q58_1_A,4CB9_1_A,AF-A0A1D6QKR8-F1-model_v1,4WXH_d4wxhb1,3QHB_1_A,AF-Q4DUN6-F1-model_v1,3KJL_d3kjlc-,2K7Y_1_A,3KJL_d3kjlb…
81	0	0	0
82	4879	4684	195	AF-Q12315-F1-model_v1,AF-A0A0G2K877-F1-model_v1,AF-Q54YT3-F1-model_v1,AF-P46565-F1-model_v1,1IJP_1_A,AF-Q4DRD7-F1-model_v1,2A01_1_A,AF-Q9QWN8-F1-model_v1,AF-Q4D5J3-F1-model_v1,AF-A0A0G2JY25-F1-model_v1,3F4Z_1_A,AF-D4ACZ6-F1-model_v1,AF-F1QXB0-F1-model_v1,AF-Q23198-F1-model_v1,1BR0_1_A,AF-P46939-F4-model_v1,AF-M0R3S0-F1-model_v1,AF-Q54GC6-F1-model_v1,5IIG_1_A,3A5C_3_G,AF-Q84QS9-F1-model_v1,AF-D4AD…
83	381	311	70	AF-A0A0R0L5V0-F1-model_v1,AF-Q96DC7-F1-model_v1,AF-Q8BQX5-F1-model_v1,AF-G3V979-F1-model_v1,AF-Q8GUS7-F1-model_v1,AF-Q54FD9-F1-model_v1,AF-I1L7C9-F1-model_v1,AF-Q5JJU1-F1-model_v1,AF-F1RAN8-F1-model_v1,AF-Q9C6Y4-F1-model_v1,AF-Q8MML6-F1-model_v1,AF-A4I5A7-F1-model_v1,AF-Q852A6-F1-model_v1,AF-Q9P781-F1-model_v1,AF-Q6YTW6-F1-model_v1,AF-F1Q8C7-F1-model_v1,AF-Q4D588-F1-model_v1,AF-Q6ZMV5-F1-model_v1…
84	272	235	37	AF-O80542-F1-model_v1,AF-P0AAU2-F1-model_v1,AF-Q9Y462-F1-model_v1,AF-P23607-F1-model_v1,AF-Q8IBX8-F1-model_v1,2MUR_1_A,AF-Q18649-F1-model_v1,AF-A8E7A9-F1-model_v1,AF-B8JJA7-F1-model_v1,AF-Q9VK42-F1-model_v1,AF-E7F557-F1-model_v1,AF-A0A0G2K3V6-F1-model_v1,AF-A0A0G2KZE6-F1-model_v1,AF-Q6AHZ1-F1-model_v1,AF-E9QAA1-F1-model_v1,3CRT_d3crta1,AF-P19544-F1-model_v1,AF-O89091-F1-model_v1,AF-Q80V63-F1-mode…
85	3796	3411	385	AF-O59698-F1-model_v1,AF-Q21588-F1-model_v1,AF-P9WG01-F1-model_v1,3J46_1_y,AF-Q1ZXJ4-F1-model_v1,AF-Q9VFX9-F1-model_v1,AF-O01451-F1-model_v1,AF-Q9Y5L0-F1-model_v1,AF-Q7JLH4-F1-model_v1,AF-Q7XJR2-F1-model_v1,AF-K7L4Q4-F1-model_v1,AF-Q5TLE4-F1-model_v1,AF-O96217-F1-model_v1,AF-A0A1D8PTF7-F1-model_v1,AF-Q3V5K2-F1-model_v1,AF-Q9I7N1-F1-model_v1,AF-Q5I0E9-F1-model_v1,AF-Q8NGJ2-F1-model_v1,AF-Q6DEJ6-F1…
86	3802	3501	301	AF-Q2RBP8-F1-model_v1,AF-A4I9U8-F1-model_v1,AF-Q8LNI1-F1-model_v1,AF-Q2QYX8-F1-model_v1,AF-Q0IVW3-F1-model_v1,AF-A4HW41-F1-model_v1,AF-Q3SY17-F1-model_v1,AF-A0A0R0H4L9-F1-model_v1,4V2O_1_A,AF-Q9VKZ5-F1-model_v1,AF-A0A1D6EJS6-F1-model_v1,AF-I1JDG6-F1-model_v1,AF-A0A1D6JLA0-F1-model_v1,AF-F4IUJ2-F1-model_v1,AF-I1K5C1-F1-model_v1,AF-O97470-F1-model_v1,AF-C0HDV5-F1-model_v1,AF-Q9WVD5-F1-model_v1,AF-Q…
87	1885	1568	317	4V3R_1_A,4DB6_1_A,4D4E_1_A,4PLS_1_A,AF-Q5XI34-F1-model_v1,AF-P30154-F1-model_v1,3FGA_1_A,4I5L_1_A,AF-I1JDU7-F1-model_v1,AF-Q09543-F1-model_v1,4DBA_1_A,AF-Q38951-F1-model_v1,AF-Q0DP22-F1-model_v1,AF-Q7TNP2-F1-model_v1,AF-P36179-F1-model_v1,AF-B8JJ19-F1-model_v1,AF-P30153-F1-model_v1,AF-A0A1D6P323-F1-model_v1,AF-I1N049-F1-model_v1,4RXH_1_B,3LTM_1_A,4V3O_1_A,AF-Q54QR9-F1-model_v1,AF-A0A1D6QT92-F1-mo…
88	4222	4192	30	AF-Q8VFN5-F1-model_v1,AF-M0R5L1-F1-model_v1,AF-D3ZFS6-F1-model_v1,AF-Q7TR63-F1-model_v1,AF-A0A2I3BQH9-F1-model_v1,AF-A0A0G2K0H8-F1-model_v1,AF-Q60893-F1-model_v1,AF-Q8VGI7-F1-model_v1,AF-Q8VGE3-F1-model_v1,AF-M0RAN3-F1-model_v1,AF-A0A0G2JVV4-F1-model_v1,AF-A0A0G2K2S7-F1-model_v1,AF-A0A0G2K3B4-F1-model_v1,AF-Q8VFP6-F1-model_v1,AF-M0R6R5-F1-model_v1,AF-Q60895-F1-model_v1,AF-D3ZYI7-F1-model_v1,AF-Q8…
89	73	59	14	AF-A0A1D6I0J5-F1-model_v1,AF-Q18858-F1-model_v1,AF-O16945-F1-model_v1,AF-Q4D4C1-F1-model_v1,4KX4_d4kx4a2,AF-B9ZSI1-F1-model_v1,AF-Q8TF05-F1-model_v1,AF-Q6YZW6-F1-model_v1,1DKX_d1dkxa1,4KSM_d4ksma2,AF-A0A1D6E8I6-F1-model_v1,AF-A0A0R0JMS2-F1-model_v1,AF-F1QWW8-F1-model_v1,AF-Q7K1L4-F1-model_v1,AF-A0A0R0GJS0-F1-model_v1,AF-A0A0P0VRZ3-F1-model_v1,AF-A0A1D6MLK5-F1-model_v1,AF-A0A1D6FNM6-F1-model_v1,AF…
90	880	735	145	AF-B4FH48-F1-model_v1,AF-I1KQC1-F1-model_v1,AF-Q6K5F5-F1-model_v1,AF-B4FEU9-F1-model_v1,AF-I1KXX6-F1-model_v1,AF-A0A0R0GSE8-F1-model_v1,AF-Q5XIE2-F1-model_v1,AF-Q6Z8L0-F1-model_v1,AF-A0A060D798-F1-model_v1,AF-A0A1D6EZN9-F1-model_v1,AF-Q8BKY8-F1-model_v1,AF-O80572-F1-model_v1,AF-Q6AUK8-F1-model_v1,AF-Q0DMZ3-F1-model_v1,AF-K7LZP6-F1-model_v1,AF-A0A0P0XQC4-F1-model_v1,AF-Q60778-F1-model_v1,AF-Q6ZDY9…
91	1448	1044	404	AF-A0A1D6F4E5-F1-model_v1,4MQJ_2_B,AF-K7N167-F1-model_v1,3DUT_2_B,AF-O43704-F1-model_v1,AF-K7KCF2-F1-model_v1,AF-A0A1D6KWU3-F1-model_v1,AF-Q0J0D5-F1-model_v1,AF-Q9LN60-F1-model_v1,2OJ6_d2oj6c1,AF-Q4CVT2-F1-model_v1,AF-A0A1D6KWU8-F1-model_v1,AF-Q8I1X0-F1-model_v1,AF-Q4DWQ5-F1-model_v1,AF-Q4W5T1-F1-model_v1,AF-P75694-F1-model_v1,AF-Q9U5L9-F1-model_v1,4J2P_1_A,AF-Q4D834-F1-model_v1,1T50_1_A,AF-Q10LH…
92	875	641	234	1UOU_d1uoua1,2WK5_d2wk5d1,2WK5_d2wk5b1,4LHM_d4lhma1,2ZRR_1_A,3H5Q_d3h5qa1,AF-B7EC91-F1-model_v1,AF-P24522-F1-model_v1,AF-A3KNX7-F1-model_v1,3CG6_1_A,AF-Q3E7V3-F1-model_v1,AF-I1K268-F1-model_v1,2VXD_1_A,AF-A0A1D6KCE5-F1-model_v1,AF-K7MRP4-F1-model_v1,AF-A0A1D6M6B5-F1-model_v1,AF-O61722-F1-model_v1,AF-O82178-F1-model_v1,2PPX_1_A,2PPX_d2ppxa1,AF-Q7JR24-F1-model_v1,2HFH_1_A,2HFH_d2hfha-,AF-A0A1D6IWM9…
93	2165	1568	597	AF-I1L9B7-F1-model_v1,AF-I1JQ00-F1-model_v1,AF-B4FE47-F1-model_v1,2KWU_1_A,AF-I1KII7-F1-model_v1,AF-Q7YTR2-F1-model_v1,AF-D4A3P1-F1-model_v1,AF-D4AA63-F1-model_v1,AF-Q9UHD9-F1-model_v1,3B08_1_A,4P4H_3_S,4KSL_2_D,AF-Q71UE8-F1-model_v1,AF-P0CG49-F1-model_v1,AF-Q9NRR5-F1-model_v1,AF-O14399-F1-model_v1,4GU2_1_A,AF-P32628-F1-model_v1,AF-P29595-F1-model_v1,5AF5_1_A,AF-A0A2R8RR55-F1-model_v1,AF-P0CG69-F…
94	544	378	166	AF-B6TBV3-F1-model_v1,AF-Q9LV83-F1-model_v1,AF-B9EJ57-F1-model_v1,AF-Q9EPI8-F1-model_v1,AF-Q9SZL6-F1-model_v1,AF-Q8CHZ9-F1-model_v1,AF-F4I534-F1-model_v1,AF-Q9FK23-F1-model_v1,4NY0_d4ny0d2,AF-K7UVT1-F1-model_v1,AF-Q49AM1-F1-model_v1,AF-Q84Z62-F1-model_v1,5CO0_1_O,3MVB_1_O,AF-I1MJA9-F1-model_v1,AF-A0A0R0IK51-F1-model_v1,AF-Q67UH0-F1-model_v1,5CKY_1_O,AF-Q6AUK8-F1-model_v1,AF-K7KLT0-F1-model_v1,AF-…
95	4132	2876	1256	AF-Q9LF97-F1-model_v1,AF-Q55E81-F1-model_v1,3WIN_4_A,AF-A0A1D6EHN3-F1-model_v1,AF-I1K529-F1-model_v1,AF-Q5A3N2-F1-model_v1,AF-I1KNY3-F1-model_v1,AF-B6SXQ4-F1-model_v1,2E4M_1_A,1QXM_1_A,4LO3_1_A,AF-Q2QX49-F1-model_v1,AF-K7U8M9-F1-model_v1,AF-P0DH79-F1-model_v1,3KH5_1_A,AF-I1KBQ2-F1-model_v1,AF-A0A0R0JYS7-F1-model_v1,AF-Q9FMV3-F1-model_v1,AF-Q2RA11-F1-model_v1,AF-K7L4C5-F1-model_v1,4OUJ_1_A,3LQN_1_…
96	2399	1897	502	2K9H_1_A,1KFV_d1kfvb1,AF-G5EE62-F1-model_v1,3GPU_d3gpua2,4G4Q_d4g4qa2,AF-Q5PPG4-F1-model_v1,2MM5_1_A,AF-K7K599-F1-model_v1,1LDR_1_A,AF-Q9UID6-F1-model_v1,2L1Q_1_A,AF-E7FCH1-F1-model_v1,1PJI_d1pjia1,AF-A0A0P0WXH7-F1-model_v1,AF-Q92610-F1-model_v1,4CIS_d4cisb2,AF-B8A1N9-F1-model_v1,4ZHX_d4zhxf2,AF-A0A1D6MRV2-F1-model_v1,AF-Q54U55-F1-model_v1,1TDZ_d1tdza1,AF-Q54MZ1-F1-model_v1,AF-Q3UVL3-F1-model_v1,…
97	3984	3757	227	AF-Q9HGN3-F1-model_v1,AF-A0A1D8PNA9-F1-model_v1,1HS7_1_A,AF-Q5XIG5-F1-model_v1,AF-Q8L419-F1-model_v1,AF-K7US34-F1-model_v1,AF-P32854-F1-model_v1,AF-D3ZWJ0-F1-model_v1,AF-Q4E1Y4-F1-model_v1,AF-A0A2R8Q4M8-F1-model_v1,AF-P60602-F1-model_v1,AF-P60603-F1-model_v1,AF-Q1LU98-F1-model_v1,AF-Q2M3G4-F1-model_v1,AF-Q5A435-F1-model_v1,AF-O74338-F1-model_v1,AF-Q969K7-F1-model_v1,AF-A0A1D6I892-F1-model_v1,AF-O…
98	945	740	205	AF-A0A1D6IPR4-F1-model_v1,AF-A0A1D6EU55-F1-model_v1,AF-B0G0Y8-F1-model_v1,AF-A0A0R0EX41-F1-model_v1,AF-Q6DI86-F1-model_v1,AF-A0A2R8RKQ5-F1-model_v1,AF-A0A1D8PNV3-F1-model_v1,AF-A3KH13-F1-model_v1,AF-Q08C88-F1-model_v1,2M4K_1_A,AF-Q9NEK2-F1-model_v1,AF-Q57589-F1-model_v1,AF-A0A0P0XR18-F1-model_v1,AF-Q8I3Y7-F1-model_v1,AF-O75575-F1-model_v1,2K8S_1_A,AF-Q2FWD0-F1-model_v1,4QM6_1_A,1O1L_d1o1la2,AF-F1…
99	827	575	252	AF-Q2FWV1-F1-model_v1,2OZ0_d2oz0a2,2IBN_1_A,1MK7_d1mk7d1,AF-D3ZDE4-F1-model_v1,4CNL_1_A,AF-Q9UGB7-F1-model_v1,AF-Q9QXN5-F1-model_v1,AF-Q9QXN4-F1-model_v1,2EMS_1_A,1LFD_1_A,2KIQ_1_A,AF-Q0E1T0-F1-model_v1,AF-Q2G1U6-F1-model_v1,AF-A0A0N7KQ67-F1-model_v1,AF-P76062-F1-model_v1,3CUQ_3_C,AF-Q5AK78-F1-model_v1,AF-Q4DZ64-F1-model_v1,AF-A0A1D6NSG1-F1-model_v1,2D6Y_d2d6yb2,AF-A0A2R8PY83-F1-model_v1,3W8S_d3w…
100	633	324	309	4RZ3_1_A,3OZM_d3ozmd2,3OZM_d3ozmh2,3OZY_d3ozyb2,2FMO_d2fmoc-,4DZZ_1_A,3FST_d3fstc-,3APT_1_A,AF-Q9NZC9-F1-model_v1,3FSU_d3fsuc-,2MSL_1_A,1G63_1_A,AF-A0A0R0HUE5-F1-model_v1,3IGX_1_A,3FST_1_A,3SJN_d3sjnb2,3H12_d3h12b2,AF-Q58370-F1-model_v1,3FS2_1_A,4R3U_2_C,3FSU_1_A,AF-I1M4L1-F1-model_v1,4LZL_1_A,AF-E1JGY6-F1-model_v1,AF-Q9SSN5-F1-model_v1,AF-Q6K8J4-F1-model_v1,1VC4_1_A,AF-P0AA31-F1-model_v1,3S1X_1_…
101	6950	6551	399	AF-Q9C803-F1-model_v1,AF-Q10084-F1-model_v1,AF-E9QCB4-F1-model_v1,AF-Q8LI19-F1-model_v1,AF-K7KWA9-F1-model_v1,AF-Q54TT2-F1-model_v1,AF-O62500-F1-model_v1,AF-F4JNS8-F1-model_v1,AF-I1LCT5-F1-model_v1,AF-Q8BIV7-F1-model_v1,AF-G5EDS7-F1-model_v1,AF-Q3TXX4-F1-model_v1,AF-O18074-F1-model_v1,AF-Q9N5D1-F1-model_v1,4CT7_1_A,AF-Q8H607-F1-model_v1,AF-A0A1D6F445-F1-model_v1,AF-Q59RG0-F1-model_v1,AF-P0AC07-F1…
102	1740	1401	339	AF-D3ZNQ0-F1-model_v1,AF-Q84Q79-F1-model_v1,AF-Q67VC7-F1-model_v1,AF-A0A1D6LVZ7-F1-model_v1,AF-O80839-F1-model_v1,AF-A0A0P0VM79-F1-model_v1,AF-O04193-F1-model_v1,AF-K7KC58-F1-model_v1,AF-Q24400-F1-model_v1,AF-I1L6M1-F1-model_v1,AF-Q1ECF5-F1-model_v1,AF-Q9FVZ1-F1-model_v1,AF-C6SWV0-F1-model_v1,AF-Q7F9R9-F1-model_v1,AF-Q9M047-F1-model_v1,AF-Q5XI07-F1-model_v1,AF-B6T925-F1-model_v1,AF-K7L4D1-F1-mode…
103	1406	1080	326	1EA3_1_A,AF-B9FQQ6-F1-model_v1,AF-A0A1D8PFL7-F1-model_v1,AF-K7LRM9-F1-model_v1,AF-A0A1D6H0T6-F1-model_v1,AF-H0WEM0-F1-model_v1,AF-I1MZ81-F1-model_v1,AF-M0RDM1-F1-model_v1,2W70_d2w70b1,AF-A0A0R4IIT7-F1-model_v1,AF-Q4CU44-F1-model_v1,AF-A0A0G2KHU9-F1-model_v1,AF-G4SJU0-F1-model_v1,3RV3_d3rv3a1,AF-Q96I27-F1-model_v1,AF-I1MM13-F1-model_v1,2VPQ_d2vpqb1,AF-Q6K2Q1-F1-model_v1,AF-Q9FHY0-F1-model_v1,AF-Q2…
104	1063	801	262	3SOH_2_B,2GL7_1_A,AF-Q55FL4-F1-model_v1,AF-A2AU72-F1-model_v1,AF-P18824-F1-model_v1,AF-D3ZXG2-F1-model_v1,AF-Q5T2S8-F1-model_v1,5FDV_25_13,AF-O35116-F1-model_v1,AF-Q8H0U3-F1-model_v1,AF-A8E7L0-F1-model_v1,AF-F1R953-F1-model_v1,AF-I1KZ08-F1-model_v1,AF-Q9C744-F1-model_v1,3OUX_1_A,AF-E7FB07-F1-model_v1,AF-A0A2R8QDB8-F1-model_v1,AF-Q9FHT6-F1-model_v1,AF-M0R914-F1-model_v1,AF-A0A1D6HPB1-F1-model_v1,A…
105	2310	1913	397	4YXX_1_A,AF-Q4DCS5-F1-model_v1,AF-A0A1D6IW95-F1-model_v1,AF-K7V4N2-F1-model_v1,AF-A0A1D6M452-F1-model_v1,AF-A0A1D6PZ82-F1-model_v1,AF-A0A1D6M6X5-F1-model_v1,AF-Q6YS11-F1-model_v1,AF-A0A1D6PP77-F1-model_v1,AF-I1MHR5-F1-model_v1,AF-Q7X6D9-F1-model_v1,AF-B4FUG2-F1-model_v1,AF-Q9SPE5-F1-model_v1,AF-Q4CQF5-F1-model_v1,AF-I1L215-F1-model_v1,AF-Q22229-F1-model_v1,AF-A0A1D6P217-F1-model_v1,AF-Q9DB05-F1-m…
106	1279	1155	124	AF-I1JEU3-F1-model_v1,AF-I1LGA6-F1-model_v1,AF-B4FFN5-F1-model_v1,AF-K7L0B7-F1-model_v1,AF-A0A0R0LAC6-F1-model_v1,AF-K7KC89-F1-model_v1,AF-A0A0R0LLN5-F1-model_v1,AF-A0A1D6H9B5-F1-model_v1,AF-K7MF75-F1-model_v1,AF-B6UCL0-F1-model_v1,AF-K7MFU3-F1-model_v1,AF-Q94ID6-F1-model_v1,AF-Q9SUQ2-F1-model_v1,AF-K7U9V5-F1-model_v1,AF-Q9M8M5-F1-model_v1,AF-A0A1D6KKI5-F1-model_v1,AF-Q84TW0-F1-model_v1,AF-Q0IPU4…
107	727	573	154	AF-F4JI72-F1-model_v1,AF-C0HF60-F1-model_v1,1WSU_d1wsuc1,AF-I1N144-F1-model_v1,AF-F1R2I2-F1-model_v1,AF-A0A0P0X9D8-F1-model_v1,AF-B0S6X9-F1-model_v1,AF-Q8VDV0-F1-model_v1,2PLY_d2plya3,AF-P0CJ90-F1-model_v1,2QKQ_1_A,2QKQ_d2qkqb-,AF-Q0DUA7-F1-model_v1,AF-A0A0R4IJP1-F1-model_v1,1WSU_d1wsud1,AF-C6SZP3-F1-model_v1,AF-Q5PQQ8-F1-model_v1,AF-Q54F70-F1-model_v1,4P5O_d4p5oc2,AF-Q0D500-F1-model_v1,1Y0U_1_A,…
108	886	586	300	5HPL_2_C,AF-A0A0R0EMS0-F1-model_v1,2OUO_d2ouoa-,2OUO_1_A,4BTJ_d4btja-,4BTJ_d4btjb-,2OP9_1_A,AF-Q8IUH2-F1-model_v1,2L0I_1_A,AF-Q9ZQR6-F1-model_v1,AF-A2BGQ1-F1-model_v1,5HPL_d5hpld1,3QWO_3_C,1LK3_d1lk3b-,1LK3_1_A,3CS8_1_A,AF-P40548-F1-model_v1,AF-Q8BJQ4-F1-model_v1,AF-A0A1D8PSP6-F1-model_v1,AF-A0A0P0VHQ8-F1-model_v1,AF-A0A096TG70-F1-model_v1,AF-Q68DL7-F1-model_v1,AF-P78412-F1-model_v1,1VJT_d1vjta1,…
109	1882	1444	438	AF-Q9S9J8-F1-model_v1,AF-Q9LJJ0-F1-model_v1,AF-B3H723-F1-model_v1,AF-Q9ZU00-F1-model_v1,AF-Q9LT62-F1-model_v1,AF-K7MYG2-F1-model_v1,AF-Q4PSR5-F1-model_v1,AF-A0A1P8AY40-F1-model_v1,AF-Q9LTY3-F1-model_v1,AF-Q3E937-F1-model_v1,AF-Q9SYJ0-F1-model_v1,AF-Q9SYI8-F1-model_v1,AF-Q6YTW3-F1-model_v1,AF-Q9M1F4-F1-model_v1,AF-O46202-F1-model_v1,AF-Q9LDV7-F1-model_v1,AF-Q9LE85-F1-model_v1,AF-F4IWJ4-F1-model_v1…
110	2905	2588	317	AF-K7N0E5-F1-model_v1,AF-Q6H7J7-F1-model_v1,AF-A4ID45-F1-model_v1,AF-C0HID6-F1-model_v1,AF-I1LIQ8-F1-model_v1,AF-A0A0R0KUQ9-F1-model_v1,AF-Q8L6Y3-F1-model_v1,AF-A0A0R0KCB7-F1-model_v1,2YPF_1_A,AF-O23164-F1-model_v1,AF-A0A0R0IJR0-F1-model_v1,AF-K7M4Q2-F1-model_v1,AF-A0A0N7KDH3-F1-model_v1,AF-Q0DWV7-F1-model_v1,AF-Q9C7D5-F1-model_v1,AF-I1NIQ8-F1-model_v1,AF-Q5SQY2-F1-model_v1,AF-C6T299-F1-model_v1,…
111	1484	1206	278	AF-A0A0R4IT92-F1-model_v1,1QX8_1_A,1QX8_d1qx8b-,1QX8_d1qx8a-,AF-Q11192-F1-model_v1,AF-Q9CQ82-F1-model_v1,AF-Q79FA1-F1-model_v1,AF-A0A1D8PNI0-F1-model_v1,AF-A0A0R0EV61-F1-model_v1,AF-A0A0R0HKZ4-F1-model_v1,AF-A0A0N7KTF0-F1-model_v1,AF-A0A1P8B188-F1-model_v1,AF-F1M337-F1-model_v1,AF-Q7XHQ7-F1-model_v1,AF-A0A1D6P0F3-F1-model_v1,AF-Q7SX94-F1-model_v1,5AJS_1_A,1RKT_d1rktb2,AF-Q9C843-F1-model_v1,AF-Q8I…
112	2371	1909	462	AF-Q8K1S1-F1-model_v1,4BZJ_3_F,AF-Q6P2A4-F1-model_v1,AF-O76904-F1-model_v1,AF-Q8K406-F1-model_v1,AF-Q8K4Z0-F1-model_v1,AF-K7LNT6-F1-model_v1,AF-Q8N145-F1-model_v1,AF-Q9UKZ4-F8-model_v1,AF-Q2HPG0-F1-model_v1,4BZJ_2_B,AF-D3ZN61-F1-model_v1,AF-Q8N135-F1-model_v1,AF-Q8N0V4-F1-model_v1,AF-F7ESR8-F1-model_v1,AF-Q9UKZ4-F7-model_v1,AF-Q9UKZ4-F6-model_v1,1HZV_d1hzva2,AF-A0A2R8PZR9-F1-model_v1,AF-P91272-F1…
113	1958	176	1782	1E4W_d1e4wl2,4PLJ_d4pljc2,4PLJ_d4pljl2,2NY2_d2ny2c2,5F9O_d5f9ol2,1SY6_d1sy6l2,4OM1_d4om1l2,1JFQ_d1jfql2,2AJV_d2ajvl2,3NTC_d3ntcl2,1ZAN_d1zanl2,4MA3_d4ma3l2,1VPO_d1vpol2,4H88_d4h88l2,1RZG_d1rzgd2,1RZG_d1rzgb2,3IDG_d3idga2,1MRE_d1mrel2,3OKL_d3okla2,4YHY_d4yhyl2,4JPI_d4jpil2,4JPI_d4jpib2,3W9E_d3w9eb2,3HZV_d3hzva2,1FE8_d1fe8n2,2RCS_d2rcsl2,5E8E_d5e8ea2,2XZC_d2xzcl2,3T65_d3t65a2,4UV7_d4uv7l2,3W9D_d3w9…
114	6967	6583	384	AF-I1JXY0-F1-model_v1,AF-I1KBN9-F1-model_v1,AF-G3V6T8-F1-model_v1,AF-Q4DI93-F1-model_v1,AF-Q8NGZ9-F1-model_v1,AF-P90821-F1-model_v1,AF-A5WWC0-F1-model_v1,AF-Q6MFX1-F1-model_v1,AF-I1KZU3-F1-model_v1,AF-Q8NH74-F1-model_v1,AF-E9Q3K2-F1-model_v1,AF-Q9GZK4-F1-model_v1,AF-C6SY13-F1-model_v1,AF-Q4D2F3-F1-model_v1,AF-Q5ABA8-F1-model_v1,AF-Q61609-F1-model_v1,AF-Q06143-F1-model_v1,AF-Q2QZT1-F1-model_v1,AF-…
115	2864	2269	595	AF-O18038-F1-model_v1,AF-P92009-F1-model_v1,AF-A0A1D6H3W4-F1-model_v1,4CJ9_1_A,AF-Q1ZXK4-F1-model_v1,4G8K_1_A,4CJA_1_A,AF-Q23450-F1-model_v1,1AWC_4_B,AF-Q9NAQ5-F1-model_v1,AF-A0A1D6K1B8-F1-model_v1,4GJR_1_A,4OSK_1_A,AF-A0A1D6L7F1-F1-model_v1,AF-A0A1D6K631-F1-model_v1,AF-Q4W4Z6-F1-model_v1,4OSH_1_B,AF-A0A1D6LW73-F1-model_v1,AF-Q54JP0-F1-model_v1,AF-A0A1D6G1J6-F1-model_v1,AF-A0A0N7KKZ5-F1-model_v1,…
116	900	687	213	AF-Q9SRP5-F1-model_v1,4CIK_1_A,AF-O17068-F1-model_v1,4PH3_d4ph3b-,4PH3_d4ph3a-,4PH3_1_A,AF-Q2RAR8-F1-model_v1,AF-Q2QY10-F1-model_v1,2I18_1_A,AF-A4I0X8-F1-model_v1,AF-Q4DGP9-F1-model_v1,AF-C0H4K1-F1-model_v1,AF-Q6AXQ2-F1-model_v1,AF-A0A178V266-F1-model_v1,AF-Q9VFE1-F1-model_v1,AF-A4HZG8-F1-model_v1,1S6C_1_A,AF-Q0J0U5-F1-model_v1,AF-Q9SYZ4-F1-model_v1,1AJ4_1_A,AF-Q6ZFI7-F1-model_v1,AF-Q8T0V8-F1-mod…
117	483	348	135	AF-Q94JX5-F1-model_v1,AF-B6SXB1-F1-model_v1,AF-K7MKS0-F1-model_v1,AF-I1MXH4-F1-model_v1,AF-A0A0R0I6V2-F1-model_v1,AF-I1M8U3-F1-model_v1,AF-P97315-F1-model_v1,AF-P62447-F1-model_v1,AF-O95159-F1-model_v1,AF-Q9DB43-F1-model_v1,AF-Q54FV6-F1-model_v1,AF-I1JZX3-F1-model_v1,AF-Q4CPD6-F1-model_v1,1IRO_1_A,AF-B6T925-F1-model_v1,AF-Q9VD26-F1-model_v1,AF-A0A1D6LVZ7-F1-model_v1,AF-Q09476-F1-model_v1,2EM2_d2e…
118	779	671	108	AF-A0A2R8QGH0-F1-model_v1,AF-A0A0N4SUB1-F1-model_v1,AF-A0A286YBK8-F1-model_v1,AF-G3V8N7-F1-model_v1,AF-A0A2R8Q3A5-F1-model_v1,AF-D3ZM08-F1-model_v1,AF-A0A2R8QMY8-F1-model_v1,AF-A0A0J9YJK6-F1-model_v1,AF-Q91XZ2-F1-model_v1,AF-E7F647-F1-model_v1,AF-Q9UN66-F1-model_v1,AF-A0A2R8RHT3-F1-model_v1,AF-D3ZQX5-F1-model_v1,AF-Q6PB90-F1-model_v1,AF-A0A2R8RQG5-F1-model_v1,AF-Q96TA0-F1-model_v1,AF-Q63418-F1-mo…
119	876	678	198	AF-A0A1D6LTV4-F1-model_v1,AF-Q8IL07-F1-model_v1,AF-Q99828-F1-model_v1,1TTK_1_A,1RPC_1_A,4GUK_1_A,AF-A0A0P0W3G1-F1-model_v1,AF-O60732-F1-model_v1,1J5L_1_A,AF-K7KUM6-F1-model_v1,AF-I1KUV0-F1-model_v1,AF-I1KPK9-F1-model_v1,AF-Q9LQX5-F1-model_v1,AF-A0A060D7S3-F1-model_v1,2Q0Z_d2q0zx1,AF-A0A0R4IVN1-F1-model_v1,AF-G3V9W0-F1-model_v1,AF-Q9R1K9-F1-model_v1,AF-C0HGB2-F1-model_v1,AF-A0A1D8PP58-F1-model_v1,…
120	3077	2953	124	AF-Q8I2P1-F1-model_v1,AF-O74338-F1-model_v1,AF-O44994-F1-model_v1,AF-P91131-F1-model_v1,AF-A0A1D8PTJ1-F1-model_v1,AF-Q9W115-F1-model_v1,AF-A0A2R8Q7U4-F1-model_v1,AF-Q4E5J0-F1-model_v1,AF-Q59LT6-F1-model_v1,AF-P78559-F7-model_v1,4JZP_1_A,AF-Q4PIW9-F1-model_v1,AF-O42606-F1-model_v1,AF-A0A2R8Q378-F1-model_v1,AF-C0H4W9-F1-model_v1,AF-A0A0R4IT92-F1-model_v1,AF-P78559-F5-model_v1,3I4D_d3i4dh1,AF-Q80ZI1…
121	721	487	234	3EWA_d3ewaa1,3NTU_d3ntua1,2DUY_1_A,2DUY_d2duya1,AF-Q54NW4-F1-model_v1,1CXX_1_A,AF-Q9BIW4-F1-model_v1,AF-O70433-F1-model_v1,AF-Q14192-F1-model_v1,AF-Q09476-F1-model_v1,AF-Q54EY5-F1-model_v1,AF-Q9VXC1-F1-model_v1,1Y67_d1y67d1,AF-Q8CDC8-F1-model_v1,AF-Q9UPN3-F8-model_v1,AF-Q6AZB7-F1-model_v1,AF-O35115-F1-model_v1,2LZU_1_A,AF-O60711-F1-model_v1,AF-P0AAR8-F1-model_v1,4K0G_d4k0ga1,AF-I1MN64-F1-model_v1…
122	2389	2262	127	AF-Q80ZT2-F1-model_v1,AF-A0A1D6HAJ4-F1-model_v1,AF-Q4DSW0-F1-model_v1,AF-K7LL02-F1-model_v1,AF-A0A1D6PRI7-F1-model_v1,AF-A0A2R8QEN7-F1-model_v1,AF-F1M023-F1-model_v1,AF-Q9CAW3-F1-model_v1,AF-K7K2X0-F1-model_v1,AF-A0A0G2JFD5-F1-model_v1,AF-A0A0G2JFY7-F1-model_v1,AF-G3V6U6-F1-model_v1,AF-G3UXD1-F1-model_v1,AF-Q2R027-F1-model_v1,AF-K7N6S8-F1-model_v1,AF-D3ZGR6-F1-model_v1,AF-B4FTM9-F1-model_v1,AF-Q1…
123	1925	1480	445	AF-A0A1D6MVV1-F1-model_v1,4XCO_d4xcod-,AF-Q7G2B5-F1-model_v1,AF-Q8GX11-F1-model_v1,AF-A0A1D8PL88-F1-model_v1,4XCO_3_C,AF-P0AER5-F1-model_v1,AF-Q4DI62-F1-model_v1,AF-Q9N500-F1-model_v1,AF-I1KQP2-F1-model_v1,3FH9_2_B,AF-Q8S077-F1-model_v1,AF-O82251-F1-model_v1,AF-Q4DV78-F1-model_v1,AF-I1KX00-F1-model_v1,AF-A4I9F3-F1-model_v1,AF-Q54U66-F1-model_v1,AF-A0A0P0WKY6-F1-model_v1,AF-A0A1D6PGR7-F1-model_v1,…
124	1870	1293	577	AF-Q01501-F1-model_v1,AF-I1LWI5-F1-model_v1,AF-Q6K548-F1-model_v1,AF-P45880-F1-model_v1,AF-I1N628-F1-model_v1,AF-Q9SMX3-F1-model_v1,AF-A0A1D6PJM4-F1-model_v1,AF-C6TGZ7-F1-model_v1,AF-P81155-F1-model_v1,AF-I1N4A7-F1-model_v1,AF-Q21752-F1-model_v1,AF-I1KXQ3-F1-model_v1,AF-Q9VKP4-F1-model_v1,AF-Q4E4G9-F1-model_v1,AF-I1L602-F1-model_v1,AF-P21796-F1-model_v1,AF-Q1H5C9-F1-model_v1,AF-O80565-F1-model_v1…
125	809	535	274	AF-Q9HFQ7-F1-model_v1,2QSA_1_A,1YPN_d1ypna1,2HMV_1_A,4DCF_1_A,AF-Q7RTT6-F1-model_v1,2D5C_1_A,AF-Q10N50-F1-model_v1,5GAF_11_I,5GAH_11_I,AF-A5PEX8-F1-model_v1,AF-O94588-F1-model_v1,AF-Q4CPW3-F1-model_v1,AF-P36111-F1-model_v1,AF-A0A1D6EPG0-F1-model_v1,AF-I1LVR5-F1-model_v1,AF-K7MWA0-F1-model_v1,AF-A0A0R0EZ65-F1-model_v1,1YPN_1_A,AF-Q5N967-F1-model_v1,AF-G5EG26-F1-model_v1,5BVL_1_A,AF-A0A0P0VQW6-F1-m…
126	1816	1446	370	5CRJ_1_O,3N6S_1_A,AF-Q9VPD5-F1-model_v1,3B0K_1_A,2FML_d2fmla1,2FML_d2fmlb1,1LBU_d1lbua1,AF-K7MP28-F1-model_v1,5CKY_1_O,3MVB_1_O,AF-K7KLT0-F1-model_v1,AF-Q8RWR2-F1-model_v1,AF-K7KHP9-F1-model_v1,AF-I1MC18-F1-model_v1,AF-I1KU00-F1-model_v1,AF-F4IHL3-F1-model_v1,AF-I1N7E1-F1-model_v1,AF-Q84Z62-F1-model_v1,AF-O64531-F1-model_v1,AF-I1LQ35-F1-model_v1,AF-Q8LMP9-F1-model_v1,5CRK_1_O,2YVY_d2yvya1,AF-I1MF…
127	2214	2126	88	AF-A0A0R0L2Z2-F1-model_v1,AF-Q8I413-F1-model_v1,AF-O75962-F1-model_v1,AF-I1KDR4-F1-model_v1,AF-Q2FZ49-F1-model_v1,AF-P0A7U7-F1-model_v1,AF-O61945-F1-model_v1,AF-A0A1D6I2Q8-F1-model_v1,AF-O15020-F1-model_v1,AF-C7J9V5-F1-model_v1,AF-I1M6Y8-F1-model_v1,AF-Q9P2D7-F3-model_v1,AF-Q8IIJ7-F1-model_v1,AF-I1JJ29-F1-model_v1,AF-Q21408-F1-model_v1,AF-Q8IHV8-F1-model_v1,AF-P97411-F1-model_v1,AF-Q1ZXH4-F1-mode…
128	349	254	95	AF-Q8IJS9-F1-model_v1,AF-Q8IJ78-F1-model_v1,AF-A4I969-F1-model_v1,AF-Q4CTL4-F1-model_v1,AF-A4I8F9-F1-model_v1,4U8F_1_A,AF-Q8I2Z9-F1-model_v1,AF-C6KT54-F1-model_v1,2O5R_d2o5ra2,AF-Q4D9E3-F1-model_v1,5ENQ_2_D,AF-A0A6M3QHD9-F1-model_v1,AF-A4ICU3-F1-model_v1,AF-Q4DB38-F1-model_v1,AF-Q9V7A7-F1-model_v1,AF-Q8I321-F1-model_v1,AF-Q8IJM1-F1-model_v1,AF-Q8I5J8-F1-model_v1,1GJJ_d1gjja1,AF-A0A5K1K937-F1-mode…
129	1830	1420	410	AF-O44185-F1-model_v1,AF-B1WB50-F1-model_v1,AF-Q4DWC1-F1-model_v1,AF-P08519-F11-model_v1,AF-A4ICJ4-F1-model_v1,AF-P08519-F15-model_v1,3GJ8_d3gj8d-,AF-Q4DAM0-F1-model_v1,AF-A4HUN2-F1-model_v1,2DKT_d2dkta1,AF-Q4CV81-F1-model_v1,3GJ8_d3gj8b-,3GJ8_2_B,AF-P08519-F14-model_v1,AF-A0A1D6IXA6-F1-model_v1,4V4W_48_BZ,AF-P08519-F9-model_v1,AF-P08519-F7-model_v1,AF-P08519-F2-model_v1,AF-P08519-F17-model_v1,AF…
130	3970	3273	697	AF-Q9FXB9-F1-model_v1,AF-P43278-F1-model_v1,AF-B4FW77-F1-model_v1,AF-Q9SNP3-F1-model_v1,AF-I1K2U6-F1-model_v1,AF-A0A1D6I1W1-F1-model_v1,AF-A0A0R0EJN7-F1-model_v1,AF-Q9SY02-F1-model_v1,AF-Q7EZR5-F1-model_v1,AF-P10922-F1-model_v1,AF-C7J0P7-F1-model_v1,AF-A0A0R0J8A4-F1-model_v1,AF-A0A0N7KTW7-F1-model_v1,AF-Q69MX4-F1-model_v1,AF-Q6K2P5-F1-model_v1,AF-K7TM81-F1-model_v1,AF-O64766-F1-model_v1,AF-A0A1D6…
131	468	403	65	AF-A4HYY0-F1-model_v1,AF-A0A0R4IWL6-F1-model_v1,AF-Q14671-F1-model_v1,AF-A0A1D6EBG4-F1-model_v1,4BSZ_2_B,5IE8_1_A,AF-Q9C5E7-F1-model_v1,AF-I1LJZ1-F1-model_v1,3OQ9_1_A,AF-Q23191-F1-model_v1,AF-Q9SS47-F1-model_v1,AF-I1LCY6-F1-model_v1,AF-P25822-F1-model_v1,AF-Q9ZW02-F1-model_v1,AF-A0A368UHG3-F1-model_v1,AF-Q9LY78-F1-model_v1,AF-Q9M2L6-F1-model_v1,AF-Q80U78-F1-model_v1,AF-D3Z8L5-F1-model_v1,AF-K7N48…
132	931	783	148	AF-Q4CNT5-F1-model_v1,AF-A0A0R0FZS7-F1-model_v1,AF-A0A0R0KGS3-F1-model_v1,AF-Q9NEN9-F1-model_v1,AF-A0A0R0KGL7-F1-model_v1,2OVR_d2ovra1,AF-C6SZV5-F1-model_v1,AF-Q8S091-F1-model_v1,AF-A0A0N7KJ29-F1-model_v1,2N8P_1_A,AF-F1M3B1-F1-model_v1,AF-Q8I4Y6-F1-model_v1,AF-B6SIF2-F1-model_v1,AF-A0A0R0GCV9-F1-model_v1,5ET1_1_A,AF-Q53MW2-F1-model_v1,1N11_1_A,AF-A0A1D6P5Q4-F1-model_v1,2QYJ_1_A,AF-Q86HD4-F1-model…
133	879	511	368	1UGD_1_A,1TH9_1_A,1CVD_1_A,1CCU_1_A,2CBA_1_A,1MUA_1_A,3MNH_1_A,1CVE_1_A,1CAM_1_A,1CVB_1_A,1HEB_1_A,2NWY_1_A,4M2V_1_A,2H4N_1_A,1CCS_1_A,4BCW_1_A,3MNJ_1_A,4GL1_1_X,3MNK_1_A,8CA2_1_A,3RGE_1_A,1LG5_1_A,3DVB_1_A,3MNI_1_A,1YDD_1_A,1CVH_1_A,1CVC_1_A,1CNK_1_A,3DV7_1_A,1DCB_1_A,1HED_1_A,1YO1_1_A,1YDC_1_A,1CCT_1_A,1CVF_1_A,1MOO_1_A,1CNC_1_A,2NWP_1_A,4ZX1_1_A,1HEC_1_A,4IDR_1_X,7CA2_1_A,12CA_1_A,9CA2_1_A,1CN…
134	2086	1660	426	AF-Q8IEC6-F1-model_v1,AF-Q7RTU9-F1-model_v1,AF-Q3UTB2-F1-model_v1,AF-D3ZPP9-F1-model_v1,AF-P19622-F1-model_v1,AF-Q20507-F1-model_v1,AF-Q9D1I2-F1-model_v1,AF-Q84X53-F1-model_v1,AF-A0A1D6FKX3-F1-model_v1,AF-Q04896-F1-model_v1,AF-Q9SZL6-F1-model_v1,AF-A6NGW2-F1-model_v1,AF-Q84ZT1-F1-model_v1,AF-Q9FM80-F1-model_v1,AF-A0A0R0L3F0-F1-model_v1,AF-A0A2R8RK19-F1-model_v1,AF-C6T1E4-F1-model_v1,AF-C6SWA9-F1-…
135	2381	1892	489	AF-Q4E0W6-F1-model_v1,AF-Q20424-F1-model_v1,1C49_1_A,AF-Q0E0D6-F1-model_v1,AF-I1MY40-F1-model_v1,AF-K7MP80-F1-model_v1,5BRM_1_A,AF-Q23347-F1-model_v1,AF-K7K5Y0-F1-model_v1,3E8Y_1_X,1IO6_1_A,AF-Q53JF8-F1-model_v1,AF-Q0J9V2-F1-model_v1,AF-Q0DKH9-F1-model_v1,AF-Q9M082-F1-model_v1,AF-Q640N3-F1-model_v1,AF-F6NVC8-F1-model_v1,AF-Q6Z0P6-F1-model_v1,AF-Q9VJT3-F1-model_v1,AF-Q8RXG3-F1-model_v1,AF-P53124-F…
136	3595	2770	825	AF-A0A2R8QPQ4-F1-model_v1,AF-Q94C60-F1-model_v1,AF-Q69L83-F1-model_v1,AF-Q9I7Z9-F1-model_v1,AF-Q8RXF2-F1-model_v1,AF-P64519-F1-model_v1,AF-Q03267-F1-model_v1,AF-P9WM65-F1-model_v1,4J4S_1_A,AF-Q4CV81-F1-model_v1,AF-O17767-F1-model_v1,AF-A0A1D6HCW7-F1-model_v1,AF-A0A0R0LF94-F1-model_v1,AF-A0A1D6EFV6-F1-model_v1,AF-Q6NVV7-F1-model_v1,AF-Q8LHK9-F1-model_v1,AF-I1MN64-F1-model_v1,AF-Q46790-F1-model_v1,…
137	2361	2102	259	AF-Q6NSM8-F1-model_v1,AF-K7L8I8-F1-model_v1,AF-A0A0G2K2T8-F1-model_v1,AF-Q9H0K1-F1-model_v1,AF-A0A0B4J2F2-F1-model_v1,AF-I1KWA5-F1-model_v1,AF-Q852Q2-F1-model_v1,AF-E9PSK5-F1-model_v1,AF-I1JV96-F1-model_v1,AF-Q38997-F1-model_v1,AF-I1LWN0-F1-model_v1,AF-P92958-F1-model_v1,AF-Q8CFH6-F1-model_v1,AF-I1N4G7-F1-model_v1,AF-P57059-F1-model_v1,AF-E7F378-F1-model_v1,AF-K7KHK0-F1-model_v1,AF-Q9W532-F1-mode…
138	2124	1366	758	AF-Q8LG79-F1-model_v1,2R4Q_1_A,4C7D_d4c7db2,1Z78_1_A,1GXY_1_A,AF-O06198-F1-model_v1,AF-I1LWH6-F1-model_v1,AF-Q9CYK1-F1-model_v1,4ARU_1_A,AF-Q4D7V4-F1-model_v1,AF-P91370-F1-model_v1,3UM3_1_A,AF-Q9FZ86-F1-model_v1,AF-Q9QXN5-F1-model_v1,AF-I1MBS8-F1-model_v1,AF-Q53MQ0-F1-model_v1,4JXE_1_A,3EJI_1_A,AF-Q7X7D4-F1-model_v1,AF-P00374-F1-model_v1,AF-I1MNN3-F1-model_v1,AF-Q39186-F1-model_v1,3WJJ_d3wjjc2,4L…
139	1565	1335	230	AF-Q9VK42-F1-model_v1,3GQ3_d3gq3a2,AF-Q01101-F1-model_v1,AF-Q9H4Z2-F1-model_v1,AF-F1R1S6-F1-model_v1,AF-X1WBC8-F1-model_v1,AF-Q9P243-F1-model_v1,AF-A0A0P0WAY1-F1-model_v1,AF-A0A1D6HHL2-F1-model_v1,AF-K7LJR0-F1-model_v1,AF-Q9NTW7-F1-model_v1,AF-A0A2R8Q8A6-F1-model_v1,AF-Q86YH2-F1-model_v1,2MN1_1_A,AF-Q6PD29-F1-model_v1,AF-B4FIM4-F1-model_v1,AF-Q54DD6-F1-model_v1,AF-E9QCQ3-F1-model_v1,AF-Q8N365-F1-…
140	1160	941	219	2DLQ_d2dlqa3,AF-A0A1D6N6I1-F1-model_v1,AF-I1LI02-F1-model_v1,AF-B4FJ13-F1-model_v1,2DLQ_1_A,AF-A4I449-F1-model_v1,AF-I1JTP1-F1-model_v1,AF-A4ICT2-F1-model_v1,2YTH_d2ytha1,AF-Q75I54-F1-model_v1,2EMW_d2emwa1,AF-A0A1D6Q6T4-F1-model_v1,AF-O96253-F1-model_v1,AF-A0A1D8PRT2-F1-model_v1,AF-A0A0R4IJ19-F1-model_v1,4GIG_1_A,2EN7_d2en7a1,AF-M0R3W4-F1-model_v1,AF-I1JBI7-F1-model_v1,AF-Q6L4M7-F1-model_v1,AF-Q3…
141	5201	3704	1497	AF-P58107-F1-model_v1,2CSB_d2csbb3,AF-P58107-F7-model_v1,1UXC_1_A,1UXC_d1uxca-,AF-P58107-F3-model_v1,1LM5_1_A,AF-P58107-F2-model_v1,AF-Q15149-F15-model_v1,AF-Q15149-F14-model_v1,AF-Q15149-F16-model_v1,AF-P58107-F6-model_v1,AF-Q9V415-F1-model_v1,AF-P58107-F9-model_v1,AF-P58107-F20-model_v1,AF-P58107-F4-model_v1,AF-B6TQC5-F1-model_v1,AF-P58107-F10-model_v1,AF-Q15149-F18-model_v1,AF-P58107-F17-model…
142	792	575	217	AF-A0A0G2K688-F1-model_v1,2EME_d2emea1,AF-Q6GQL7-F1-model_v1,AF-Q5TD97-F1-model_v1,AF-F1Q7A2-F1-model_v1,AF-Q2TBC4-F1-model_v1,3PXP_1_A,AF-Q6AXT1-F1-model_v1,AF-A0A0P0WGF6-F1-model_v1,AF-P0A9V5-F1-model_v1,2MUT_d2muta1,2EPV_d2epva1,AF-Q8CDC8-F1-model_v1,AF-Q13642-F1-model_v1,AF-Q4FZR8-F1-model_v1,AF-Q14192-F1-model_v1,AF-Q9WUH4-F1-model_v1,AF-B0V234-F1-model_v1,3BS3_1_A,AF-P97447-F1-model_v1,AF-Q…
143	1985	1443	542	4DZS_1_A,AF-Q92359-F1-model_v1,2YJY_1_A,AF-Q09312-F1-model_v1,3K62_1_A,1M8Z_1_A,4WZR_1_A,3QGC_1_A,AF-Q4CKS5-F1-model_v1,AF-Q9N5M6-F1-model_v1,AF-Q9U2G4-F1-model_v1,AF-A0A0R0IQI3-F1-model_v1,AF-P0DN95-F1-model_v1,AF-Q09487-F1-model_v1,3H3D_1_X,AF-H2L067-F1-model_v1,AF-Q09829-F1-model_v1,3K49_1_A,3GVO_1_A,AF-B8JLJ8-F1-model_v1,AF-I1K3G0-F1-model_v1,AF-K8FE02-F1-model_v1,3Q0S_1_A,3BSX_2_A,AF-Q96I24-…
144	2191	2024	167	AF-F4IMD9-F1-model_v1,AF-A0A0R0I166-F1-model_v1,AF-Q2QNM2-F1-model_v1,AF-Q4CNU3-F1-model_v1,AF-Q6K4S7-F1-model_v1,AF-Q9NRM0-F1-model_v1,AF-K7UND3-F1-model_v1,AF-Q54R17-F1-model_v1,AF-Q4CMA4-F1-model_v1,AF-I1JU76-F1-model_v1,AF-Q9VK59-F1-model_v1,AF-Q9USN4-F1-model_v1,AF-O94399-F1-model_v1,AF-K7KTE8-F1-model_v1,AF-Q4CQB9-F1-model_v1,AF-Q9W4S4-F1-model_v1,AF-F4IYK6-F1-model_v1,2C7L_2_B,AF-Q0II04-F1…
145	3710	3403	307	2HZ8_1_A,AF-Q59016-F1-model_v1,AF-Q09578-F1-model_v1,AF-Q9VP89-F1-model_v1,AF-F1R243-F1-model_v1,AF-Q7JVK6-F1-model_v1,AF-E9AHF1-F1-model_v1,AF-A0A1D6H4R6-F1-model_v1,AF-Q9VI06-F1-model_v1,AF-O16503-F1-model_v1,AF-Q4DYJ1-F1-model_v1,AF-Q9VF43-F1-model_v1,AF-A0A494C1R9-F1-model_v1,4V4N_1_A7,AF-Q9NUQ9-F1-model_v1,AF-Q921M7-F1-model_v1,AF-A0A0N7KFF0-F1-model_v1,AF-F4JKB9-F1-model_v1,AF-B2GUZ9-F1-mod…
146	31	26	5	AF-Q8IJX7-F1-model_v1,AF-C0H4C2-F1-model_v1,AF-A4HTQ0-F1-model_v1,AF-C0H4V9-F1-model_v1,AF-Q4DB38-F1-model_v1,AF-A4IDP1-F1-model_v1,AF-Q4E339-F1-model_v1,AF-Q7L8L6-F1-model_v1,AF-K7LHJ0-F1-model_v1,AF-Q8I3H1-F1-model_v1,AF-Q4DRX2-F1-model_v1,AF-Q969Z0-F1-model_v1,AF-Q8ILY5-F1-model_v1,AF-Q5M9G9-F1-model_v1,AF-D3ZSD3-F1-model_v1,AF-P81069-F1-model_v1,4CHS_d4chsb1,4CHS_d4chsa1,AF-Q8I2Z9-F1-model_v1…
147	1675	1244	431	AF-I1L6M1-F1-model_v1,AF-C6SWV0-F1-model_v1,2Y9U_1_A,AF-K7KC58-F1-model_v1,1M0G_1_A,1N1U_1_A,AF-Q5TYR6-F1-model_v1,AF-I1K6L0-F1-model_v1,AF-O04193-F1-model_v1,AF-Q00423-F1-model_v1,AF-Q9M047-F1-model_v1,AF-Q969G2-F1-model_v1,AF-A0A0R0KSC0-F1-model_v1,AF-I1N3N3-F1-model_v1,AF-A0A1D6QSK0-F1-model_v1,AF-K7U2J9-F1-model_v1,2DJ7_1_A,AF-F1R0G0-F1-model_v1,AF-B0S5S7-F1-model_v1,AF-Q19157-F1-model_v1,AF-…
148	557	380	177	AF-Q86YD1-F1-model_v1,AF-Q7ZVE0-F1-model_v1,AF-Q9NY12-F1-model_v1,AF-A0A0R4IM30-F1-model_v1,AF-Q9CY66-F1-model_v1,AF-P77717-F1-model_v1,AF-Q6AYA1-F1-model_v1,AF-Q63315-F1-model_v1,AF-P78509-F12-model_v1,AF-Q9ULB4-F1-model_v1,AF-M0R5I8-F1-model_v1,AF-Q4CTC7-F1-model_v1,AF-Q4CYL2-F1-model_v1,AF-V6CLT2-F1-model_v1,AF-Q4DSW8-F1-model_v1,AF-Q9WTP5-F1-model_v1,AF-Q9UJ99-F1-model_v1,AF-Q63636-F1-model_v…
149	4890	4424	466	AF-Q1L8Y7-F1-model_v1,AF-Q9UQ13-F1-model_v1,AF-O88520-F1-model_v1,AF-Q22875-F1-model_v1,4U09_1_A,AF-Q9VEK6-F1-model_v1,AF-Q6AYI5-F1-model_v1,AF-O61967-F1-model_v1,AF-Q9N4Z5-F1-model_v1,AF-Q9V780-F1-model_v1,AF-G3V6R4-F1-model_v1,AF-Q80VQ1-F1-model_v1,AF-Q9BTT6-F1-model_v1,AF-F4IYR7-F1-model_v1,AF-A0A0G2L0N2-F1-model_v1,AF-Q7SXW3-F1-model_v1,AF-G3V7I7-F1-model_v1,AF-Q54EG0-F1-model_v1,4U08_1_A,AF-…
150	5096	5081	15	AF-Q4E4P5-F1-model_v1,AF-A4I2Z6-F1-model_v1,AF-Q7Z2Y8-F1-model_v1,AF-A0A1D6NNZ3-F1-model_v1,AF-Q4DT90-F1-model_v1,AF-A0A0R0IMN2-F1-model_v1,AF-A0A2R8RII1-F1-model_v1,AF-Q7M562-F1-model_v1,AF-A0A1D8PLT5-F1-model_v1,AF-A0A1D6LMB0-F1-model_v1,AF-A4HZB6-F1-model_v1,AF-A0A0R0EH31-F1-model_v1,AF-A0A1R3LAC8-F1-model_v1,AF-Q4D440-F1-model_v1,AF-Q96M86-F9-model_v1,AF-Q3B724-F1-model_v1,AF-Q6ESV5-F1-model_…
151	1756	1118	638	AF-O64884-F1-model_v1,AF-O86319-F1-model_v1,4WV3_1_A,2GJT_1_A,2W6R_1_A,AF-F1QGJ2-F1-model_v1,2GDR_1_A,AF-Q58850-F1-model_v1,AF-P9WM09-F1-model_v1,AF-F1R6R7-F1-model_v1,AF-Q2G0Y8-F1-model_v1,AF-A0A1D6KG90-F1-model_v1,4WR4_1_A,3BT5_1_A,AF-C0PJN1-F1-model_v1,AF-P11667-F1-model_v1,AF-Q84WD3-F1-model_v1,3P4T_1_A,AF-B4FRH1-F1-model_v1,AF-Q8L9R4-F1-model_v1,AF-Q2FWB1-F1-model_v1,1E8C_d1e8cb3,AF-O48843-F…
152	1617	1314	303	AF-A0A1D8PQS7-F1-model_v1,AF-D3ZV39-F1-model_v1,AF-A4HVV1-F1-model_v1,1QB2_1_A,2KN8_1_A,AF-K7M3I2-F1-model_v1,AF-Q59RN8-F1-model_v1,AF-A4HZH4-F1-model_v1,AF-Q4CVD4-F1-model_v1,AF-I1MVK9-F1-model_v1,AF-Q9NEN9-F1-model_v1,AF-I1MFR2-F1-model_v1,2P8Q_1_A,AF-Q9LW84-F1-model_v1,4ANW_d4anwa3,AF-I1KGL0-F1-model_v1,AF-O16761-F1-model_v1,AF-P0ACM2-F1-model_v1,AF-C4JBK6-F1-model_v1,AF-A0A2R8QBF6-F1-model_v1…
153	2792	2067	725	AF-Q7RTU9-F1-model_v1,AF-Q8IEC6-F1-model_v1,AF-Q8VIM6-F1-model_v1,AF-E7EXK7-F1-model_v1,AF-D3ZUE8-F1-model_v1,AF-Q61468-F1-model_v1,AF-A0A2R8QB29-F1-model_v1,AF-A0A0R4IHQ4-F1-model_v1,AF-P13489-F1-model_v1,AF-A0A140LGB3-F1-model_v1,AF-Q9M2C6-F1-model_v1,AF-A6NGW2-F1-model_v1,AF-Q9ERA7-F1-model_v1,3J9M_85_A4,AF-A0A0R0GQF6-F1-model_v1,AF-B4FC68-F1-model_v1,AF-A0A0R4IDJ5-F1-model_v1,2BL8_d2bl8b-,1E0…
154	148	111	37	AF-B4FCB6-F1-model_v1,1KXP_2_D,AF-A0A1D6M5E7-F1-model_v1,AF-Q4E0X0-F1-model_v1,AF-Q7XUK1-F1-model_v1,AF-A0A1D6MG64-F1-model_v1,AF-I1M5T8-F1-model_v1,AF-Q4DDN9-F1-model_v1,AF-Q54WN5-F1-model_v1,AF-C6T1F5-F1-model_v1,AF-Q8I701-F1-model_v1,1WO5_1_A,1MA9_1_A,1ZLJ_d1zljh-,AF-A8MRM7-F1-model_v1,AF-P75993-F1-model_v1,AF-Q54R91-F1-model_v1,AF-P35732-F1-model_v1,5IIH_d5iiha1,AF-B7F978-F1-model_v1,AF-K7KZD…
155	4530	4397	133	AF-F6Z0L5-F1-model_v1,AF-A0A1I9LNI3-F1-model_v1,AF-Q55A04-F1-model_v1,AF-A0A0P0VGM8-F1-model_v1,AF-A0A0R0KE04-F1-model_v1,AF-A0A0R0I2C8-F1-model_v1,AF-B0G131-F1-model_v1,AF-A0A0N7KF82-F1-model_v1,AF-Q54JS6-F1-model_v1,AF-B0S658-F1-model_v1,AF-Q4DJF4-F1-model_v1,AF-Q2FWA3-F1-model_v1,AF-B9F2D2-F1-model_v1,2OXK_1_A,AF-Q5BPU6-F1-model_v1,AF-G3MTX9-F1-model_v1,AF-Q8L416-F1-model_v1,AF-Q9N411-F1-model…
156	3816	3066	750	1UHF_d1uhfa1,AF-A0A1I9LS02-F1-model_v1,AF-A0A1D6Q0Y6-F1-model_v1,AF-Q2FXW0-F1-model_v1,AF-C6SZG8-F1-model_v1,AF-A4I8M1-F1-model_v1,AF-A0A0R0FXL8-F1-model_v1,AF-I1M1T5-F1-model_v1,AF-A0A1D6H7Y0-F1-model_v1,1ECI_1_A,AF-Q64M78-F1-model_v1,AF-Q59WW3-F1-model_v1,AF-I1J8E1-F1-model_v1,AF-P16701-F1-model_v1,AF-Q9DA47-F1-model_v1,AF-Q9SN41-F1-model_v1,4QSP_1_A,AF-K7L8B0-F1-model_v1,AF-Q9SHG5-F1-model_v1,…
157	2961	1846	1115	2Z57_1_A,2Z30_1_A,AF-Q75U53-F1-model_v1,AF-A4I6P8-F1-model_v1,AF-A0A1D6QRV4-F1-model_v1,AF-A0A1D6LZ61-F1-model_v1,AF-A0A1D6H2R4-F1-model_v1,3A3P_1_A,AF-I1NF01-F1-model_v1,AF-P9WQ93-F1-model_v1,AF-I1KVG8-F1-model_v1,AF-Q8H616-F1-model_v1,AF-Q75M03-F1-model_v1,AF-C0PDM0-F1-model_v1,AF-Q67WN5-F1-model_v1,AF-K7VRI2-F1-model_v1,AF-P31414-F1-model_v1,AF-B8A390-F1-model_v1,3WIU_1_A,4A01_1_A,AF-I1KGY6-F1…
158	653	404	249	5BYO_1_A,AF-Q46791-F1-model_v1,1JE8_d1je8e-,4YXX_1_A,4WSZ_1_A,4YXZ_1_A,4WT0_1_B,AF-Q67VW6-F1-model_v1,3ULQ_2_B,3ULQ_d3ulqb-,1U9P_1_A,4YY5_1_A,AF-A0A368UKN3-F1-model_v1,2D9A_d2d9aa1,1YIO_d1yioa1,1ZG5_d1zg5f1,1ZG5_2_A,1FWZ_d1fwza1,AF-Q2FWP7-F1-model_v1,1HA8_1_A,4OIO_d4oiof3,1IXR_d1ixra1,1IXR_d1ixrb2,AF-C6SY95-F1-model_v1,4YY2_1_A,AF-P77601-F1-model_v1,AF-A6NDR6-F1-model_v1,2CSB_d2csbb5,6PAX_d6paxa1…
159	1990	1235	755	AF-P33931-F1-model_v1,AF-P07101-F1-model_v1,AF-Q05788-F1-model_v1,AF-I1LVC4-F1-model_v1,3G28_1_A,3EB7_1_A,4V5A_37_BC,AF-Q9SGS4-F1-model_v1,AF-A0A1D6GEP2-F1-model_v1,AF-O75356-F1-model_v1,AF-K7MXF6-F1-model_v1,AF-Q0JNK6-F1-model_v1,3FG3_1_A,AF-A0A1D6MXJ9-F1-model_v1,AF-A4I8F7-F1-model_v1,AF-A1Z9J8-F1-model_v1,AF-Q9LFT6-F1-model_v1,1XM2_1_A,1XM2_d1xm2f-,AF-A0A1D6EXG5-F1-model_v1,AF-C6T770-F1-model_…
160	901	688	213	AF-Q4DPA5-F1-model_v1,AF-A0A0P0Y2N4-F1-model_v1,AF-A4I8W8-F1-model_v1,3BJ1_2_B,AF-E9QBZ2-F1-model_v1,AF-D4ACT4-F1-model_v1,AF-Q8BTI7-F1-model_v1,AF-O15084-F1-model_v1,AF-Q8NB46-F1-model_v1,AF-Q5ANE2-F1-model_v1,AF-Q9Y283-F1-model_v1,1SH4_1_A,AF-D4A4A8-F1-model_v1,AF-A0A0R4IBH3-F1-model_v1,AF-K7MDC0-F1-model_v1,AF-A0A1D6MLW2-F1-model_v1,AF-Q4DUR1-F1-model_v1,AF-F4K1I5-F1-model_v1,AF-Q9FZ91-F1-mode…
161	1843	1449	394	AF-Q5ANH5-F1-model_v1,AF-P17478-F1-model_v1,AF-A0A0P0Y2D2-F1-model_v1,AF-A0A1I6CMA6-F1-model_v1,AF-A0A0G2K4G0-F1-model_v1,AF-Q2FXW0-F1-model_v1,AF-Q61818-F1-model_v1,2LMR_1_A,AF-A0A0P0WW38-F1-model_v1,2LMR_d2lmra1,AF-I1K4V1-F1-model_v1,AF-Q9C656-F1-model_v1,AF-I1J971-F1-model_v1,AF-O48583-F1-model_v1,2QQ9_d2qq9a3,AF-Q8K561-F1-model_v1,AF-A0A0P0XPL3-F1-model_v1,AF-A0A1D6KD47-F1-model_v1,3P88_1_A,A…
162	4440	3645	795	4IFJ_1_A,4L7D_1_A,5FNU_1_A,1ZGK_1_A,1X2J_1_A,3WN7_1_A,3ZGD_1_A,3VNH_1_A,4IQK_1_A,2Z32_1_A,4CHB_1_A,AF-A0A2R8Q6R0-F1-model_v1,2FLU_1_X,5CGJ_1_A,4IN4_1_A,2VPJ_1_A,4XMB_1_A,AF-F1LZF0-F1-model_v1,AF-Q8K430-F1-model_v1,AF-A0A0R0FB22-F1-model_v1,AF-E9QH26-F1-model_v1,4CH9_1_A,AF-A0A2R8QS60-F1-model_v1,AF-Q6TDP4-F1-model_v1,AF-D3ZHE1-F1-model_v1,AF-Q6TDP3-F1-model_v1,AF-O95198-F1-model_v1,AF-Q14145-F1-m…
163	2876	1988	888	50#3BD1_1_A,AF-Q93787-F1-model_v1,3V6P_d3v6pa-,3V6P_1_A,4OSH_1_B,4OSW_1_A,AF-Q23247-F1-model_v1,1CFA_1_A,AF-A0A2R8QTW1-F1-model_v1,4OSR_1_A,2LUF_1_A,3BX2_2_A,4OSZ_1_A,4GJP_1_A,3V6T_1_A,AF-B0BNJ0-F1-model_v1,4OSV_1_A,AF-A0A1D6NY32-F1-model_v1,AF-P0ACH5-F1-model_v1,AF-Q19673-F1-model_v1,3W6V_1_A,AF-F1R6N3-F1-model_v1,2MCR_1_A,4OSQ_1_A,4HPZ_1_A,AF-Q1G3L8-F1-model_v1,4OTO_1_A,4OT0_1_A,4X9P_1_A,3BX3_d…
164	5102	1790	3312	4KMT_d4kmtl1,4JHA_d4jhal1,AF-P01633-F1-model_v1,AF-A0A0C4DH69-F1-model_v1,AF-A0A0B4J2D9-F1-model_v1,1CZ8_d1cz8x1,AF-A0A0G2JRQ6-F1-model_v1,AF-P01601-F1-model_v1,AF-P01624-F1-model_v1,AF-P0DP09-F1-model_v1,AF-A0A140T8P9-F1-model_v1,3P0Y_d3p0yl1,AF-A0A140T8P3-F1-model_v1,AF-A0A0C4DH73-F1-model_v1,AF-P01593-F1-model_v1,AF-A0A075B7D4-F1-model_v1,AF-F1LZY6-F1-model_v1,AF-A0A075B5K0-F1-model_v1,4DKF_d4…
165	227	150	77	7MDH_1_A,7MDH_d7mdhc1,7MDH_d7mdhd1,AF-Q9VWJ7-F1-model_v1,AF-B0BNB3-F1-model_v1,AF-Q16864-F1-model_v1,1W5T_d1w5tc2,3B7S_1_A,AF-Q2FWL8-F1-model_v1,AF-Q99JG3-F1-model_v1,AF-P85973-F1-model_v1,2IL6_1_A,AF-Q9LNC4-F1-model_v1,AF-Q5RFV2-F1-model_v1,AF-Q9LIR3-F1-model_v1,1LLA_d1llaa2,AF-Q58F21-F1-model_v1,AF-Q4CKN7-F1-model_v1,1CIV_1_A,AF-A0A0R0KKW5-F1-model_v1,AF-I1L0A1-F1-model_v1,AF-A0A1D6PDQ1-F1-mode…
166	2990	2438	552	AF-Q4D588-F1-model_v1,4AE4_2_B,AF-Q4D6D6-F1-model_v1,AF-I1KC83-F1-model_v1,AF-K7KL29-F1-model_v1,AF-K7LKT7-F1-model_v1,AF-A0A1D6KI98-F1-model_v1,AF-B6SK48-F1-model_v1,AF-I1NHZ1-F1-model_v1,AF-A0A0R0I3F3-F1-model_v1,AF-B7YZN8-F1-model_v1,AF-Q5N719-F1-model_v1,AF-Q67YJ9-F1-model_v1,AF-Q54WE4-F1-model_v1,AF-M0R9J7-F1-model_v1,5CWB_1_A,AF-A0A0R4ISE6-F1-model_v1,AF-A0A1D6QKF6-F1-model_v1,AF-F4HR62-F1-…
167	946	657	289	2EV0_d2ev0b1,3S0G_1_A,4HV5_d4hv5a1,2F5D_d2f5da1,AF-Q2QMG8-F1-model_v1,AF-A0A0R0L9U4-F1-model_v1,4Z45_1_A,4HX8_d4hx8a1,3B7A_1_A,AF-P0AGB6-F1-model_v1,AF-Q6PEM8-F1-model_v1,2Z2F_1_A,AF-Q0IZQ0-F1-model_v1,AF-I1MU53-F1-model_v1,1FLW_1_A,1UIC_1_A,1WQD_1_A,AF-Q5EBA8-F1-model_v1,AF-Q9FJS7-F1-model_v1,1FN5_1_A,AF-Q54GR5-F1-model_v1,1IR8_1_A,AF-A0A1I9LSA3-F1-model_v1,AF-P47867-F1-model_v1,1LZE_1_A,AF-Q54Y…
168	769	528	241	AF-Q8NEZ4-F1-model_v1,AF-Q8NEZ4-F2-model_v1,2V05_1_A,AF-O45411-F1-model_v1,AF-P08519-F13-model_v1,AF-P08519-F11-model_v1,4DUR_1_A,AF-Q86K47-F1-model_v1,1HDF_1_A,AF-Q63ZW7-F1-model_v1,AF-P08519-F5-model_v1,AF-P08519-F2-model_v1,2WW5_1_A,AF-P08519-F9-model_v1,2VYU_1_A,AF-P08519-F12-model_v1,AF-P08519-F17-model_v1,AF-F1MAD2-F1-model_v1,AF-O14686-F2-model_v1,AF-A4UVL6-F1-model_v1,AF-P08519-F1-model_v…
169	502	392	110	AF-Q23057-F1-model_v1,AF-F1LWU8-F1-model_v1,AF-Q8C088-F1-model_v1,AF-Q556H7-F1-model_v1,3Q36_1_A,2J5Y_1_A,1X4P_d1x4pa1,AF-Q54WC6-F1-model_v1,AF-Q54F70-F1-model_v1,AF-B0G154-F1-model_v1,AF-F1QUY4-F1-model_v1,1UND_1_A,AF-Q7ZZ00-F1-model_v1,AF-A7LPH6-F1-model_v1,AF-Q18586-F1-model_v1,AF-A0A1I9LT45-F1-model_v1,AF-Q54M95-F1-model_v1,AF-A0A1D6H9K4-F1-model_v1,AF-Q9V3S3-F1-model_v1,AF-A0A0J9YXQ4-F1-mode…
170	1927	1287	640	AF-P77231-F1-model_v1,2WGM_1_A,4BEM_2_J,AF-Q23648-F1-model_v1,2MK3_1_A,4JRE_1_A,AF-Q9XWV0-F1-model_v1,AF-D3ZDC2-F1-model_v1,1K7L_1_A,4BEM_1_A,AF-I1J8Y5-F1-model_v1,AF-Q9VYV0-F1-model_v1,AF-P91032-F1-model_v1,AF-P33532-F1-model_v1,AF-Q06636-F1-model_v1,3J9T_d3j9tz2,4ZO1_1_X,AF-A0A1D6HVY9-F1-model_v1,AF-G5EEK1-F1-model_v1,3O2T_1_A,AF-X1WBL5-F1-model_v1,4JXT_1_A,3ET3_1_A,3ODS_1_A,AF-A0A1D6JVD8-F1-mo…
171	1243	891	352	3KS0_3_A,1FCB_d1fcba2,AF-B6T8W5-F1-model_v1,2LRE_1_A,AF-A0A0R0H540-F1-model_v1,AF-Q5AI80-F1-model_v1,AF-Q4CNM9-F1-model_v1,AF-K7K4H0-F1-model_v1,2R65_1_A,AF-Q54SX2-F1-model_v1,AF-Q8VIM6-F1-model_v1,AF-Q9UT54-F1-model_v1,1Y02_d1y02a1,AF-A0A1D6GZS6-F1-model_v1,AF-P87227-F1-model_v1,2VQ3_1_A,AF-Q8VY69-F1-model_v1,2RQ1_1_A,AF-Q96KJ4-F1-model_v1,AF-Q8L7H8-F1-model_v1,4IAJ_1_A,AF-Q9Y5U8-F1-model_v1,AF-…
172	572	360	212	4RV1_1_A,AF-P83506-F1-model_v1,AF-Q5Z8V0-F1-model_v1,AF-E7FCA5-F1-model_v1,4HXT_1_A,AF-Q8VDJ3-F1-model_v1,AF-F1QXP8-F1-model_v1,AF-P06105-F1-model_v1,AF-Q00341-F1-model_v1,AF-O82762-F1-model_v1,AF-A0A0P0XB22-F1-model_v1,1KB0_d1kb0a1,AF-B4FWM3-F1-model_v1,AF-A0A1D6EL53-F1-model_v1,AF-C0P4W0-F1-model_v1,AF-I1LWL4-F1-model_v1,2C0U_d2c0ua1,AF-Q9Z1A6-F1-model_v1,AF-Q32PX7-F1-model_v1,AF-B6SZZ6-F1-mode…
173	2153	1318	835	3O49_1_A,AF-Q4CPK4-F1-model_v1,3BWA_d3bwaa2,3O4B_1_A,3H3J_d3h3jb1,1BIU_1_A,AF-Q869W1-F1-model_v1,AF-Q5EUC2-F1-model_v1,1MDL_d1mdla1,1MHH_3_E,4GJ1_1_A,3SNV_1_A,AF-P49801-F1-model_v1,3BWA_1_A,AF-I1JPH6-F1-model_v1,AF-Q9VFW4-F1-model_v1,4U1H_1_A,1BXG_1_A,AF-A0A1I9LMW4-F1-model_v1,AF-A4IA07-F1-model_v1,2UVJ_1_A,AF-Q54UD8-F1-model_v1,AF-Q58094-F1-model_v1,AF-Q9W3B3-F1-model_v1,AF-P60472-F1-model_v1,AF…
174	573	327	246	AF-Q0J522-F1-model_v1,3QIC_d3qica2,AF-P35234-F1-model_v1,2D1X_d2d1xd-,2D1X_1_A,AF-P0DP63-F1-model_v1,1PXE_d1pxea-,1PXE_1_A,1R8G_1_A,AF-Q2R2W3-F1-model_v1,AF-Q9H5K3-F1-model_v1,AF-P0A784-F1-model_v1,AF-P11664-F1-model_v1,AF-K7USN6-F1-model_v1,5CL1_2_C,AF-A0A0G2JW83-F1-model_v1,2P79_1_A,AF-A0A140LGF6-F1-model_v1,1RFL_1_A,2WFR_1_A,1UAD_1_A,1HLA_2_M,AF-Q08BW5-F1-model_v1,2EY4_2_C,2EY4_d2ey4c1,5DFA_1_…
175	203	113	90	AF-Q9CXV3-F1-model_v1,AF-P04344-F1-model_v1,AF-P10066-F1-model_v1,AF-P07316-F1-model_v1,AF-P10067-F1-model_v1,AF-P10065-F1-model_v1,4W9B_1_A,AF-P02529-F1-model_v1,AF-Q61597-F1-model_v1,AF-Q03740-F1-model_v1,AF-P04345-F1-model_v1,AF-P02528-F1-model_v1,AF-Q8N1P7-F1-model_v1,1I5I_1_A,AF-Q5XTN3-F1-model_v1,AF-P10068-F1-model_v1,AF-A0A2I3BQG2-F1-model_v1,2JDG_1_A,AF-P11844-F1-model_v1,AF-A0A0R4IGU1-F1…
176	1129	767	362	AF-Q9VMK0-F1-model_v1,1KZ7_d1kz7c1,4Z2M_d4z2mj-,4Z2M_d4z2mh-,AF-Q32KG4-F1-model_v1,AF-Q9U2M9-F1-model_v1,AF-Q498U3-F1-model_v1,AF-O60739-F1-model_v1,AF-O95258-F1-model_v1,AF-A0A1D6GYT6-F1-model_v1,AF-Q12173-F1-model_v1,AF-A0A1D6N0H4-F1-model_v1,AF-I1LFY9-F1-model_v1,AF-Q54YB2-F1-model_v1,AF-P46960-F1-model_v1,AF-Q3EC04-F1-model_v1,AF-Q4R151-F1-model_v1,2PV6_1_A,AF-Q9Z2B2-F1-model_v1,5AKI_d5akia2,…
177	818	647	171	AF-Q8IEC6-F1-model_v1,AF-I1M247-F1-model_v1,AF-Q20238-F1-model_v1,AF-A0A0P0W7W3-F1-model_v1,AF-Q6S8J7-F1-model_v1,AF-I1JYL5-F1-model_v1,1LA0_1_A,AF-O95271-F1-model_v1,AF-P55142-F1-model_v1,AF-Q9XF92-F1-model_v1,AF-I1NCP5-F1-model_v1,AF-E7FFW3-F1-model_v1,AF-B4FZ58-F1-model_v1,AF-A4HWJ1-F1-model_v1,AF-Q3UES3-F1-model_v1,AF-Q9VBP3-F1-model_v1,AF-I1LER5-F1-model_v1,AF-B4FHY2-F1-model_v1,AF-Q6PFX9-F1…
178	1408	1069	339	AF-Q8IEC6-F1-model_v1,AF-Q7RTU9-F1-model_v1,AF-D4AB62-F1-model_v1,AF-A0A0R0JI42-F1-model_v1,AF-Q7RTW8-F1-model_v1,AF-E7EXK7-F1-model_v1,AF-Q8C160-F1-model_v1,AF-A6NGW2-F1-model_v1,AF-D3ZUE8-F1-model_v1,4TLG_d4tlgb2,AF-A0A0R0EGU5-F1-model_v1,AF-D4A6R6-F1-model_v1,1MXS_1_A,AF-Q8VIM6-F1-model_v1,4OVN_2_F,2HSY_1_A,AF-Q8IKU2-F1-model_v1,AF-A0A1D6HRY9-F1-model_v1,AF-A0A140LGB3-F1-model_v1,AF-Q8K561-F1-…
179	685	645	40	AF-P32442-F1-model_v1,AF-O43365-F1-model_v1,AF-P32443-F1-model_v1,AF-G3V634-F1-model_v1,AF-D4A532-F1-model_v1,AF-E7FEH1-F1-model_v1,AF-P02831-F1-model_v1,AF-Q5QHS3-F1-model_v1,AF-P56407-F1-model_v1,AF-P50221-F1-model_v1,AF-P70397-F1-model_v1,AF-P31267-F1-model_v1,AF-P39020-F1-model_v1,AF-O42365-F1-model_v1,AF-O43364-F1-model_v1,AF-P50222-F1-model_v1,AF-G3V841-F1-model_v1,AF-P09021-F1-model_v1,AF-…
180	1933	1643	290	AF-K7TN71-F1-model_v1,AF-Q9LNC9-F1-model_v1,AF-A0A1D6JDD8-F1-model_v1,AF-A0A1D6E1F6-F1-model_v1,AF-K7MZK1-F1-model_v1,AF-C6T7N0-F1-model_v1,AF-O22264-F1-model_v1,AF-I1NCD2-F1-model_v1,AF-K7N153-F1-model_v1,AF-Q0JAJ7-F1-model_v1,AF-Q6YUQ6-F1-model_v1,AF-C4IYX1-F1-model_v1,AF-K7U482-F1-model_v1,AF-I1KF77-F1-model_v1,AF-B4FRZ6-F1-model_v1,AF-K7UPS5-F1-model_v1,AF-Q7XDC7-F1-model_v1,AF-Q9XIU5-F1-mode…
181	856	645	211	AF-Q54EC9-F1-model_v1,3A03_1_A,AF-Q9BQY4-F1-model_v1,AF-P0CY11-F1-model_v1,AF-A0A0R0KE85-F1-model_v1,4JYK_d4jykb2,AF-A0A0P0X9D8-F1-model_v1,AF-Q9W4B2-F1-model_v1,1Z0J_2_B,1Z0J_d1z0jb1,AF-O88933-F1-model_v1,AF-Q4TU78-F1-model_v1,AF-Q8BYH0-F1-model_v1,4JYK_1_A,AF-Q9VX20-F1-model_v1,3RGQ_1_A,AF-F1R8X3-F1-model_v1,AF-P41935-F1-model_v1,AF-Q10BQ3-F1-model_v1,2CJJ_d2cjja1,2CJJ_1_A,AF-Q21836-F1-model_v1…
182	1947	1209	738	AF-L7N6B0-F1-model_v1,AF-Q5F305-F1-model_v1,AF-P90779-F1-model_v1,4DID_1_A,1E33_1_P,2D89_d2d89a1,AF-D4A972-F1-model_v1,AF-A0A1D8PRJ9-F1-model_v1,2BWU_d2bwua2,3AHY_1_A,1NZA_1_A,AF-A0A381MCS3-F1-model_v1,AF-F4IZK0-F1-model_v1,AF-Q6NKZ9-F1-model_v1,AF-Q6P4F2-F1-model_v1,AF-Q2FVD5-F1-model_v1,AF-Q9DCL2-F1-model_v1,2D89_1_A,2BWU_1_A,AF-Q9W2S9-F1-model_v1,3LO7_1_A,4PTN_d4ptnd-,4PTN_1_A,2VPP_d2vppa-,2VP…
183	2825	1746	1079	AF-Q69NF8-F1-model_v1,AF-K7ML00-F1-model_v1,AF-O35632-F1-model_v1,4AWU_1_A,2UVR_d2uvra1,4DTK_1_A,AF-Q6DBN0-F1-model_v1,3LK7_1_A,2WAZ_1_X,AF-A0A0R0GGE2-F1-model_v1,AF-A4HX92-F1-model_v1,3PII_1_A,1IZ0_d1iz0a2,AF-I1KVM5-F1-model_v1,AF-A0A1D6FUQ9-F1-model_v1,AF-Q54QE7-F1-model_v1,1Z5Y_2_E,AF-O43820-F1-model_v1,1S8F_1_A,AF-Q0DHF7-F1-model_v1,AF-Q9SGA5-F1-model_v1,AF-Q9W2R1-F1-model_v1,3S2J_1_A,AF-A0A0…
184	648	442	206	1RYK_1_A,AF-Q55C14-F1-model_v1,2A9H_1_A,2A9H_d2a9hd-,5CWH_1_A,2FI0_1_A,AF-O60142-F1-model_v1,AF-A0A1D6GGE6-F1-model_v1,AF-Q54SB3-F1-model_v1,AF-Q5JMQ6-F1-model_v1,AF-Q23887-F1-model_v1,AF-Q1JPP0-F1-model_v1,1WR1_d1wr1b1,AF-A0A0R4IAM3-F1-model_v1,AF-K7KGR6-F1-model_v1,1HJP_d1hjpa1,AF-A3C0F7-F1-model_v1,3DOJ_d3doja1,3LLX_d3llxa2,AF-Q0JIQ5-F1-model_v1,AF-Q4D3P1-F1-model_v1,1CUK_d1cuka1,AF-Q54SE6-F1-…
185	2101	1384	717	AF-A0A0R4II06-F1-model_v1,2DYC_1_A,5DUW_d5duwd-,AF-Q29RA0-F1-model_v1,AF-O54891-F1-model_v1,5DUW_1_A,5DUW_d5duwa-,5DUW_d5duwb-,AF-P78509-F11-model_v1,5DUV_d5duva-,4FFH_1_A,AF-Q7T119-F1-model_v1,AF-Q9BRN9-F1-model_v1,1QTF_1_A,4UW3_1_A,4FFF_1_A,4FFG_1_A,AF-F1QX26-F1-model_v1,4V7H_27_BC,AF-Q8BJ83-F1-model_v1,AF-A5PLF5-F1-model_v1,AF-P78509-F6-model_v1,AF-E9QFW3-F1-model_v1,AF-P78509-F7-model_v1,AF-A…
186	887	507	380	AF-Q66IE4-F1-model_v1,AF-Q9XVH6-F1-model_v1,AF-K7N1N6-F1-model_v1,AF-P02775-F1-model_v1,AF-Q8LR48-F1-model_v1,1TLA_1_A,2GGF_1_A,1DYA_1_A,AF-A0A1D6EW17-F1-model_v1,AF-Q9SZ54-F1-model_v1,2JP7_1_A,4OD2_3_S,3ZRE_d3zrea1,AF-Q69K55-F1-model_v1,3AMZ_d3amza4,1QUP_d1qupb2,3UMF_d3umfa-,3UMF_1_A,AF-Q9VAX9-F1-model_v1,AF-O74483-F1-model_v1,AF-Q0ITA3-F1-model_v1,3DEX_1_A,3DEX_d3dexf-,3DEX_d3dexh-,1U8K_d1u8ka2…
187	1990	1848	142	AF-A0A2R8S0A2-F1-model_v1,AF-Q54G90-F1-model_v1,AF-P70372-F1-model_v1,AF-A0A2R8QTX4-F1-model_v1,AF-Q76IJ9-F1-model_v1,AF-Q12926-F1-model_v1,AF-Q8CH84-F1-model_v1,AF-B5DF91-F1-model_v1,AF-Q15717-F1-model_v1,AF-Q43349-F1-model_v1,AF-O09032-F1-model_v1,AF-Q60899-F1-model_v1,AF-I1L949-F1-model_v1,AF-A0A0P0WGS4-F1-model_v1,AF-I1NH63-F1-model_v1,AF-F1QM02-F1-model_v1,AF-P26378-F1-model_v1,AF-Q9VF55-F1-…
188	2940	2272	668	AF-B6SJJ2-F1-model_v1,AF-Q9C8Y1-F1-model_v1,AF-Q11083-F1-model_v1,AF-A0A2R8QMW7-F1-model_v1,AF-E9QFE7-F1-model_v1,AF-Q9AWK2-F1-model_v1,AF-A0A0P0VGM2-F1-model_v1,AF-Q9I8U8-F1-model_v1,AF-A0A1D6EIL6-F1-model_v1,AF-I1LRH4-F1-model_v1,AF-Q9FZ75-F1-model_v1,AF-P02585-F1-model_v1,AF-Q9FNN0-F1-model_v1,AF-Q4PP99-F1-model_v1,AF-A0A096QYB9-F1-model_v1,AF-Q8RYJ9-F1-model_v1,AF-Q8RZB5-F1-model_v1,AF-P19123…
189	1444	888	556	4XPM_2_B,2ATV_1_A,2ATV_d2atva1,AF-Q5FVN3-F1-model_v1,4K0N_1_A,4WY5_1_A,AF-I1LYY5-F1-model_v1,AF-Q13042-F1-model_v1,AF-I1LDN7-F1-model_v1,AF-F1R6M0-F1-model_v1,AF-P08440-F1-model_v1,AF-I1JH86-F1-model_v1,3A4U_1_A,3A4U_d3a4ua-,2IPX_1_A,AF-Q03773-F1-model_v1,AF-Q9ZSU4-F1-model_v1,3WQ8_1_A,2QJ4_d2qj4b2,2MEJ_2_B,2MEJ_d2mejb-,3TLK_d3tlkc1,3TLK_d3tlka1,AF-Q2FXA4-F1-model_v1,AF-K7KQK2-F1-model_v1,2V1M_1_…
190	1324	1021	303	AF-A0A1D8PIF4-F1-model_v1,AF-A0A1D6G6C5-F1-model_v1,1FOC_1_A,AF-Q93W34-F1-model_v1,AF-H2L0D0-F1-model_v1,AF-C6SX42-F1-model_v1,AF-Q5A5Q6-F1-model_v1,AF-P34233-F1-model_v1,4XW2_1_A,AF-A0A0N7KNJ2-F1-model_v1,AF-Q9FPJ8-F1-model_v1,AF-A0A1D6N3D7-F1-model_v1,AF-A0A1D6M365-F1-model_v1,AF-A0A1D6LYA9-F1-model_v1,AF-Q8IJW7-F1-model_v1,AF-Q9N4Y9-F1-model_v1,AF-K7L0D9-F1-model_v1,AF-Q6H6I1-F1-model_v1,AF-Q4…
191	1523	749	774	118L_1_A,122L_1_A,130L_1_A,1G07_1_A,237L_1_A,1G0P_1_A,123L_1_A,125L_1_A,139L_1_A,114L_1_A,163L_1_A,1L62_1_A,110L_1_A,206L_1_A,129L_1_A,1L33_1_A,108L_1_A,1L19_1_A,1G0J_1_A,1L38_1_A,254L_1_A,255L_1_A,1DYF_1_A,3CDQ_1_A,1CUP_1_A,236L_1_A,228L_1_A,1LYG_1_A,1L35_1_A,1G0G_1_A,1L52_1_A,1L24_1_A,1LYJ_1_A,159L_1_A,243L_1_A,234L_1_A,3CDV_1_A,164L_1_A,235L_1_A,1LYE_1_A,126L_1_A,3LZM_1_A,1L59_1_A,1QSB_1_A,233…
192	664	422	242	3MVB_1_O,1S70_2_B,2KZG_d2kzga-,2KZG_1_A,AF-A0A1D6PM10-F1-model_v1,AF-Q9H503-F1-model_v1,AF-I1LPF3-F1-model_v1,3MVA_1_O,4GRG_1_A,AF-Q93567-F1-model_v1,AF-P57078-F1-model_v1,AF-Q8H5C3-F1-model_v1,3ZHI_1_A,AF-Q6H4D6-F1-model_v1,AF-G5EEX4-F1-model_v1,AF-C6TH23-F1-model_v1,1ASS_1_A,2PLN_d2plna1,5CO0_1_O,2PLN_1_A,5BVL_1_A,AF-B9EJ57-F1-model_v1,AF-Q8CHZ9-F1-model_v1,1BI8_2_B,AF-Q6H5Q8-F1-model_v1,AF-A0A…
193	2144	1698	446	AF-Q54GP4-F1-model_v1,AF-Q54UG1-F1-model_v1,1WJE_1_A,AF-Q54V88-F1-model_v1,AF-Q54YT5-F1-model_v1,AF-Q9SD45-F1-model_v1,AF-Q4DLV9-F1-model_v1,AF-A0A1D6EZG2-F1-model_v1,AF-A0A1D6JHK8-F1-model_v1,2GRZ_1_A,3UHH_1_A,3UHG_1_A,2AUQ_1_A,3SDH_1_A,3UHT_1_A,1JZL_1_A,3UHC_1_A,AF-P9WMB1-F1-model_v1,2AV0_1_A,AF-Q54IW0-F1-model_v1,3UHD_1_A,AF-Q54MF7-F1-model_v1,AF-K7VH30-F1-model_v1,3UI0_1_A,AF-Q8GX11-F1-model_…
194	1522	1012	510	AF-K7ME63-F1-model_v1,2DRP_3_A,1YII_1_A,AF-A0A0P0WPM4-F1-model_v1,AF-P75675-F1-model_v1,AF-Q80WY3-F1-model_v1,1BC1_1_A,AF-Q6IRJ7-F1-model_v1,1VB8_1_A,1WA3_1_A,3VK6_1_A,2DRP_d2drpa2,2DRP_d2drpd2,AF-Q60870-F1-model_v1,2UXN_d2uxna1,3NGK_d3ngka-,3NGK_1_A,3VUW_2_E,1A8B_1_A,AF-Q9SRS1-F1-model_v1,AF-A0A1D6GLH0-F1-model_v1,AF-A0A1D6KPQ3-F1-model_v1,AF-Q9ZW30-F1-model_v1,AF-Q804G7-F1-model_v1,AF-Q04767-F1…
195	3406	2636	770	AF-Q86IG8-F1-model_v1,AF-B6U7P4-F1-model_v1,1KKH_d1kkha2,3H8M_d3h8ma-,3H8M_1_A,3H8M_d3h8mb1,1OVX_1_A,1OVX_d1ovxb-,AF-A0A0R0I593-F1-model_v1,AF-A0A0P0XBY2-F1-model_v1,AF-Q4CPR6-F1-model_v1,AF-I1KZ55-F1-model_v1,1B0X_1_A,1B0X_d1b0xa-,AF-Q9VUI0-F1-model_v1,3H9P_1_A,AF-Q9SCK3-F1-model_v1,2CLT_d2cltb1,AF-K7UEM7-F1-model_v1,4GRG_1_A,1R6R_1_A,1R6R_d1r6rb-,AF-Q0JDT6-F1-model_v1,2N8P_1_A,1X40_d1x40a1,AF-A…
196	667	254	413	5F2D_1_A,4DFA_1_A,3MZ5_1_A,4F8M_1_A,4HMJ_1_A,3V2T_1_A,4LAA_1_A,5CV9_1_A,3PMF_1_A,4IZ8_1_A,3MEH_1_A,3QOJ_1_A,4J6H_1_A,5HUR_1_A,3ERO_1_A,5CV7_1_A,3TP8_1_A,3MXP_1_A,3NK9_1_A,3SXH_1_A,5C3W_1_A,3P1H_1_A,4NDX_1_A,4WRD_1_A,4RKL_1_A,4K2L_1_A,5EGT_1_A,4DGZ_1_A,5IOD_1_A,4NP5_1_A,3NP8_1_A,5IGF_1_A,5IGB_1_A,5IGD_1_A,4KV6_1_A,4DU9_1_A,4N9P_1_A,4NMZ_1_A,4KY5_1_A,3NXW_1_A,4DF7_1_A,4KY6_1_A,4S3S_1_A,3SR1_1_A,4ZQ…
197	2727	1752	975	AF-I1LT96-F1-model_v1,2BQH_1_A,AF-Q54RX9-F1-model_v1,2GU3_d2gu3a1,AF-Q6AT95-F1-model_v1,AF-P05986-F1-model_v1,AF-C0M0Q1-F1-model_v1,AF-P45568-F1-model_v1,1ONS_1_A,AF-Q21546-F1-model_v1,AF-Q94JV5-F1-model_v1,1BF2_d1bf2a3,AF-Q8L762-F1-model_v1,AF-A0A1D6KVK8-F1-model_v1,1N8F_1_A,AF-Q9C7Z2-F1-model_v1,AF-M0R5U3-F1-model_v1,1P2Y_1_A,2BQF_1_A,AF-A0A1D6LLA8-F1-model_v1,AF-P42895-F1-model_v1,AF-Q27531-F1…
198	760	651	109	AF-B4FQ28-F1-model_v1,AF-I1KEV3-F1-model_v1,AF-Q39222-F1-model_v1,AF-I1LS95-F1-model_v1,AF-I1M3P0-F1-model_v1,AF-Q6AUF8-F1-model_v1,AF-I1M049-F1-model_v1,AF-C6TM07-F1-model_v1,AF-Q6K2P6-F1-model_v1,AF-C0PN94-F1-model_v1,AF-Q9FJH0-F1-model_v1,AF-P40393-F1-model_v1,AF-I1M812-F1-model_v1,AF-O01803-F1-model_v1,AF-I1M3K1-F1-model_v1,AF-B6TX62-F1-model_v1,AF-Q9LK99-F1-model_v1,AF-Q9FK68-F1-model_v1,AF-…
199	926	592	334	2OSA_1_A,4GPL_2_B,AF-I1M4L2-F1-model_v1,AF-Q4DZX8-F1-model_v1,2GSQ_1_A,AF-P42170-F1-model_v1,4HR1_2_B,AF-O23315-F1-model_v1,AF-I1MSA3-F1-model_v1,AF-A0A1D6QDC6-F1-model_v1,AF-Q2FZB2-F1-model_v1,5A5W_1_A,AF-I1JMI6-F1-model_v1,5C5L_1_A,AF-Q8NEP7-F1-model_v1,AF-A0A2R8QKS9-F1-model_v1,3LUC_1_A,AF-Q58515-F1-model_v1,3MVV_1_A,AF-Q9VYG9-F1-model_v1,AF-E9KNA8-F1-model_v1,AF-P0AFA9-F1-model_v1,3HOR_d3horb…
200	1075	887	188	AF-A2BFR9-F1-model_v1,AF-Q86SS6-F1-model_v1,AF-Q9R0N9-F1-model_v1,AF-P70611-F1-model_v1,AF-F1R9U1-F1-model_v1,AF-E7F1D9-F1-model_v1,AF-Q9R0N4-F1-model_v1,AF-Q7TNF0-F1-model_v1,AF-Q6XYQ8-F1-model_v1,AF-Q9BT88-F1-model_v1,AF-Q925C0-F1-model_v1,AF-P70610-F1-model_v1,AF-Q9R0N8-F1-model_v1,AF-O08625-F1-model_v1,AF-Q14183-F1-model_v1,AF-O08835-F1-model_v1,AF-F1RD06-F1-model_v1,AF-P47861-F1-model_v1,AF-…
201	2127	1707	420	AF-Q9XWD6-F1-model_v1,AF-Q80V70-F1-model_v1,AF-G5EFX3-F1-model_v1,AF-O75095-F1-model_v1,AF-E7FBT2-F1-model_v1,AF-A0A2R8RNJ7-F1-model_v1,AF-F1RB82-F1-model_v1,AF-Q5ND28-F1-model_v1,AF-A0A0G2K5E2-F1-model_v1,AF-O88281-F1-model_v1,AF-Q96GP6-F1-model_v1,AF-E7F8N2-F1-model_v1,AF-E9QHA9-F1-model_v1,AF-D3ZBQ5-F1-model_v1,AF-Q8VIK5-F1-model_v1,AF-A6BM72-F1-model_v1,AF-Q80T91-F1-model_v1,AF-Q96KG7-F1-mode…
202	1760	1547	213	AF-Q4CTS2-F1-model_v1,AF-Q4CVN2-F1-model_v1,AF-Q4CSJ3-F1-model_v1,AF-Q4CT57-F1-model_v1,AF-Q4CQL7-F1-model_v1,AF-Q4CST2-F1-model_v1,AF-Q4CZ74-F1-model_v1,AF-Q4CQN2-F1-model_v1,AF-Q4CU46-F1-model_v1,AF-Q4CX92-F1-model_v1,AF-Q4CRT2-F1-model_v1,AF-Q4CTR3-F1-model_v1,AF-Q4DVS3-F1-model_v1,AF-Q4CTM7-F1-model_v1,AF-Q4CSF7-F1-model_v1,AF-Q4D1P3-F1-model_v1,AF-Q4CQB2-F1-model_v1,AF-Q4CRG6-F1-model_v1,AF-…
203	5132	4751	381	AF-E7FBL8-F1-model_v1,AF-A0A1D6Q5A7-F1-model_v1,AF-F1Q5W3-F1-model_v1,AF-Q5AF54-F1-model_v1,AF-K7MGW4-F1-model_v1,AF-I1LR40-F1-model_v1,AF-Q9STP1-F1-model_v1,3GWO_1_A,AF-A0A0G2JX60-F1-model_v1,AF-B1PRL5-F1-model_v1,AF-P32958-F1-model_v1,AF-F1RCF2-F1-model_v1,AF-Q96HP8-F1-model_v1,AF-Q5U1W6-F1-model_v1,AF-F1R665-F1-model_v1,AF-Q8GT74-F1-model_v1,AF-Q09783-F1-model_v1,AF-A0A0P0VMT4-F1-model_v1,AF-Q…
204	1987	1646	341	AF-Q8WZ42-F31-model_v1,AF-Q8WZ42-F25-model_v1,AF-Q8WZ42-F32-model_v1,AF-Q8WZ42-F30-model_v1,AF-Q8WZ42-F29-model_v1,AF-Q8WZ42-F36-model_v1,AF-Q8WZ42-F42-model_v1,AF-Q8WZ42-F40-model_v1,AF-Q8WZ42-F41-model_v1,AF-Q8WZ42-F45-model_v1,AF-Q8WZ42-F95-model_v1,AF-Q8WZ42-F22-model_v1,AF-Q8WZ42-F26-model_v1,AF-Q8WZ42-F38-model_v1,AF-Q99715-F6-model_v1,AF-Q8WZ42-F44-model_v1,AF-Q8WZ42-F27-model_v1,AF-Q8WZ42…
205	28	18	10	3LP9_1_A,AF-Q9W3X1-F1-model_v1,AF-Q95TJ9-F1-model_v1,AF-Q4DUD5-F1-model_v1,AF-M9MS48-F1-model_v1,2GNC_d2gncb1,AF-Q00059-F1-model_v1,AF-Q11191-F1-model_v1,4V9G_2_AB,2GNC_1_A,AF-A0A0R0GTB6-F1-model_v1,AF-Q9VKG3-F1-model_v1,4WFW_1_A,1PP8_d1pp8o-,AF-P23785-F1-model_v1,AF-Q95XA3-F1-model_v1,1PP8_d1pp8v-,3DQY_1_A,AF-Q9MBG6-F1-model_v1,AF-A0A0R0E7C2-F1-model_v1,AF-Q4D3V0-F1-model_v1,5D0O_2_B,AF-K7LBS1-F…
206	2609	2454	155	AF-C4IYE0-F1-model_v1,AF-A0A0P0XYD9-F1-model_v1,AF-I1LT97-F1-model_v1,AF-B9GBN8-F1-model_v1,AF-I1KNS8-F1-model_v1,AF-Q20325-F1-model_v1,AF-P34975-F1-model_v1,AF-Q9CRB8-F1-model_v1,AF-Q9UDX5-F1-model_v1,AF-I1MJT4-F1-model_v1,AF-Q9VA92-F1-model_v1,AF-Q06563-F1-model_v1,AF-Q22219-F1-model_v1,AF-E7FEY3-F1-model_v1,AF-Q9VG68-F1-model_v1,AF-Q8C172-F1-model_v1,AF-Q4CXZ4-F1-model_v1,AF-Q9LX06-F1-model_v1…
207	2393	2268	125	AF-A0A1D6NX08-F1-model_v1,AF-A0A2R8Q419-F1-model_v1,AF-Q149R9-F1-model_v1,AF-E7F2L8-F1-model_v1,AF-P21555-F1-model_v1,AF-D3ZFW8-F1-model_v1,AF-H2KYV1-F1-model_v1,AF-E7FB63-F1-model_v1,AF-Q9JKL1-F1-model_v1,AF-D4ADR1-F1-model_v1,AF-I1NBF1-F1-model_v1,AF-Q920E0-F1-model_v1,AF-Q8L544-F1-model_v1,AF-Q9W1N3-F1-model_v1,AF-A0A0R0KI11-F1-model_v1,AF-I1LZA6-F1-model_v1,AF-Q02094-F1-model_v1,AF-Q4CS73-F1-…
208	658	443	215	AF-A0A0P0VV04-F1-model_v1,1MEY_3_C,AF-A0A2R8QLP7-F1-model_v1,AF-Q6P902-F1-model_v1,AF-I1KXP4-F1-model_v1,2COT_d2cota1,AF-Q3E8I3-F1-model_v1,AF-C6TFD4-F1-model_v1,1R26_d1r26a1,AF-I1N197-F1-model_v1,AF-B7ZY66-F1-model_v1,AF-O23100-F1-model_v1,AF-A0A0P0X8J6-F1-model_v1,AF-C0HFE4-F1-model_v1,AF-I1LBB3-F1-model_v1,4FX7_1_A,AF-D4A0W4-F1-model_v1,1MXS_1_A,AF-K7LNM0-F1-model_v1,AF-A0A1D6MHJ0-F1-model_v1,…
209	2637	421	2216	1T3F_2_B,5I1D_2_H,5CSZ_1_H,4Q9Q_1_H,4JDV_1_A,4D9Q_3_E,4CMH_2_B,4F33_2_B,4XH2_1_A,4HKZ_2_B,4ZPT_1_A,2NY2_4_D,4LIQ_2_H,4UOK_1_A,4XTR_2_C,2XKN_2_B,2A77_2_H,3L95_2_B,4N0Y_1_H,4UIK_1_H,3D85_2_B,4YHY_2_B,4MXV_3_F,3U0W_1_H,4JPI_1_H,4JPK_1_H,2AI0_2_H,1L7I_2_H,3SO3_3_C,4ONF_1_H,3KR3_2_H,2ORB_2_H,4G5Z_1_H,4KZD_1_H,1UJ3_2_B,3S34_2_H,4OJF_1_H,3DVG_2_B,4Q9R_1_H,3GIZ_2_H,2GCY_2_B,1AD9_2_H,4QCI_2_B,5D6C_2_B,4JF…
210	1680	1112	568	2IBJ_1_A,AF-P56395-F1-model_v1,AF-A0A1D6K7I7-F1-model_v1,4Q5P_1_A,AF-Q4CL22-F1-model_v1,3GJN_d3gjnb-,1SH4_1_A,3PYW_1_A,1CIH_1_A,1CIE_1_A,2JQR_1_A,1YCC_1_A,AF-A8MRJ4-F1-model_v1,AF-A8MQ98-F1-model_v1,1KM0_1_A,AF-Q4D6K9-F1-model_v1,AF-P34233-F1-model_v1,3NER_1_A,AF-A0A0P0VG84-F1-model_v1,AF-Q8I599-F1-model_v1,AF-Q559Y7-F1-model_v1,4P3X_1_A,AF-Q6NLG8-F1-model_v1,AF-K7MTC1-F1-model_v1,AF-Q2QVN9-F1-mo…
211	684	474	210	AF-Q54N64-F1-model_v1,AF-A0A143ZV68-F1-model_v1,4HHE_1_A,AF-K7KZR3-F1-model_v1,3C2C_1_A,AF-A0A143ZXK1-F1-model_v1,AF-A0A5K1K937-F1-model_v1,1M9L_1_A,AF-C6KT54-F1-model_v1,AF-P64631-F1-model_v1,AF-Q54N14-F1-model_v1,AF-D4A1X9-F1-model_v1,AF-Q0IN13-F1-model_v1,3MW8_1_A,AF-Q86XN7-F1-model_v1,2YLB_d2ylbb-,AF-A0A0P0UXE6-F1-model_v1,AF-E7FCT7-F1-model_v1,AF-A0A5K1K8F0-F1-model_v1,2YLB_d2ylba-,2YLB_d2yl…
212	2782	2124	658	AF-A0A1D6HZG9-F1-model_v1,3FS8_1_A,1J2Z_1_A,AF-P0A722-F1-model_v1,5DEM_1_A,1G95_d1g95a1,4J09_1_A,2JF2_1_A,AF-Q4D152-F1-model_v1,3I3X_1_A,2OI6_d2oi6b1,AF-A0A1D6G3E7-F1-model_v1,AF-Q5JMA6-F1-model_v1,1G97_d1g97a1,AF-F4JIP6-F1-model_v1,AF-Q9SU91-F1-model_v1,AF-K7L1E6-F1-model_v1,2OI5_d2oi5b1,2V0I_d2v0ia2,3T57_1_A,4EAA_1_A,AF-F4JGP6-F1-model_v1,4E6U_1_A,3TIO_1_A,AF-P75697-F1-model_v1,4R37_1_A,1HM0_d1…
213	2366	1531	835	AF-I1LUP5-F1-model_v1,3WN5_d3wn5d1,AF-A0A0P0V4K4-F1-model_v1,AF-I1M3K3-F1-model_v1,4BSV_1_A,AF-A0A0R4J3W0-F1-model_v1,1L6X_1_A,4W4O_1_A,4WI7_1_A,AF-A0A0R0G147-F1-model_v1,2VUO_1_A,AF-Q9LP56-F1-model_v1,4ZNE_2_E,5DI8_1_A,AF-Q94J08-F1-model_v1,AF-K7KPU9-F1-model_v1,3WN5_1_A,3FJT_1_A,3WJJ_1_A,AF-A0A1D6KA86-F1-model_v1,4W4N_1_A,4WI6_1_A,2QL1_1_A,AF-I1K416-F1-model_v1,1E4K_1_A,1OQO_1_A,4BYH_1_A,5DJC_1…
214	3660	2798	862	AF-Q4DY09-F1-model_v1,AF-Q6X5V0-F1-model_v1,AF-Q4V9N1-F1-model_v1,AF-Q4DYE0-F1-model_v1,AF-Q95XB4-F1-model_v1,4UDB_1_A,3MNO_1_A,AF-O44579-F1-model_v1,AF-Q62348-F1-model_v1,AF-P06728-F1-model_v1,AF-O16957-F1-model_v1,AF-Q9VP89-F1-model_v1,1QOY_1_A,AF-I1L338-F1-model_v1,AF-A0A1D8PH98-F1-model_v1,AF-I1J4I0-F1-model_v1,4Q7J_d4q7ja1,1XZY_1_A,1WLX_1_A,2JR8_1_A,AF-E9AHB8-F1-model_v1,5BXZ_d5bxza-,5BXZ_1_…
215	906	669	237	AF-Q58559-F1-model_v1,AF-A0A1D8PGR5-F1-model_v1,AF-Q14690-F1-model_v1,AF-B8JIP9-F1-model_v1,AF-O74835-F1-model_v1,AF-D3ZNI3-F1-model_v1,AF-Q05022-F1-model_v1,AF-Q6NS46-F1-model_v1,AF-A0A0R0KY97-F1-model_v1,AF-A0A0R0JAM2-F1-model_v1,AF-K7LF83-F1-model_v1,AF-A0A0R0I1E0-F1-model_v1,AF-B6U4N8-F1-model_v1,AF-Q65XV7-F1-model_v1,AF-Q9FHJ6-F1-model_v1,AF-Q19537-F1-model_v1,AF-A0A1D6HV78-F1-model_v1,AF-K7…
216	689	574	115	1ZW2_2_B,3TJ6_2_B,3RA3_2_B,AF-Q6ILY6-F1-model_v1,4DJ9_2_B,2IPZ_1_A,AF-A0A0R0L947-F1-model_v1,2GPO_2_C,1T7M_2_B,AF-Q4D207-F1-model_v1,3AU4_2_B,AF-C0H4V3-F1-model_v1,3A1G_2_B,3BKD_1_A,3KJ1_2_B,4G4M_1_A,AF-Q4CT92-F1-model_v1,AF-B6T9I8-F1-model_v1,4AA7_d4aa7a1,1YBK_1_A,AF-Q8W4P8-F1-model_v1,AF-A0A1D6FHV2-F1-model_v1,AF-P39715-F1-model_v1,4YJ4_2_B,3IO9_2_B,3FGA_4_D,4QKC_1_A,AF-A0A0P0WVB6-F1-model_v1,1…
217	489	282	207	4LJ1_1_A,AF-Q7TRL9-F1-model_v1,AF-P36141-F1-model_v1,1JK3_1_A,1DAR_d1dara2,2FFA_1_A,AF-A0A1D8PJV5-F1-model_v1,AF-Q4D9S8-F1-model_v1,AF-O65402-F1-model_v1,AF-Q5QLH9-F1-model_v1,AF-P15499-F1-model_v1,AF-I1KJB0-F1-model_v1,4PMV_1_A,AF-Q18538-F1-model_v1,AF-Q4DY60-F1-model_v1,2AJC_d2ajcd1,2OC2_1_A,1HB8_1_A,AF-P0A955-F1-model_v1,AF-Q9ZNV4-F1-model_v1,AF-K7LKT7-F1-model_v1,AF-Q4CLR1-F1-model_v1,AF-Q9TX…
218	334	210	124	AF-P0CG71-F1-model_v1,AF-Q39256-F1-model_v1,AF-Q7KQK2-F1-model_v1,AF-Q1EC66-F1-model_v1,AF-Q9FHQ6-F1-model_v1,AF-P0CG79-F1-model_v1,AF-I1M077-F1-model_v1,AF-Q8H159-F1-model_v1,AF-P0CG88-F1-model_v1,AF-Q3E7T8-F1-model_v1,AF-R9PY16-F1-model_v1,AF-P0CG72-F1-model_v1,AF-I1MS00-F1-model_v1,AF-Q3E7K8-F1-model_v1,AF-P0CG63-F1-model_v1,AF-I1M076-F1-model_v1,AF-P0CH32-F1-model_v1,AF-Q58G87-F1-model_v1,AF-…
219	726	515	211	AF-A0A140LGB3-F1-model_v1,AF-Q8VIM6-F1-model_v1,AF-A4I841-F1-model_v1,AF-Q4DZQ2-F1-model_v1,2M46_1_A,2M46_d2m46a-,AF-D3ZUE8-F1-model_v1,AF-A0A0R4IHQ4-F1-model_v1,AF-Q8IL74-F1-model_v1,AF-Q2QYL2-F1-model_v1,AF-A0A0R4IDJ5-F1-model_v1,AF-A0A0R4IDN9-F1-model_v1,AF-O17072-F1-model_v1,AF-I1JE59-F1-model_v1,AF-Q13421-F1-model_v1,AF-Q7XJ39-F1-model_v1,2B6G_2_A,3A03_1_A,AF-Q8C160-F1-model_v1,AF-Q8I346-F1-…
220	270	187	83	AF-A0A1D6DWX3-F1-model_v1,AF-A0A096QRA0-F1-model_v1,AF-C0PCQ7-F1-model_v1,AF-C0HEZ4-F1-model_v1,AF-Q9FLG3-F1-model_v1,AF-A0A0P0WAY1-F1-model_v1,AF-Q9AXB2-F1-model_v1,AF-Q69JW8-F1-model_v1,AF-K7KPS5-F1-model_v1,AF-I1KR56-F1-model_v1,AF-A0A0N7KM73-F1-model_v1,AF-A0A096RGU9-F1-model_v1,AF-A0A1D6Q3P5-F1-model_v1,AF-Q9LXD0-F1-model_v1,AF-C0PFN8-F1-model_v1,AF-Q9SH64-F1-model_v1,AF-K7KRZ6-F1-model_v1,A…
221	2824	2471	353	AF-Q0KHN6-F1-model_v1,AF-F1QKB4-F1-model_v1,AF-A0A2R8RWU7-F1-model_v1,AF-Q9WVC1-F1-model_v1,AF-E9QJJ1-F1-model_v1,AF-P35859-F1-model_v1,AF-B8A498-F1-model_v1,AF-Q8BZ81-F1-model_v1,AF-A0A2R8QDY6-F1-model_v1,AF-P70389-F1-model_v1,AF-Q86VH4-F1-model_v1,AF-D3ZAL8-F1-model_v1,AF-Q86VH5-F1-model_v1,AF-Q80TR4-F1-model_v1,AF-Q8R5M3-F1-model_v1,AF-A0A2R8RXU4-F1-model_v1,AF-Q80X72-F1-model_v1,AF-D4A7P2-F1-…
222	3149	2252	897	4E9L_1_A,AF-I1MM67-F1-model_v1,AF-Q5VQG4-F1-model_v1,AF-P54130-F1-model_v1,AF-Q9ESL9-F1-model_v1,4DI9_1_A,AF-O13692-F1-model_v1,AF-P31371-F1-model_v1,AF-Q8W4M5-F1-model_v1,AF-F6NSV0-F1-model_v1,AF-P19117-F1-model_v1,AF-P36364-F1-model_v1,AF-K7TXX3-F1-model_v1,AF-P22146-F1-model_v1,AF-E7F9J0-F1-model_v1,2FFI_1_A,AF-I1MFL2-F1-model_v1,1B25_d1b25d2,AF-Q654U8-F1-model_v1,AF-Q2FYM3-F1-model_v1,AF-Q9XT…
223	2821	2216	605	AF-Q554M9-F1-model_v1,AF-Q54MS3-F1-model_v1,AF-Q54Z93-F1-model_v1,AF-Q54H22-F1-model_v1,AF-Q54GJ8-F1-model_v1,AF-Q55AZ9-F1-model_v1,AF-Q54GK0-F1-model_v1,AF-Q54TF1-F1-model_v1,AF-Q54FH1-F1-model_v1,AF-Q54H88-F1-model_v1,AF-Q54GZ3-F1-model_v1,AF-Q1ZXF9-F1-model_v1,AF-Q54H21-F1-model_v1,AF-Q54GZ6-F1-model_v1,AF-Q54RL1-F1-model_v1,AF-Q94481-F1-model_v1,AF-Q555T2-F1-model_v1,AF-Q54H19-F1-model_v1,AF-…
224	2168	1604	564	AF-Q4D2D9-F1-model_v1,AF-A0A0P0X2L4-F1-model_v1,1X37_1_A,1X37_d1x37a-,AF-Q4DEB1-F1-model_v1,2ELC_d2elcd1,2XF7_1_A,AF-O62185-F1-model_v1,AF-A0A0P0UYI3-F1-model_v1,AF-Q08361-F1-model_v1,AF-D3ZCI9-F1-model_v1,2K77_1_A,AF-Q8IYU8-F1-model_v1,2Y1Q_1_A,AF-Q2PE70-F1-model_v1,4D02_d4d02a2,AF-Q4DRU8-F1-model_v1,AF-A2CEU5-F1-model_v1,AF-Q0JGN6-F1-model_v1,AF-D3ZYS7-F1-model_v1,AF-Q55G05-F1-model_v1,AF-A0A1D…
225	38	19	19	1X6E_d1x6ea2,1X6E_1_A,2EOQ_d2eoqa1,AF-A0A1D6N2B9-F1-model_v1,2NN6_d2nn6g3,4OYD_1_A,AF-Q23057-F1-model_v1,3HZH_1_A,3HZH_d3hzha-,1X6E_d1x6ea1,4BK9_1_A,AF-Q4D1I7-F1-model_v1,AF-A0A1D6N753-F1-model_v1,AF-P42615-F1-model_v1,AF-B4F7Z5-F1-model_v1,1MSZ_d1msza-,3WYZ_1_A,AF-Q9LTE7-F1-model_v1,4MLJ_1_A,AF-Q9VC85-F1-model_v1,AF-A4HT20-F1-model_v1,AF-I1MVT8-F1-model_v1,4R53_1_A,AF-P0DMV2-F1-model_v1,3M5V_1_A…
226	2775	1686	1089	AF-Q6H6V1-F1-model_v1,1G8A_1_A,4RW0_1_A,AF-Q7XSK2-F1-model_v1,AF-Q4E5N8-F1-model_v1,AF-Q91VA7-F1-model_v1,AF-P34349-F1-model_v1,AF-B0S5E5-F1-model_v1,AF-A0A0H2UJT9-F1-model_v1,AF-P09052-F1-model_v1,4QT5_d4qt5l1,4G9E_1_A,AF-Q47537-F1-model_v1,3UMC_1_A,1EUN_1_A,2EO3_1_A,1K5V_d1k5vb-,1K5V_d1k5va-,1K5V_1_A,2IX1_d2ix1a2,2EBJ_1_A,AF-Q9VNE3-F1-model_v1,AF-Q8C436-F1-model_v1,AF-Q2FVU5-F1-model_v1,AF-A0A0…
227	719	450	269	AF-P9WGY5-F1-model_v1,3TZ1_1_A,2MML_1_A,2JZB_2_B,2VAY_1_A,1F5Y_d1f5ya1,3FES_1_A,2BBP_1_A,1Y6X_1_A,AF-A0A0P0Y214-F1-model_v1,4A3R_d4a3rd1,AF-Q5U3H9-F1-model_v1,AF-Q5JLW5-F1-model_v1,AF-F1QHQ8-F1-model_v1,AF-A0A0P0Y871-F1-model_v1,1UXC_d1uxca-,1UXC_1_A,2AK0_1_A,2XH2_d2xh2d1,AF-Q5A1A9-F1-model_v1,1Y6O_1_A,2LT3_1_A,2AKZ_d2akzb2,AF-A0A1D8PI15-F1-model_v1,AF-P40160-F1-model_v1,AF-Q3HRP2-F1-model_v1,AF-…
228	139	88	51	AF-A5HU92-F1-model_v1,1XQC_1_A,AF-A0A2R8Q3D0-F1-model_v1,3N2Y_1_A,4DHJ_3_D,AF-A0A0R0KE94-F1-model_v1,3GKL_2_C,AF-Q5ZCV7-F1-model_v1,AF-Q9XVK8-F1-model_v1,1Z23_1_A,AF-O36032-F1-model_v1,3FFM_1_A,AF-A0A0R0K7B5-F1-model_v1,1LUZ_1_A,4HK1_d4hk1a2,AF-Q9SFB3-F1-model_v1,AF-Q9VG68-F1-model_v1,5I73_1_A,3G8K_1_A,AF-Q8NG78-F1-model_v1,AF-Q75HK2-F1-model_v1,1XPX_3_A,AF-A0A140LFU3-F1-model_v1,AF-L7MTV4-F1-mod…
229	1680	1046	634	AF-I1JUY7-F1-model_v1,2Y3I_1_A,2C78_d2c78a3,AF-Q4DEJ0-F1-model_v1,AF-E7FC32-F1-model_v1,2A6L_1_A,AF-Q5AJB1-F1-model_v1,AF-Q9BU61-F1-model_v1,3CNL_1_A,3C5H_1_A,AF-B4FSU2-F1-model_v1,AF-P61107-F1-model_v1,AF-Q93874-F1-model_v1,AF-Q9SII5-F1-model_v1,AF-I1MIA7-F1-model_v1,AF-Q7XTG5-F1-model_v1,2P53_1_A,AF-B0K032-F1-model_v1,AF-Q9D658-F1-model_v1,3KFD_2_E,AF-Q4DGV2-F1-model_v1,4FFV_d4ffva2,4FFV_d4ffvb…
230	1264	780	484	AF-I1JFY7-F1-model_v1,AF-Q8II21-F1-model_v1,AF-K7L909-F1-model_v1,AF-K7MWR1-F1-model_v1,AF-A0A0R0FFY1-F1-model_v1,4X2S_1_A,AF-Q2G165-F1-model_v1,AF-Q8I478-F1-model_v1,AF-Q9FNC9-F1-model_v1,AF-K7L9G7-F1-model_v1,1Z9H_d1z9hd1,AF-Q940J7-F1-model_v1,AF-F1QT17-F1-model_v1,AF-A0A0G2JXP6-F1-model_v1,2LMG_1_A,2GFP_1_A,AF-Q2IBC5-F1-model_v1,AF-B6U3T4-F1-model_v1,AF-A0A1D6MXX6-F1-model_v1,90#2LEM_1_A,AF-Q5…
231	1113	864	249	1YXE_1_A,1GXD_d1gxdb2,AF-A0A286YB36-F1-model_v1,AF-E7FFQ4-F1-model_v1,2WP9_d2wp9j2,AF-Q9CWL2-F1-model_v1,AF-Q02206-F1-model_v1,AF-A0A0P0W7G2-F1-model_v1,AF-P11976-F1-model_v1,AF-Q58274-F1-model_v1,AF-O17913-F1-model_v1,AF-D3ZXJ0-F1-model_v1,AF-O54732-F1-model_v1,AF-Q99PW6-F1-model_v1,AF-O35548-F1-model_v1,AF-Q58280-F1-model_v1,2R0S_1_A,AF-Q9R0S3-F1-model_v1,4V8P_9_AJ,1CK7_d1ck7a1,AF-F1M0M0-F1-mod…
232	556	365	191	AF-A0A1D6FI04-F1-model_v1,2ERI_1_A,AF-I1L879-F1-model_v1,AF-Q9LZH5-F1-model_v1,1ZOT_2_B,2V08_1_A,4H0K_1_A,2GLI_d2glia4,AF-P11667-F1-model_v1,2WBI_d2wbia2,2WBI_d2wbib2,1GLL_d1glly1,AF-Q1LY91-F1-model_v1,AF-O43670-F1-model_v1,4R8T_2_B,1ANN_1_A,AF-Q9DBY0-F1-model_v1,AF-B6TGV6-F1-model_v1,AF-Q54BD7-F1-model_v1,2RV5_1_A,3T7Z_1_A,4ZA6_1_A,AF-Q17902-F1-model_v1,AF-O23320-F1-model_v1,1HMK_1_A,AF-K7MYT8-F…
233	2989	2283	706	4RH7_1_A,4AKI_1_A,3QMZ_1_A,4W8F_1_A,3J68_1_A,3J32_1_A,4XMN_4_E,AF-D3ZZW1-F1-model_v1,AF-Q8C3J5-F1-model_v1,AF-Q8BUR4-F1-model_v1,4XMM_5_E,5DCA_1_A,5GAN_9_B,AF-Q8N1I0-F1-model_v1,AF-Q14185-F1-model_v1,AF-Q9UT24-F1-model_v1,AF-Q9UFH2-F8-model_v1,AF-Q9UFH2-F9-model_v1,3VKH_1_A,AF-Q9NYC9-F7-model_v1,AF-Q4CQ59-F1-model_v1,AF-Q92608-F1-model_v1,4F91_1_B,3VKG_1_A,AF-F1LNJ2-F1-model_v1,AF-Q8TD57-F7-model…
234	1031	691	340	4CIK_1_A,AF-A0A2R8PXD5-F1-model_v1,1VTN_3_C,AF-I1JU88-F1-model_v1,2OTT_1_X,AF-Q4CR46-F1-model_v1,AF-Q4E4Q1-F1-model_v1,AF-Q6NQ19-F1-model_v1,2JA4_1_A,AF-A0A096MJ68-F1-model_v1,AF-Q9P0K8-F1-model_v1,AF-Q075Z2-F1-model_v1,2LJY_1_A,AF-D3ZKP1-F1-model_v1,AF-Q9N5S5-F1-model_v1,AF-A0A1D6K189-F1-model_v1,AF-A4I1X7-F1-model_v1,4R24_1_B,AF-Q10M29-F1-model_v1,AF-Q64733-F1-model_v1,AF-Q5VYV0-F1-model_v1,AF-…
235	121	70	51	AF-A0A0R0F1M4-F1-model_v1,2QFF_1_A,1V66_1_A,AF-Q9FXQ7-F1-model_v1,AF-B6THK5-F1-model_v1,1QQT_d1qqta1,1L0B_d1l0ba2,1H1O_d1h1ob1,1H1O_d1h1oa1,AF-P97429-F1-model_v1,AF-P22465-F1-model_v1,AF-P55260-F1-model_v1,AF-P22464-F1-model_v1,3EXR_1_A,AF-Q4FZU6-F1-model_v1,AF-Q6ATS1-F1-model_v1,3VPD_d3vpdb1,AF-P09525-F1-model_v1,AF-K7KV37-F1-model_v1,2ING_1_X,1UC8_d1uc8b1,AF-Q7G8V2-F1-model_v1,AF-I1LLD6-F1-mode…
236	174	142	32	1Z6R_d1z6rd1,2IWJ_1_A,AF-A0A1D6H9E6-F1-model_v1,AF-O65387-F1-model_v1,AF-Q4DAQ2-F1-model_v1,1JLP_1_A,AF-Q6UW32-F1-model_v1,AF-Q7F0H9-F1-model_v1,AF-P28799-F1-model_v1,AF-A0A0P0V2M3-F1-model_v1,AF-X2JCR2-F1-model_v1,AF-O50055-F1-model_v1,AF-E9QI45-F1-model_v1,1EF4_1_A,AF-I1KKR6-F1-model_v1,1Z3E_2_B,AF-A0A1D6JN19-F1-model_v1,AF-A0A1D6Q4M1-F1-model_v1,AF-I1N4U7-F1-model_v1,AF-B9MSS5-F1-model_v1,AF-Q…
237	2345	1990	355	4EDN_2_K,4GEQ_3_E,3TWE_1_A,4XEF_2_B,1QG9_1_A,2VZD_2_C,3ZDO_1_A,5HB3_2_B,1ZV8_1_A,5AGW_2_C,3R46_1_A,4HTM_1_A,AF-Q9SJH0-F1-model_v1,2HY6_1_A,3TZ1_2_B,4DZM_1_A,4PN9_1_A,2I94_2_B,2O6N_1_A,1T0J_3_C,1VJ7_d1vj7b2,AF-Q8I401-F1-model_v1,2DT5_d2dt5b1,AF-O44142-F1-model_v1,AF-Q55A94-F1-model_v1,4B1V_2_M,AF-B3DKL9-F1-model_v1,4BQD_2_C,AF-Q3EDB5-F1-model_v1,AF-A0A1P8BG20-F1-model_v1,4G35_2_B,AF-Q54YV0-F1-mode…
238	2816	1838	978	AF-P85845-F1-model_v1,AF-O14926-F1-model_v1,AF-Q16658-F1-model_v1,AF-Q61553-F1-model_v1,AF-B7Z0E2-F1-model_v1,AF-A0A0A0MPL5-F1-model_v1,AF-F1QET7-F1-model_v1,AF-D3ZX02-F1-model_v1,AF-P18395-F1-model_v1,4GOY_1_A,AF-Q32M02-F1-model_v1,3P53_1_A,AF-O75534-F1-model_v1,AF-Q9NQT6-F1-model_v1,AF-Q91W50-F1-model_v1,1QXM_1_A,AF-Q9QXW4-F1-model_v1,3LLP_1_A,3AJ5_1_A,AF-A0A2R8QTF0-F1-model_v1,2E4M_1_A,AF-Q245…
239	731	486	245	1WO6_1_A,AF-Q8IBV0-F1-model_v1,AF-Q0DV43-F1-model_v1,1J2O_d1j2oa1,AF-Q9VWM3-F1-model_v1,AF-P11829-F1-model_v1,AF-B4FRC1-F1-model_v1,AF-K7MRU6-F1-model_v1,1JJ2_20_R,4I69_1_A,AF-Q54B40-F1-model_v1,AF-B6T0B8-F1-model_v1,AF-B4FRH1-F1-model_v1,AF-I1JIS7-F1-model_v1,AF-I1JFG6-F1-model_v1,2J5Y_d2j5yb2,4HX4_d4hx4b1,4NVS_1_A,AF-Q2G070-F1-model_v1,3FVD_d3fvdb1,AF-C6T510-F1-model_v1,AF-A0A1D6KR23-F1-model_v…
240	3270	2654	616	AF-A0A0R0E9N6-F1-model_v1,AF-K7L9X1-F1-model_v1,AF-A3BQY7-F1-model_v1,AF-I1K3G0-F1-model_v1,AF-R4GE97-F1-model_v1,AF-E9QJL2-F1-model_v1,AF-Q59Q42-F1-model_v1,AF-K7MRE0-F1-model_v1,AF-Q0ISL4-F1-model_v1,AF-Q15365-F1-model_v1,AF-A0A1D8PP29-F1-model_v1,AF-Q1LYC7-F1-model_v1,AF-P00163-F1-model_v1,AF-F1M4H5-F1-model_v1,AF-B6T3C9-F1-model_v1,AF-Q01721-F1-model_v1,AF-A0A1D6PUD8-F1-model_v1,AF-I1NHR6-F1-…
241	1643	1285	358	3V9F_1_A,4A2L_1_A,3VA6_1_A,3OTT_1_A,AF-A1ZBJ8-F1-model_v1,AF-F6P3V2-F1-model_v1,AF-Q3UH45-F1-model_v1,AF-D4A6U4-F1-model_v1,AF-O15040-F1-model_v1,2XBG_1_A,4FVL_d4fvlb2,2CLT_d2cltb1,AF-I1LPJ4-F1-model_v1,AF-O74453-F1-model_v1,AF-A0A1W2PR48-F1-model_v1,AF-Q54YF9-F1-model_v1,4BXQ_1_A,AF-A7DT40-F1-model_v1,1FBL_d1fbla1,3BA0_d3ba0a2,3V6N_1_A,AF-Q8I3T6-F1-model_v1,AF-O82660-F1-model_v1,AF-A0A1D6LLW6-F1…
242	4147	3159	988	AF-B4FB73-F1-model_v1,AF-Q55F86-F1-model_v1,AF-Q4D810-F1-model_v1,AF-K7K898-F1-model_v1,AF-Q4D0E5-F1-model_v1,AF-Q4DDJ9-F1-model_v1,AF-K7M084-F1-model_v1,AF-I1MU97-F1-model_v1,AF-C6SWR8-F1-model_v1,AF-Q4D014-F1-model_v1,AF-Q498S6-F1-model_v1,AF-A0A096PNU3-F1-model_v1,AF-Q2QQM6-F1-model_v1,AF-Q5ANL6-F1-model_v1,AF-P39990-F1-model_v1,AF-K7LNU8-F1-model_v1,AF-A0A1D6G9W0-F1-model_v1,AF-K7LUP1-F1-mode…
243	2592	1529	1063	AF-O76400-F1-model_v1,2ERI_1_A,4NEX_1_A,1HYR_d1hyrc1,2BV9_1_A,1EAK_d1eakd5,AF-A4I2I4-F1-model_v1,AF-Q54XZ3-F1-model_v1,4Q3J_1_A,AF-Q9VXK6-F1-model_v1,4K4V_1_A,1IZP_1_A,AF-C4J040-F1-model_v1,AF-C4J9M0-F1-model_v1,4O8M_d4o8md-,4O8M_d4o8mf-,4O8M_1_A,4O8M_d4o8mh-,4QDB_1_A,AF-A0A0R0KLG8-F1-model_v1,3P4O_1_A,AF-A0A1D8PDC4-F1-model_v1,3K75_d3k75b-,AF-I1MMU1-F1-model_v1,AF-A0A0R0JHP6-F1-model_v1,1H0X_d1h…
244	1614	1063	551	AF-K7KES6-F1-model_v1,1WBD_d1wbda4,1W7A_d1w7ab4,2LND_1_A,AF-A0A0P0VIN6-F1-model_v1,AF-A4HUJ9-F1-model_v1,1W7A_d1w7aa4,5BUT_1_A,AF-Q6NXT2-F1-model_v1,AF-A4ICB2-F1-model_v1,AF-O15819-F1-model_v1,AF-B6TTP0-F1-model_v1,AF-P84228-F1-model_v1,AF-Q9LXU8-F1-model_v1,AF-A4HWV9-F1-model_v1,AF-Q9LR02-F1-model_v1,AF-A0A0P0WTA4-F1-model_v1,AF-Q9FX60-F1-model_v1,1TX9_1_A,AF-Q6LED0-F1-model_v1,AF-Q6PI20-F1-mode…
245	5587	5106	481	4P6J_1_A,1RDT_4_E,5HVZ_2_C,AF-D3ZMR5-F1-model_v1,1JB6_d1jb6b-,3VU5_2_B,AF-A0A1D6GK97-F1-model_v1,AF-A0A140LIA7-F1-model_v1,2R28_2_C,1U9G_1_A,AF-K7MTB5-F1-model_v1,3VU6_2_B,5F74_2_B,5CRV_2_C,AF-A4I4D0-F1-model_v1,AF-Q9UL49-F1-model_v1,AF-Q7RTU0-F1-model_v1,2GPV_2_G,AF-I1LUW7-F1-model_v1,2VOY_4_D,AF-Q55EY7-F1-model_v1,AF-Q80XA0-F1-model_v1,5AGW_2_C,AF-Q9FLV1-F1-model_v1,AF-A0A0R0EDG9-F1-model_v1,AF…
246	413	315	98	2QR3_d2qr3a1,2QR3_1_A,AF-Q57652-F1-model_v1,AF-Q4V6Y7-F1-model_v1,AF-Q54UG9-F1-model_v1,AF-G5ECP6-F1-model_v1,AF-A0A0P0WPM4-F1-model_v1,AF-Q13351-F1-model_v1,AF-F1M9H1-F1-model_v1,AF-Q9VS55-F1-model_v1,AF-Q75N03-F1-model_v1,AF-Q7YU81-F1-model_v1,AF-A0A0R4IRR7-F1-model_v1,AF-Q9W409-F1-model_v1,AF-Q9JIY2-F1-model_v1,2KVX_1_A,AF-D3ZS02-F1-model_v1,AF-P36508-F1-model_v1,AF-M0RCQ4-F1-model_v1,AF-Q1982…
247	559	328	231	AF-K7UF69-F1-model_v1,2PG7_1_A,1EZW_1_A,4RO9_1_A,AF-A5H452-F1-model_v1,AF-I1K441-F1-model_v1,1QJW_1_A,AF-Q5VVY1-F1-model_v1,AF-A0A1D8PHR9-F1-model_v1,AF-Q54QS3-F1-model_v1,2PW5_1_A,AF-D3ZVR1-F1-model_v1,AF-Q9SJM9-F1-model_v1,3FMG_2_H,2ETF_1_A,AF-Q9SW12-F1-model_v1,AF-I1M9G9-F1-model_v1,AF-P38071-F1-model_v1,AF-Q8IHW7-F1-model_v1,AF-Q9LIF1-F1-model_v1,1XAP_d1xapa-,AF-Q8I662-F1-model_v1,4HMM_d4hmma…
248	3176	2311	865	AF-A0A0R0K813-F1-model_v1,AF-A0A0R0G512-F1-model_v1,AF-K7M0P1-F1-model_v1,AF-I1J7R6-F1-model_v1,AF-A0A1D6M3A7-F1-model_v1,AF-Q54V73-F1-model_v1,4XWX_1_A,AF-Q9FY48-F1-model_v1,AF-I1N402-F1-model_v1,3FAC_1_A,AF-I1LLG6-F1-model_v1,AF-O70469-F1-model_v1,AF-A0A1D6FR70-F1-model_v1,4V9F_13_K,AF-Q04636-F1-model_v1,AF-A0A0R0KM01-F1-model_v1,AF-A0A0R4IB64-F1-model_v1,3TFM_1_A,4V61_44_BW,AF-Q1ZXJ1-F1-model_…
249	2153	1333	820	4BM7_d4bm7b2,4BM7_d4bm7a2,5AOL_d5aolb-,1CQK_1_A,5AOL_d5aola-,5DJA_1_A,5A7B_d5a7ba-,AF-P01861-F1-model_v1,3D6G_d3d6ga2,4BM7_1_A,5DJ8_2_B,4W4O_d4w4ob2,1FCC_1_A,AF-Q54I58-F1-model_v1,4W4O_d4w4oa2,2J20_d2j20b-,1ADQ_d1adqa2,2J20_d2j20a-,2J20_1_A,2J1Z_1_A,2J1Z_d2j1zb-,1UOL_d1uolb-,1UOL_1_A,4DZ8_1_A,2GJ7_1_A,1DN2_1_A,5AB9_d5ab9b-,5AOK_1_A,5AOK_d5aoka-,4QGT_1_A,AF-Q2G1J2-F1-model_v1,2BIM_1_A,2BIM_d2bimb-…
